# Supplementary material for: Comprehensive cross-sectional and longitudinal comparison of sixteen markers of biological aging from the Berlin Aging Study II
Source: Commun Med (Lond). 2026 Mar 27;6:168. doi: 10.1038/s43856-025-01233-7 (PMC13031708; doi:10.1038/s43856-025-01233-7)
Supplement: Supplementary file 3 — Supplementary Data 1-20 [file 43856_2025_1233_MOESM3_ESM.xlsx]

## Sheet: Suppl. Data 1
Supplementary Data 1: Descriptive statistics of variables analyzed in this study at baseline stratified on whether the participants were followed-up on average 7.4 years later.
	Followed-up		Not Followed-up
Variables	Mean (SD), n cases (%)	n	Mean (SD), n cases (%)	n	p-value
Chronological Age	68.27 (3.49)	1083	69.64 (3.92)	588	<0.001
Sex	563 (52.0)	1083	299 (50.9)	588	0.695
Alcohol intake	14.80 (17.22)	1039	15.41 (20.50)	544	0.529
Smoking (packyears)	10.05 (17.26)	1042	11.01 (18.34)	569	0.297
BMI (kg/m2)	26.74 (4.12)	1074	26.97 (4.35)	562	0.296
7-CpG DNAmAA	-0.10 (6.82)	922	0.25 (7.07)	473	0.380
Horvath DNAmAA	0.06 (4.19)	908	-2.74 (8.63)	9	0.049
Hannum DNAmAA	0.01 (3.43)	908	-0.50 (7.04)	9	0.660
PhenoAge DNAmAA	0.06 (4.56)	908	-2.30 (8.10)	9	0.127
GrimAge DNAmAA	0.01 (3.08)	908	0.38 (3.92)	9	0.720
DunedinPACE	1.01 (0.11)	1020	0.98 (0.14)	10	0.374
DNAmTL	6.97 (0.18)	1020	6.97 (0.23)	10	0.960
rLTL	1.15 (0.23)	959	1.13 (0.23)	501	0.090
SkinAge	1.70 (0.91)	798	1.77 (0.88)	442	0.215
ProteomicsAA	-0.06 (1.32)	944	0.12 (1.47)	498	0.014
BioAge	0.09 (5.91)	995	-0.16 (6.44)	522	0.451
Allostatic Load	3.95 (2.40)	988	4.24 (2.53)	525	0.028
Subj. Age	0.09 (0.08)	1025	-	0	-
Subj. Life Expectancy	15.87 (7.64)	1032	13.96 (7.66)	368	<0.001
Subj. Health Expectancy	11.44 (7.02)	1032	9.62 (7.07)	368	<0.001
BrainAge	-0.06 (3.23)	255	0.15 (3.04)	73	0.619
Fried Frailty	0.36 (0.61)	997	0.45 (0.67)	515	0.008
Frailty SPRINT-BASEed	0.13 (0.06)	1030	0.14 (0.07)	588	<0.001
Finger Floor Distance	9.72 (11.81)	1075	9.74 (11.17)	561	0.972
Falls (past 12 months)	320 (30.9)	1035	176 (31.9)	551	0.717
Tinetti Score	27.64 (1.50)	1041	27.56 (1.24)	561	0.231
MMSE	28.59 (1.32)	1027	28.40 (1.45)	556	0.007
DSST	45.02 (8.18)	928	43.36 (8.91)	486	<0.001
CES-D	7.29 (6.63)	1054	7.39 (6.71)	571	0.772
ADL	99.00 (3.73)	1077	98.77 (4.89)	584	0.274
MNA	27.37 (1.76)	1052	27.18 (1.96)	556	0.052
T2D (diagnosed)	126 (11.9)	1056	83 (14.7)	565	0.133
DCSI	0.78 (1.16)	1083	0.87 (1.23)	455	0.137
Morbidity Index	0.97 (1.20)	986	1.09 (1.28)	509	0.063
SCORE2	10.81 (4.21)	1056	12.31 (5.07)	555	<0.001
LS7	8.59 (1.98)	931	8.22 (2.07)	465	0.001
Metabolic Syndrome (diagnosed)	380 (35.7)	1063	210 (37.8)	556	0.454

## Sheet: Suppl. Data 2
Supplementary Data 2: Despcriptive statistics of the variables available in the original, non-imputed dataset. Only participants that were assessed at baseline (T0) and follow-up (T1) are included in this table.
		Women and Men						Women						Men
Variable	Timepoint	Mean (SD), n (%)	min	max	n	% missings		Mean (SD), n (%)	min	max	n	% missings		Mean (SD), n (%)	min	max	n	% missings
Chronological Age	T0	68.27 (3.49)	60.16	84.63	1083	0		68.09 (3.33)	61.34	84.63	563	0		68.47 (3.64)	60.16	80.65	520	0
Sex	T0/T1	563 (52.0)			1083	0		563 (100.0)			563	0		0 ( 0.0)			520	0
Alcohol	T0	14.80 (17.22)	0.39	120.78	1039	0.0406279		10.24 (12.55)	0.39	93.36	527	0.0639432		19.50 (19.92)	0.4	120.78	512	0.0153846
Smoking	T0	10.05 (17.26)	0	148	1042	0.0378578		6.86 (13.75)	0	96	547	0.0284192		13.57 (19.88)	0	148	495	0.0480769
BMI	T0	26.74 (4.12)	17.48	47.68	1074	0.00831025		26.28 (4.55)	17.48	47.68	557	0.0106572		27.23 (3.53)	19.36	44.24	517	0.00576923
7-CpG DNAmAA	T0	-0.10 (6.82)	-22.93	22.33	922	0.148661		-1.26 (6.66)	-19.89	19.69	458	0.186501		1.05 (6.80)	-22.93	22.33	464	0.107692
Horvath DNAmAA	T0	0.06 (4.19)	-11.64	14.45	908	0.161588		-0.55 (4.06)	-11.64	11.3	454	0.193606		0.68 (4.23)	-10.57	14.45	454	0.126923
Hannum DNAmAA	T0	0.01 (3.43)	-10.9	19.15	908	0.161588		-0.68 (3.29)	-10.9	11.21	454	0.193606		0.71 (3.43)	-7.95	19.15	454	0.126923
PhenoAge DNAmAA	T0	0.06 (4.56)	-16.88	14.28	908	0.161588		-0.22 (4.63)	-16.88	14.28	454	0.193606		0.34 (4.48)	-16.76	12.37	454	0.126923
GrimAge DNAmAA	T0	0.01 (3.08)	-8.52	10.2	908	0.161588		-1.10 (2.76)	-8.52	9.53	454	0.193606		1.11 (2.99)	-6.65	10.2	454	0.126923
DunedinPACE	T0	1.01 (0.11)	0.58	1.42	1020	0.0581717		0.98 (0.10)	0.71	1.42	523	0.071048		1.03 (0.11)	0.58	1.41	497	0.0442308
DNAmTL	T0	6.97 (0.18)	6.26	7.44	1020	0.0581717		7.03 (0.16)	6.47	7.44	523	0.071048		6.91 (0.17)	6.26	7.33	497	0.0442308
rLTL	T0	1.15 (0.23)	0.17	1.92	959	0.114497		1.08 (0.20)	0.38	1.79	480	0.147425		1.21 (0.25)	0.17	1.92	479	0.0788462
SkinAge	T0	1.70 (0.91)	0	3	798	0.263158		1.75 (0.95)	0	3	438	0.222025		1.64 (0.85)	0	3	360	0.307692
ProteomicsAA	T0	-0.06 (1.32)	-4.18	5.11	944	0.128347		-0.15 (1.24)	-3.5	3.5	499	0.113677		0.03 (1.39)	-4.18	5.11	445	0.144231
BioAge	T0	0.09 (5.91)	-16.37	20.21	995	0.0812558		0.04 (6.20)	-14.06	19.6	530	0.0586146		0.14 (5.57)	-16.37	20.21	465	0.105769
Allostatic Load	T0	3.95 (2.40)	0	12	988	0.0877193		3.87 (2.49)	0	12	505	0.10302		4.03 (2.30)	0	11	483	0.0711538
Subj. Age	T0	0.09 (0.08)	-0.13	0.41	1025	0.0535549		0.09 (0.08)	-0.13	0.41	536	0.0479574		0.09 (0.08)	-0.1	0.3	489	0.0596154
Subj. Life Expectancy	T0	15.87 (7.64)	0	47	1032	0.0470914		15.22 (7.25)	0	41	533	0.053286		16.57 (7.97)	0	47	499	0.0403846
Subj. Health Expectancy	T0	11.44 (7.02)	0	46	1032	0.0470914		11.26 (6.67)	0	34	533	0.053286		11.62 (7.39)	0	46	499	0.0403846
BrainAge	T0	-0.06 (3.23)	-9.03	8.03	255	0.764543		-0.09 (3.17)	-9.03	7	104	0.815275		-0.03 (3.28)	-7.24	8.03	151	0.709615
Fried Frailty	T0	0.36 (0.61)	0	3	997	0.079409		0.37 (0.60)	0	3	515	0.0852575		0.35 (0.61)	0	3	482	0.0730769
Frailty SPRINT BASEed	T0	0.13 (0.06)	0.01	0.44	1030	0.0489381		0.14 (0.06)	0.02	0.44	542	0.0373002		0.12 (0.06)	0.01	0.34	488	0.0615385
Finger Floor Distance	T0	9.72 (11.81)	0	52	1075	0.00738689		5.13 (8.68)	0	44	557	0.0106572		14.65 (12.71)	0	52	518	0.00384615
Falls (past 12 months)	T0	320 (30.9)			1035	0.0443213		187 ( 35.3)			529	0.0603908		133 (26.3)			506	0.0269231
Tinetti Score	T0	27.64 (1.50)	0	28	1041	0.0387812		27.57 (1.78)	0	28	547	0.0284192		27.73 (1.10)	15	28	494	0.05
MMSE	T0	28.59 (1.32)	22	30	1027	0.0517082		28.73 (1.30)	22	30	536	0.0479574		28.44 (1.32)	22	30	491	0.0557692
DSST	T0	45.02 (8.18)	5	74	928	0.143121		45.87 (8.07)	5	70	466	0.172291		44.15 (8.20)	22	74	462	0.111538
CES-D	T0	7.29 (6.63)	0	36	1054	0.0267775		8.05 (7.05)	0	35	545	0.0319716		6.47 (6.05)	0	36	509	0.0211538
ADL	T0	99.00 (3.73)	5	100	1077	0.00554017		98.54 (4.84)	5	100	561	0.0035524		99.51 (1.76)	80	100	516	0.00769231
MNA	T0	27.37 (1.76)	19	30	1052	0.0286242		27.32 (1.78)	19	30	550	0.0230906		27.42 (1.74)	20.5	30	502	0.0346154
T2D (diagnosed)	T0	126 (11.9)			1056	0.0249307		52 ( 9.7)			537	0.0461812		74 (14.3)			519	0.00192308
DCSI	T0	0.78 (1.16)	0	7	1083	0		0.77 (1.17)	0	7	563	0		0.79 (1.16)	0	5	520	0
Morbidity Index	T0	0.97 (1.20)	0	7	986	0.089566		0.89 (1.14)	0	7	501	0.110124		1.05 (1.25)	0	7	485	0.0673077
SCORE2	T0	10.81 (4.21)	4	32	1056	0.0249307		8.52 (2.94)	4	27	544	0.0337478		13.24 (4.00)	6	32	512	0.0153846
LS7	T0	8.59 (1.98)	2	14	931	0.140351		8.89 (1.91)	2	14	465	0.174067		8.30 (2.00)	2	13	466	0.103846
Metabolic Syndrome (diagnosed)	T0	380 (35.7)			1063	0.0184672		163 ( 29.7)			549	0.0248668		217 (42.2)			514	0.0115385
Fried Frailty	T1	0.76 (0.87)	0	4	1070	0.0120037		0.80 (0.90)	0	4	558	0.00888099		0.73 (0.85)	0	4	512	0.0153846
Frailty SPRINT-BASEed	T1	0.16 (0.07)	0	0.52	1030	0.0489381		0.17 (0.08)	0.02	0.52	542	0.0373002		0.15 (0.07)	0	0.42	488	0.0615385
Finger Floor Distance	T1	10.54 (12.67)	0	159	1068	0.0138504		6.09 (11.00)	0	159	557	0.0106572		15.38 (12.62)	0	69	511	0.0173077
Falls (past 12 months)	T1	237 (27.3)			868	0.198523		140 ( 29.5)			474	0.158082		97 (24.6)			394	0.242308
Tinetti Score	T1	26.59 (2.61)	7	28	1051	0.0295476		26.45 (2.86)	7	28	550	0.0230906		26.74 (2.29)	7	28	501	0.0365385
MMSE	T1	28.58 (1.53)	18	30	1071	0.0110803		28.75 (1.44)	21	30	560	0.0053286		28.39 (1.60)	18	30	511	0.0173077
DSST	T1	40.78 (8.67)	2	73	1078	0.00461681		41.83 (8.30)	18	67	560	0.0053286		39.65 (8.94)	2	73	518	0.00384615
CES-D	T1	7.15 (6.17)	0	36	1072	0.010157		7.80 (6.65)	0	36	558	0.00888099		6.45 (5.52)	0	27	514	0.0115385
ADL	T1	98.70 (4.09)	15	100	1077	0.00554017		98.48 (3.60)	65	100	562	0.0017762		98.95 (4.55)	15	100	515	0.00961538
MNA	T1	26.60 (2.15)	16	30	1049	0.0313943		26.43 (2.29)	16	30	548	0.026643		26.80 (1.97)	20	30	501	0.0365385
T2D (diagnosed)	T1	185 (17.1)			1081	0.00184672		76 ( 13.5)			563	0		109 (21.0)			518	0.00384615
DCSI	T1	1.26 (1.49)	0	8	1083	0		1.21 (1.41)	0	8	563	0		1.33 (1.56)	0	7	520	0
Morbidity Index	T1	1.39 (1.54)	0	9	940	0.132041		1.36 (1.50)	0	9	484	0.14032		1.43 (1.59)	0	9	456	0.123077
SCORE2	T1	16.09 (6.18)	5	47	1062	0.0193906		14.01 (5.31)	5	37	553	0.017762		18.34 (6.28)	8	47	509	0.0211538
LS7	T1	8.46 (1.82)	3	14	946	0.1265		8.60 (1.79)	3	14	488	0.133215		8.30 (1.85)	3	12	458	0.119231
Metabolic Syndrome (diagnosed)	T1	488 (45.9)			1063	0.0184672		216 ( 39.1)			553	0.017762		272 (53.3)			510	0.0192308

## Sheet: Suppl. Data 3
Supplementary Data 3: Contiuously scaled variables were dichotomized based on pre-defined cut-offs wherever possible.
Variable Name	Timepoint	Cut-off	Values lower than cut-off represent	Comment
Frailty	T1	1	No Impairment	"robust" vs. aggregated "pre-frail" and "frail", cut-off used in Spira et al., 2018
Frailty SPRINT-BASEed	T1	0.11	No Impairment	"fit" vs. aggregated "less fit" and "frail", cut-offs from Pajewski et al., 2016
Finger Floor Dinstance	T1	0.01	No Impairment	cut-off used in Vetter et al., 2020
Tinetti	T1	24	Impairment	cut-off used in Raîche et al., 2000
MMSE	T1	25	Impairment	cut-off used in Folstein et al., 1975
DSST	T1	35	Impairment	lowest quartile (2-35)
CES-D	T1	16	No Impairment	cut-off used in Radloff et al., 1977
ADL	T1	95	Impairment	cut-off used in König et al., 2018
MNA	T1	23.6	Impairment	cut-off used in Schrader et al., 2014, and Bauer et al., 2008
DCSI	T1	1	No Impairment	presence of at least one diabetes-associated complication defines "impairment", cut-off used in Vetter et al., 2023
Morbidity Index	T1	2	No Impairment	presence of at least one of the diseases incorporated in the Morbidity Index defines "impairment"
SCORE2	T1	10	No Impairment	10% is used as cut-off as it is indicative for the highest ("red") risk group in the original publication (ESC Working Group, 2021)
LS7	T1	10	Impairment	groups "inadequate" and "average" are classified as "Impairment" and group "optimal" is classified as "No impairment", categorization used by Lemke et al., 2021
Frailty	T0	1	No Impairment	"robust" vs. aggregated "pre-frail" and "frail", cut-off used in Spira et al., 2018
Frailty SPRINT-BASEed	T0	0.11	No Impairment	"fit" vs. aggregated "less fit" and "frail", cut-offs from Pajewski et al., 2016
Finger Floor Dinstance	T0	0.01	No Impairment	cut-off used in Vetter et al., 2020
Tinetti	T0	24	Impairment	cut-off used in Raîche et al., 2000
MMSE	T0	25	Impairment	cut-off used in Folstein et al., 1975
DSST	T0	39	Impairment	lowest quartile (5-39)
CES-D	T0	16	No Impairment	cut-off used in Radloff et al., 1977
ADL	T0	95	Impairment	cut-off used in König et al., 2018
MNA	T0	23.6	Impairment	cut-off used in Schrader et al., 2014, and Bauer et al., 2008
DCSI	T0	1	No Impairment	presence of at least one diabetes-associated complication defines "impairment", cut-off used in Vetter et al., 2023
Morbidity Index	T0	2	No Impairment	presence of at least one of the diseases incorporated in the Morbidity Index defines "impairment"
SCORE2	T0	10	No Impairment	10% is used as cut-off as it is indicative for the highest ("red") risk group in the original publication (ESC Working Group, 2021)
LS7	T0	10	Impairment	groups "inadequate" and "average" are classified as "Impairment" and group "optimal" is classified as "No impairment", categorization used by Lemke et al., 2021
References:
Spira, D., et al. Sex-specific differences in the association of vitamin D with low lean mass and frailty–Results from the Berlin Aging Study II. Nutrition (2018).
Pajewski, N.M., et al. Characterizing Frailty Status in the Systolic Blood Pressure Intervention Trial. The Journals of Gerontology: Series A 71, 649-655 (2016).
Vetter, V.M., Spira, D., Banszerus, V.L. & Demuth, I. Epigenetic clock and leukocyte telomere length are associated with vitamin D status, but not with functional assessments and frailty in the Berlin Aging Study II. The Journals of Gerontology: Series A (2020).
Raîche, M., Hébert, R., Prince, F. & Corriveau, H. Screening older adults at risk of falling with the Tinetti balance scale. The Lancet 356, 1001-1002 (2000).
Folstein, M.F., Folstein, S.E. & McHugh, P.R. "Mini-mental state". A practical method for grading the cognitive state of patients for the clinician. Journal of psychiatric research 12, 189-198 (1975).
Radloff, L.S. The CES-D Scale:A Self-Report Depression Scale for Research in the General Population. Applied Psychological Measurement 1, 385-401 (1977).
König, M., et al. Mild-to-Moderate Chronic Kidney Disease and Geriatric Outcomes: Analysis of Cross-Sectional Data from the Berlin Aging Study II. Gerontology 64, 118-126 (2018).
Schrader, E., et al. Nutritional status according to Mini Nutritional Assessment is related to functional status in geriatric patients--independent of health status. J Nutr Health Aging 18, 257-263 (2014).
Bauer, J.M., Kaiser, M.J., Anthony, P., Guigoz, Y. & Sieber, C.C. The Mini Nutritional Assessment®—its history, today's practice, and future perspectives. Nutrition in clinical practice 23, 388-396 (2008).
Vetter, V.M., et al. DNA methylation age acceleration is associated with risk of diabetes complications. Communications Medicine 3, 21 (2023).
Lemke, E., Vetter, V. M., Berger, N., Banszerus, V. L., König, M., & Demuth, I. (2022). Cardiovascular health is associated with the epigenetic clock in the Berlin Aging Study II (BASE-II). Mech Ageing Dev, 201, 111616. https://doi.org/https://doi.org/10.1016/j.mad.2021.111616
ESC Cardiovasc Risk Collaboration, & SCORE2 Working Group. (2021). SCORE2 risk prediction algorithms: new models to estimate 10-year risk of cardiovascular disease in Europe. European Heart Journal, 42(25), 2439-2454.
Lloyd-Jones, D. M., Hong, Y., Labarthe, D., Mozaffarian, D., Appel, L. J., Van Horn, L., Greenlund, K., Daniels, S., Nichol, G., & Tomaselli, G. F. (2010). Defining and setting national goals for cardiovascular health promotion and disease reduction: the American Heart Association’s strategic Impact Goal through 2020 and beyond. Circulation, 121(4), 586-613.

## Sheet: Suppl. Data 4
Supplementary Data 4: Descriptive statistics of dichotomized continuously scaled variables of the first imputed dataset (n=1,083). McNemar test was used to assess statistical signficance between assessments.
	T0			T1
	n	%		n	%		p-value
Women and Men
Falls (past 12 months)	336	0.31025		295	0.27239		0.04308
T2D (diagnosed)	127	0.11727		185	0.17082		<0.00001
MetS (diagnosed)	388	0.35826		491	0.45337		<0.00001
Fried Frailty (binary)	329	0.30379		574	0.53001		<0.00001
Frailty SPRINT-BASEed (binary)	633	0.58449		787	0.72669		<0.00001
Finger Floor Distance (binary)	626	0.57802		674	0.62235		0.00084
Tinetti Score (binary)	17	0.0157		88	0.08126		<0.00001
MMSE (binary)	15	0.01385		19	0.01754		0.60691
DSST (binary)	233	0.21514		244	0.2253		0.46461
CES-D (binary)	130	0.12004		109	0.10065		0.08288
ADL (binary)	23	0.02124		50	0.04617		0.00046
MNA (binary)	46	0.04247		121	0.11173		<0.00001
DCSI (binary)	421	0.38873		596	0.55032		<0.00001
Morbidity Index (binary)	292	0.26962		452	0.41736		<0.00001
SCORE2 (binary)	598	0.55217		938	0.86611		<0.00001
LS7 (binary)	709	0.65466		769	0.71006		0.00031
Women
Falls (past 12 months)	199	0.18375		162	0.14958		0.01071
T2D (diagnosed)	53	0.04894		76	0.07018		0.00167
MetS (diagnosed)	170	0.15697		218	0.20129		0.00002
Fried Frailty (binary)	180	0.1662		304	0.2807		<0.00001
Frailty SPRINT-BASEed (binary)	354	0.32687		425	0.39243		<0.00001
Finger Floor Distance (binary)	228	0.21053		259	0.23915		0.00555
Tinetti Score (binary)	9	0.00831		51	0.04709		<0.00001
MMSE (binary)	8	0.00739		9	0.00831		1
DSST (binary)	105	0.09695		104	0.09603		1
CES-D (binary)	82	0.07572		70	0.06464		0.20099
ADL (binary)	19	0.01754		33	0.03047		0.03496
MNA (binary)	25	0.02308		73	0.06741		<0.00001
DCSI (binary)	218	0.20129		314	0.28994		<0.00001
Morbidity Index (binary)	137	0.1265		231	0.2133		<0.00001
SCORE2 (binary)	156	0.14404		424	0.39151		<0.00001
LS7 (binary)	345	0.31856		389	0.35919		0.00037
Men
Falls (past 12 months)	137	0.1265		133	0.12281		0.82859
T2D (diagnosed)	74	0.06833		109	0.10065		<0.00001
MetS (diagnosed)	218	0.20129		273	0.25208		<0.00001
Fried Frailty (binary)	149	0.13758		270	0.24931		<0.00001
Frailty SPRINT-BASEed (binary)	279	0.25762		362	0.33426		<0.00001
Finger Floor Distance (binary)	398	0.3675		415	0.38319		0.07544
Tinetti Score (binary)	8	0.00739		37	0.03416		<0.00001
MMSE (binary)	7	0.00646		10	0.00923		0.62763
DSST (binary)	128	0.11819		140	0.12927		0.2665
CES-D (binary)	48	0.04432		39	0.03601		0.29764
ADL (binary)	4	0.00369		17	0.0157		0.00361
MNA (binary)	21	0.01939		48	0.04432		0.00057
DCSI (binary)	203	0.18744		282	0.26039		<0.00001
Morbidity Index (binary)	155	0.14312		221	0.20406		<0.00001
SCORE2 (binary)	442	0.40813		514	0.47461		<0.00001
LS7 (binary)	364	0.3361		380	0.35088		0.17445

## Sheet: Suppl. Data 5
Supplementary Data 5: Cross-sectional linear regression analyses of outcome variables on biomarkers in 1,083 BASE-II participants. BrainAge was only available for a smaller subgroup (n=255). All variables analyzed were assessed at baseline (T0). Model 1: unadjusted; Model 2: age, sex (if applicable); Model 3: Model 2 + PC1, PC2, PC3, PC4, alcohol intake, smoking, BMI.
Outcome	Marker	Women and Men																					Women																					Men
		Model 1						Model 2						Model 3									Model 1						Model 2						Model 3									Model 1
		St. β	St. SE	St. Lower CI	St. Upper CI	p-value		St. β	St. SE	St. Lower CI	St. Upper CI	p-value		St. β	St. SE	St. Lower CI	St. Upper CI	p-value		n			St. β	St. SE	St. Lower CI	St. Upper CI	p-value		St. β	St. SE	St. Lower CI	St. Upper CI	p-value		St. β	St. SE	St. Lower CI	St. Upper CI	p-value		n			St. β	St. SE	St. Lower CI	St. Upper CI	p-value
Fried Frailty	7-CpG DNAmAA	-0.0412013	0.039705	-0.123447	0.0410444	0.31046		-0.0308648	0.0405218	-0.11492	0.0531908	0.454367		-0.0350116	0.0394022	-0.116242	0.0462187	0.382867		1083			-0.075317	0.0588809	-0.20028	0.0496461	0.219337		-0.0700242	0.0594038	-0.196401	0.0563528	0.256454		-0.0771383	0.0553604	-0.192935	0.0386583	0.179441		563			0.00403862	0.0454662	-0.085417	0.0934942	0.929276
	Horvath DNAmAA	0.04169	0.0373698	-0.0343222	0.117702	0.272601		0.0564536	0.0381415	-0.0212734	0.134181	0.148736		0.0482738	0.0380623	-0.0294452	0.125993	0.214408		1083			0.0143499	0.0526867	-0.0934636	0.122163	0.787296		0.0199489	0.0528353	-0.088243	0.128141	0.708577		0.0071719	0.0498181	-0.0935371	0.107881	0.886259		563			0.07893	0.0454371	-0.0104866	0.168347	0.0833934
	Hannum DNAmAA	0.0128916	0.0371769	-0.062601	0.0883841	0.730861		0.0238406	0.0384287	-0.054503	0.102184	0.539493		0.0288031	0.0381404	-0.0490447	0.106651	0.455945		1083			-0.00734189	0.050414	-0.109221	0.094537	0.884941		-0.00518271	0.0506534	-0.10772	0.0973542	0.919042		-0.00182543	0.0493748	-0.101542	0.0978912	0.970688		563			0.0457353	0.0507098	-0.0559116	0.147382	0.37108
	PhenoAge DNAmAA	0.0700237	0.0354953	-0.00122044	0.141268	0.053906		0.0804838	0.0358421	0.00843757	0.15253	0.0293278		0.0629146	0.0365395	-0.0109465	0.136776	0.0928676		1083			0.012094	0.0470662	-0.08149	0.105678	0.797835		0.0184149	0.0473231	-0.0757589	0.112589	0.698212		0.000418143	0.0460686	-0.0909409	0.0917772	0.992776		563			0.137156	0.0487929	0.0400062	0.234305	0.0062522
	GrimAge DNAmAA	0.0456791	0.0342058	-0.0223776	0.113736	0.185472		0.0722841	0.0370221	-0.00157364	0.146142	0.0549441		0.0395295	0.0412799	-0.043441	0.1225	0.343001		1083			0.0432729	0.0471137	-0.0504405	0.136986	0.361041		0.0491544	0.0472446	-0.0448682	0.143177	0.301283		0.0148241	0.0504982	-0.0858658	0.115514	0.769953		563			0.0736927	0.0457071	-0.0163003	0.163686	0.108084
	DunedinPACE	0.129988	0.0341394	0.0619837	0.197991	0.000284005		0.13704	0.0349843	0.0673639	0.206717	0.000194079		0.090422	0.0360213	0.0188369	0.162007	0.0138941		1083			0.145796	0.0464689	0.0534382	0.238154	0.00232374		0.136034	0.0456421	0.0458594	0.226209	0.00335251		0.082726	0.0458568	-0.00758876	0.173041	0.0724334		563			0.132564	0.045736	0.0424523	0.222677	0.00411018
	DNAmTL	-0.0403599	0.0328227	-0.105176	0.0244562	0.220619		-0.0329116	0.0358631	-0.103616	0.0377931	0.359846		-0.0142799	0.0361212	-0.0855708	0.057011	0.69308		1083			0.0112896	0.0438471	-0.0749899	0.0975691	0.796984		0.0414599	0.0448793	-0.0467009	0.129621	0.356001		0.061705	0.0443779	-0.0254737	0.148884	0.164979		563			-0.117439	0.0472757	-0.210978	-0.0239001	0.0142726
	rLTL	0.0088696	0.0353991	-0.0620923	0.0798315	0.8031		0.0169734	0.0360447	-0.0549687	0.0889156	0.639238		0.0293758	0.036058	-0.0427386	0.10149	0.418449		1083			0.0475165	0.0496115	-0.052349	0.147382	0.343189		0.0462628	0.0488635	-0.0517746	0.1443	0.348105		0.0567749	0.0474434	-0.0381484	0.151698	0.236189		563			-0.0113789	0.045677	-0.101285	0.0785271	0.803449
	SkinAge	-0.0315581	0.0395571	-0.113393	0.0502767	0.433162		-0.0480138	0.0396058	-0.129622	0.0335948	0.236839		-0.047716	0.0392868	-0.12878	0.0333481	0.236297		1083			-0.0205084	0.0499138	-0.121116	0.0800995	0.683167		-0.0348878	0.050854	-0.137569	0.067793	0.496524		-0.0320868	0.0510397	-0.135808	0.0716344	0.533766		563			-0.0475392	0.0549287	-0.160069	0.0649909	0.394155
	ProteomicsAA	0.020645	0.036311	-0.0526192	0.0939092	0.572662		0.0245675	0.0362821	-0.0486296	0.0977646	0.502001		0.0231859	0.0349833	-0.0469216	0.0932933	0.510246		1083			-0.00680776	0.0493279	-0.105931	0.0923157	0.890797		-0.00207506	0.0493782	-0.101336	0.0971858	0.966653		-0.0139307	0.0492099	-0.113117	0.0852556	0.778443		563			0.0512343	0.0495138	-0.0474848	0.149953	0.30428
	BioAge	0.0405285	0.0344469	-0.0281067	0.109164	0.243141		0.0411054	0.0339999	-0.0264864	0.108697	0.229989		0.0110754	0.0346154	-0.0579237	0.0800744	0.749925		1083			0.106636	0.0488597	0.00854669	0.204725	0.0337019		0.105124	0.0484037	0.00812264	0.202125	0.0341952		0.0591575	0.0479789	-0.036654	0.154969	0.221998		563			-0.038963	0.0474411	-0.132789	0.0548632	0.412932
	Allostatic Load	0.0983881	0.0307897	0.0379506	0.158826	0.00145037		0.0972997	0.0308017	0.0368327	0.157767	0.00164659		0.00965064	0.0393746	-0.0683778	0.087679	0.806836		1083			0.0795816	0.0445004	-0.00814646	0.16731	0.0751731		0.07455	0.0441773	-0.0124658	0.161566	0.0927764		-0.0508659	0.0522562	-0.153748	0.0520163	0.33123		563			0.122533	0.0481892	0.0268574	0.218208	0.012625
	Subj. Age	-0.0626507	0.0334217	-0.128861	0.00355953	0.0634216		-0.058382	0.0336177	-0.125044	0.00828004	0.0853992		-0.0652279	0.0328978	-0.130298	-0.00015769	0.0494553		1083			-0.0687219	0.0448382	-0.157191	0.0197471	0.127093		-0.0662795	0.0449997	-0.155131	0.0225724	0.142693		-0.063821	0.0444236	-0.15158	0.0239384	0.15285		563			-0.0571433	0.0476937	-0.151563	0.0372763	0.233201
	Subj. Life Expectancy	-0.0926525	0.0314302	-0.154425	-0.0308799	0.00337051		-0.0724781	0.0347981	-0.141033	-0.00392346	0.0383451		-0.070413	0.0342172	-0.137789	-0.00303652	0.0405988		1083			-0.054807	0.043928	-0.141271	0.0316574	0.213182		-0.0316757	0.0479039	-0.126231	0.0628797	0.509347		-0.0354695	0.0467201	-0.127575	0.0566356	0.448597		563			-0.127359	0.0444386	-0.214709	-0.0400085	0.00436681
	Subj. Health Expectancy	-0.130885	0.0331628	-0.19657	-0.0652011	0.000136321		-0.117913	0.0349089	-0.186943	-0.0488825	0.000951856		-0.115977	0.0338773	-0.182784	-0.0491698	0.000751582		1083			-0.0964728	0.0456569	-0.18683	-0.00611576	0.0365816		-0.0800273	0.0467504	-0.172199	0.0121446	0.0884422		-0.0835612	0.0444185	-0.170896	0.00377354	0.0606999		563			-0.164914	0.0446453	-0.252725	-0.0771032	0.000256656
	BrainAge	-0.0846522	0.0693683	-0.222859	0.0535549	0.226194		-0.077635	0.0693399	-0.215901	0.0606305	0.266654		-0.0763979	0.0710325	-0.218483	0.0656877	0.286441		255			-0.0915643	0.103132	-0.296884	0.113755	0.377359		-0.0946668	0.102234	-0.298246	0.108912	0.357353		-0.109322	0.104815	-0.318018	0.0993737	0.300196		104			-0.0789348	0.0873887	-0.252703	0.094833	0.368956
Frailty SPRINT-BASEed	7-CpG DNAmAA	-0.0364531	0.0339384	-0.103865	0.0309592	0.285614		-0.0113877	0.034489	-0.0799877	0.0572122	0.742095		-0.0148198	0.0335094	-0.0815955	0.0519558	0.6596		1083			-0.0314018	0.0532085	-0.140618	0.0778148	0.560028		-0.0241663	0.0519915	-0.130139	0.0818062	0.645266		-0.0323869	0.0485968	-0.130421	0.0656475	0.508726		563			0.00418454	0.0444171	-0.0830927	0.0914618	0.924982
	Horvath DNAmAA	0.0325616	0.034961	-0.0373239	0.102447	0.355274		0.0571635	0.0351257	-0.0130192	0.127346	0.108607		0.0403507	0.0337159	-0.0269704	0.107672	0.235689		1083			0.0508628	0.0500184	-0.0500396	0.151765	0.314957		0.058018	0.0498953	-0.0425906	0.158627	0.251293		0.0405527	0.0462962	-0.0516812	0.132787	0.383873		563			0.0529165	0.045113	-0.0358021	0.141635	0.241582
	Hannum DNAmAA	0.00123319	0.0314617	-0.0605849	0.0630513	0.96875		0.0317459	0.0324541	-0.0321368	0.0956285	0.328824		0.0336584	0.0311883	-0.027742	0.0950588	0.281453		1083			-0.0163382	0.0482498	-0.112787	0.0801109	0.736043		-0.0133982	0.0483875	-0.110241	0.0834448	0.782838		-0.00744481	0.0462355	-0.0996205	0.0847309	0.872531		563			0.0789984	0.0456761	-0.0109312	0.168928	0.0848647
	PhenoAge DNAmAA	0.0366302	0.033534	-0.0298273	0.103088	0.277078		0.0480072	0.033602	-0.0186436	0.114658	0.156151		0.015767	0.034607	-0.0538249	0.0853589	0.650743		1083			0.0398729	0.0483371	-0.0568054	0.136551	0.412683		0.0479115	0.0478422	-0.0475544	0.143377	0.320156		0.0182161	0.0472411	-0.0761867	0.112619	0.701093		563			0.0486372	0.0490065	-0.0488591	0.146133	0.323905
	GrimAge DNAmAA	0.0396775	0.0325258	-0.0244675	0.103823	0.223975		0.104616	0.0342952	0.0370177	0.172214	0.00257253		0.0517109	0.037438	-0.0225295	0.125951	0.170164		1083			0.0544358	0.0477976	-0.0409374	0.149809	0.258736		0.061611	0.0481485	-0.0346382	0.15786	0.205456		0.0275667	0.050501	-0.0734071	0.128541	0.58714		563			0.13509	0.0448712	0.0468324	0.223348	0.00280078
	DunedinPACE	0.114396	0.0310259	0.0534653	0.175327	0.000247077		0.149791	0.031349	0.0882397	0.211341	2.16235e-06		0.0675453	0.0325387	0.00354233	0.131548	0.038661		1083			0.150894	0.0419692	0.068452	0.233335	0.000353452		0.138773	0.0425979	0.0550974	0.222448	0.00119264		0.0648383	0.0438821	-0.021383	0.15106	0.140172		563			0.148596	0.0445796	0.0609382	0.236253	0.000943848
	DNAmTL	-0.0146928	0.0306787	-0.074896	0.0455105	0.632099		-0.0594872	0.0338734	-0.125976	0.00700149	0.0794335		-0.0359255	0.0329188	-0.100543	0.0286922	0.275453		1083			-0.0876346	0.0436439	-0.173508	-0.00176126	0.0455101		-0.064649	0.0459515	-0.155031	0.025733	0.160363		-0.0469802	0.0453469	-0.136232	0.0422712	0.301058		563			-0.0353193	0.0452015	-0.124219	0.0535805	0.435108
	rLTL	-0.0642328	0.0312713	-0.125659	-0.00280664	0.0404443		-0.0288618	0.0320792	-0.0918507	0.0341271	0.368603		-0.013808	0.0311648	-0.0750356	0.0474195	0.657908		1083			0.00300429	0.0461197	-0.0883516	0.0943601	0.948175		0.00137948	0.0458692	-0.0894429	0.0922018	0.976058		0.0170122	0.0447403	-0.071629	0.105653	0.70448		563			-0.0575771	0.0456223	-0.147379	0.0322245	0.207973
	SkinAge	0.00717744	0.0368721	-0.0675237	0.0818786	0.846722		-0.0061755	0.0375925	-0.0825788	0.0702278	0.87049		-0.00421874	0.0380389	-0.0827786	0.0743411	0.912625		1083			0.0290961	0.0453556	-0.0605128	0.118705	0.522157		0.0138703	0.0461669	-0.0774233	0.105164	0.764299		0.0192126	0.0467741	-0.0740499	0.112475	0.682489		563			-0.0349438	0.0529	-0.142133	0.0722455	0.512989
	ProteomicsAA	0.0310368	0.0348569	-0.0385922	0.100666	0.376569		0.0401107	0.0349002	-0.029745	0.109966	0.255137		0.0377036	0.0323604	-0.0265638	0.101971	0.246973		1083			0.014222	0.047975	-0.0815541	0.109998	0.767816		0.0198964	0.047832	-0.0755632	0.115356	0.678755		0.0105249	0.0464871	-0.0821752	0.103225	0.821541		563			0.0655008	0.0505028	-0.0356592	0.166661	0.199937
	BioAge	0.138092	0.0332737	0.0721367	0.204048	6.65638e-05		0.140062	0.0326416	0.0754693	0.204654	3.49843e-05		0.0940642	0.0327203	0.0290497	0.159079	0.00505672		1083			0.146708	0.043481	0.0611302	0.232286	0.000841316		0.145123	0.0432885	0.0599352	0.230311	0.000903716		0.0902175	0.0438013	0.00389815	0.176537	0.0405932		563			0.134425	0.0470759	0.0413117	0.227538	0.00498616
	Allostatic Load	0.350825	0.0300265	0.291721	0.409929	5.49143e-26		0.35372	0.0296508	0.295364	0.412076	5.33856e-27		0.287282	0.0360077	0.21616	0.358404	2.9094e-13		1083			0.299074	0.0441993	0.211457	0.386692	7.23823e-10		0.294226	0.0442257	0.206554	0.381899	1.26201e-09		0.217271	0.0543686	0.109095	0.325447	0.000141041		563			0.430938	0.04186	0.348413	0.513463	2.3915e-20
	Subj. Age	-0.144504	0.0321574	-0.207908	-0.0810997	1.17349e-05		-0.146632	0.0322968	-0.210414	-0.0828492	1.09954e-05		-0.154808	0.0312453	-0.216569	-0.0930478	2.01243e-06		1083			-0.169559	0.0425184	-0.253128	-0.0859903	7.82834e-05		-0.166809	0.0425073	-0.250366	-0.0832515	0.000101885		-0.163167	0.0416358	-0.245052	-0.0812816	0.000106807		563			-0.125672	0.0469758	-0.21854	-0.032804	0.00835103
	Subj. Life Expectancy	-0.138454	0.0308742	-0.19908	-0.0778272	8.6566e-06		-0.132163	0.0338512	-0.198738	-0.0655872	0.000113248		-0.128903	0.0323793	-0.192573	-0.0652339	8.25201e-05		1083			-0.100136	0.0442991	-0.18744	-0.0128324	0.0247692		-0.0779259	0.0474315	-0.171466	0.0156146	0.102001		-0.085548	0.046121	-0.176495	0.00539928	0.065092		563			-0.157582	0.0446647	-0.245426	-0.0697375	0.000474189
	Subj. Health Expectancy	-0.18088	0.0302279	-0.240201	-0.121559	3.08503e-09		-0.186848	0.0318918	-0.249437	-0.124259	6.48955e-09		-0.182592	0.0304192	-0.242285	-0.1229	2.7058e-09		1083			-0.130584	0.0441632	-0.217625	-0.0435432	0.00344973		-0.113183	0.0463248	-0.204459	-0.0219059	0.0153119		-0.118429	0.0442995	-0.205619	-0.0312398	0.00793504		563			-0.231428	0.0439496	-0.317858	-0.144997	2.40857e-07
	BrainAge	-0.0555921	0.0638752	-0.181459	0.0702743	0.385046		-0.055136	0.0637385	-0.18074	0.0704683	0.387946		-0.0500369	0.0624577	-0.173093	0.0730191	0.423874		255			-0.0541405	0.0995101	-0.251606	0.143325	0.587624		-0.053565	0.0999617	-0.251952	0.144822	0.593281		-0.0586593	0.101299	-0.259951	0.142632	0.564011		104			-0.0556745	0.0832668	-0.220341	0.108992	0.504867
Finger Floor Distance	7-CpG DNAmAA	0.0865237	0.034439	0.0178642	0.155183	0.0142466		0.0279512	0.0312503	-0.0339682	0.0898706	0.373013		0.0246547	0.0299955	-0.0344274	0.0837369	0.411907		1083			0.0513084	0.0522229	-0.0553156	0.157932	0.333666		0.0539163	0.0518236	-0.0515361	0.159369	0.305757		0.0514121	0.0482455	-0.0452123	0.148037	0.291113		563			0.00523145	0.0452368	-0.0837389	0.0942018	0.908
	Horvath DNAmAA	0.0497111	0.0370959	-0.0255952	0.125017	0.188851		0.00286111	0.0342183	-0.0663848	0.0721071	0.933798		-0.00739519	0.0344905	-0.0774124	0.062622	0.831469		1083			0.0228583	0.0523325	-0.0840219	0.129739	0.665393		0.0251586	0.0526492	-0.0824524	0.13277	0.636285		0.00820347	0.0532646	-0.10124	0.117647	0.878779		563			-0.0232905	0.0486229	-0.119857	0.0732765	0.633071
	Hannum DNAmAA	0.0318626	0.033862	-0.035366	0.0990912	0.349126		-0.0451697	0.0314377	-0.107492	0.0171525	0.153695		-0.0425823	0.031289	-0.104619	0.0194542	0.176433		1083			-0.0315856	0.0485971	-0.128899	0.0657275	0.518336		-0.0307469	0.0487492	-0.128407	0.0669131	0.530796		-0.025162	0.0481361	-0.121517	0.0711929	0.603156		563			-0.0673894	0.0445227	-0.154889	0.0201099	0.130833
	PhenoAge DNAmAA	0.0374738	0.0337436	-0.0294769	0.104425	0.269441		0.0228448	0.0315785	-0.0399835	0.0856732	0.471493		0.00813021	0.0322512	-0.0562945	0.0725549	0.801776		1083			0.0355296	0.0515416	-0.0692843	0.140344	0.495371		0.0381732	0.0516484	-0.0667974	0.143144	0.464932		0.0286368	0.0500633	-0.0722824	0.129556	0.570249		563			0.00672796	0.0502837	-0.0938413	0.107297	0.894006
	GrimAge DNAmAA	0.113671	0.0306674	0.0534789	0.173863	0.000223575		-0.022256	0.0316247	-0.0845334	0.0400213	0.482224		-0.0218552	0.0355218	-0.0921643	0.0484539	0.539512		1083			-0.0229133	0.0449327	-0.111569	0.0657422	0.610706		-0.0208834	0.0452597	-0.110231	0.0684642	0.645097		0.0114117	0.0494681	-0.0866266	0.10945	0.817987		563			-0.0331118	0.0447715	-0.121115	0.0548919	0.459972
	DunedinPACE	0.134777	0.0305988	0.0747183	0.194835	1.19525e-05		0.0455397	0.0290824	-0.0115439	0.102623	0.117756		0.0176155	0.0305999	-0.0424755	0.0777065	0.565043		1083			0.0780893	0.0453649	-0.0115762	0.167755	0.0873287		0.0754511	0.0466368	-0.0168683	0.167771	0.108271		0.0499372	0.0484117	-0.0459671	0.145841	0.304487		563			0.035926	0.0449566	-0.0524615	0.124313	0.424703
	DNAmTL	-0.171246	0.0321824	-0.234745	-0.107747	3.00898e-07		-0.0350113	0.0331376	-0.1004	0.0303771	0.292137		-0.0322536	0.0333098	-0.0979836	0.0334763	0.334203		1083			-0.0606985	0.0468429	-0.153784	0.0323867	0.198423		-0.057592	0.0514553	-0.160639	0.0454552	0.267743		-0.0682974	0.0509843	-0.170269	0.0336738	0.185405		563			-0.0429282	0.0449468	-0.131297	0.0454403	0.340124
	rLTL	0.162444	0.0316111	0.100226	0.224662	5.10237e-07		0.0568032	0.0312648	-0.00494289	0.118549	0.0711174		0.0624452	0.0314033	0.000354547	0.124536	0.0487238		1083			0.0844562	0.0492325	-0.0145156	0.183428	0.0926687		0.0840588	0.0491085	-0.0145825	0.1827	0.0931601		0.0967221	0.0486298	-0.000984173	0.194428	0.0522625		563			0.0449041	0.0445782	-0.0427042	0.132512	0.314329
	SkinAge	-0.0690303	0.0369067	-0.14387	0.00580922	0.0695422		-0.0601047	0.0360376	-0.134174	0.0139642	0.107325		-0.0593805	0.0361074	-0.13379	0.0150288	0.112728		1083			-0.0365344	0.0482655	-0.133034	0.059965	0.451976		-0.0426025	0.0490892	-0.140791	0.0555856	0.388921		-0.0409023	0.0490614	-0.139307	0.0575026	0.408194		563			-0.0696577	0.0579597	-0.190456	0.0511405	0.243282
	ProteomicsAA	0.0835214	0.0333418	0.0174798	0.149563	0.0136412		0.0624383	0.0303934	0.00232317	0.122553	0.0418949		0.0600295	0.0293937	0.0021373	0.117922	0.0421804		1083			0.0570597	0.0447056	-0.0311058	0.145225	0.203344		0.0590535	0.0447037	-0.0290837	0.147191	0.187973		0.0444281	0.0457817	-0.0462201	0.135076	0.333789		563			0.073495	0.0514629	-0.0300805	0.177071	0.15998
	BioAge	0.073601	0.0308081	0.013131	0.134071	0.0171137		0.0684563	0.0280071	0.0134967	0.123416	0.0146877		0.0445625	0.0284131	-0.0111975	0.100322	0.117127		1083			0.139835	0.0433796	0.0544822	0.225188	0.00139997		0.139365	0.0433672	0.0540437	0.224687	0.00144462		0.112589	0.0444893	0.0249601	0.200218	0.0120085		563			0.0242894	0.0444923	-0.0631413	0.11172	0.585379
	Allostatic Load	0.0777741	0.0313786	0.0161172	0.139431	0.0135345		0.066929	0.028478	0.0110105	0.122848	0.0190573		-0.00607851	0.0346291	-0.0742142	0.0620572	0.860775		1083			0.154487	0.0422106	0.0715581	0.237416	0.00027871		0.153276	0.0424245	0.069921	0.236632	0.000333845		0.0817586	0.0520596	-0.0206249	0.184142	0.117193		563			0.0123478	0.0454386	-0.0770496	0.101745	0.785993
	Subj. Age	-0.0878618	0.0328632	-0.152801	-0.0229225	0.00834421		-0.0737892	0.0297584	-0.132463	-0.0151152	0.0139641		-0.070851	0.0299266	-0.129911	-0.0117915	0.0189901		1083			-0.0356647	0.0449236	-0.124304	0.052975	0.428292		-0.0347999	0.0449423	-0.12347	0.0538699	0.439735		-0.0164829	0.0446886	-0.104686	0.0717198	0.712696		563			-0.125515	0.0461678	-0.216568	-0.0344632	0.00714525
	Subj. Life Expectancy	-0.0716481	0.0305951	-0.131687	-0.0116091	0.0193885		-0.104077	0.0301997	-0.163338	-0.0448161	0.0005916		-0.0991773	0.0300486	-0.158144	-0.0402109	0.000999472		1083			-0.142758	0.0420776	-0.225414	-0.0601008	0.000743022		-0.151027	0.0452634	-0.239966	-0.062088	0.0009139		-0.137589	0.0451682	-0.226359	-0.048819	0.00245606		563			-0.103051	0.0439212	-0.189342	-0.0167596	0.0193489
	Subj. Health Expectancy	-0.113586	0.0306895	-0.173823	-0.0533494	0.000228593		-0.120094	0.0297509	-0.178482	-0.0617054	5.87898e-05		-0.118159	0.0296387	-0.176332	-0.0599864	7.27201e-05		1083			-0.18717	0.0420295	-0.269747	-0.104593	1.04502e-05		-0.197463	0.044754	-0.285443	-0.109482	1.3153e-05		-0.196417	0.0442588	-0.283445	-0.10939	1.19665e-05		563			-0.101093	0.0440365	-0.187615	-0.0145717	0.0221121
	BrainAge	-0.0129564	0.0628642	-0.136765	0.110852	0.836879		-0.0170464	0.0576648	-0.130619	0.0965265	0.767773		-0.00966047	0.0582389	-0.124383	0.105062	0.868393		255			0.0574573	0.0988512	-0.138659	0.253574	0.562379		0.0578844	0.0993291	-0.139205	0.254974	0.561384		0.0967464	0.102546	-0.106931	0.300424	0.347936		104			-0.0514773	0.0818146	-0.213162	0.110207	0.530198
Tinetti Score	7-CpG DNAmAA	0.0679365	0.0315615	0.00589437	0.129979	0.0319387		0.0547779	0.0317298	-0.00754531	0.117101	0.0848263		0.0552188	0.0324061	-0.0085723	0.11901	0.0894998		1083			0.0463401	0.0441931	-0.0406941	0.133374	0.295373		0.0427391	0.0441831	-0.0442427	0.129721	0.334239		0.0509757	0.0433783	-0.0343504	0.136302	0.240766		563			0.0889273	0.0539757	-0.0211725	0.199027	0.109583
	Horvath DNAmAA	-0.0323368	0.031957	-0.0952218	0.0305482	0.312398		-0.0499296	0.0325067	-0.113923	0.0140644	0.125695		-0.0469858	0.0322541	-0.110457	0.0164852	0.146227		1083			-0.083673	0.0444469	-0.171286	0.00394046	0.0611298		-0.0878326	0.0448135	-0.176233	0.000567972	0.0514751		-0.080805	0.044032	-0.167516	0.00590587	0.0676442		563			0.0270994	0.0474454	-0.0667309	0.12093	0.568831
	Hannum DNAmAA	-0.0365029	0.0307433	-0.0968372	0.0238314	0.235395		-0.0531847	0.0315755	-0.115173	0.00880363	0.0925329		-0.0572297	0.0314814	-0.119046	0.00458623	0.069535		1083			-0.0222894	0.0428287	-0.106441	0.061862	0.602999		-0.023897	0.042882	-0.108156	0.0603619	0.5776		-0.0242417	0.0428924	-0.10855	0.0600662	0.572254		563			-0.0908335	0.0544094	-0.202085	0.0204176	0.105727
	PhenoAge DNAmAA	0.00738048	0.03165	-0.0548385	0.0695994	0.815731		-0.0030592	0.0314834	-0.0649056	0.0587872	0.922629		0.0137843	0.0317428	-0.048604	0.0761726	0.664323		1083			-0.0485639	0.0431026	-0.133282	0.0361543	0.260496		-0.0530365	0.0433315	-0.138215	0.0321419	0.221663		-0.0353431	0.0435778	-0.121025	0.0503386	0.417849		563			0.0912528	0.0500084	-0.00873539	0.191241	0.0729128
	GrimAge DNAmAA	-0.0215608	0.033014	-0.0868079	0.0436864	0.514732		-0.0537275	0.0358364	-0.124745	0.0172905	0.13667		-0.0405539	0.0368927	-0.113121	0.0320128	0.272441		1083			-0.0699653	0.0430772	-0.154637	0.0147061	0.105079		-0.0739619	0.0430841	-0.158638	0.0107138	0.0867389		-0.0395673	0.0459253	-0.129808	0.0506732	0.389364		563			-0.00360147	0.0496008	-0.102504	0.0953008	0.942322
	DunedinPACE	-0.0454953	0.0319954	-0.108468	0.0174769	0.156119		-0.0534494	0.0331508	-0.118781	0.0118818	0.108318		-0.0147647	0.0335887	-0.0807683	0.0512389	0.66045		1083			-0.0791789	0.0425313	-0.162734	0.00437652	0.063218		-0.0727448	0.0433125	-0.157837	0.0123471	0.0936577		-0.0285098	0.0447447	-0.116409	0.059389	0.524292		563			-0.0303325	0.0529099	-0.137543	0.0768778	0.569923
	DNAmTL	0.00142136	0.030549	-0.0585227	0.0613655	0.962899		-0.00473267	0.0337022	-0.0708638	0.0613985	0.88835		-0.0229523	0.0342224	-0.0901232	0.0442185	0.502607		1083			0.00926755	0.042541	-0.0743009	0.092836	0.82763		-0.00741173	0.0451409	-0.096093	0.0812695	0.869645		-0.0287483	0.0457533	-0.118688	0.0611918	0.530136		563			0.034514	0.0469025	-0.0580893	0.127117	0.462851
	rLTL	0.00247716	0.032064	-0.0606379	0.0655922	0.938474		-0.0117226	0.0331592	-0.0769758	0.0535305	0.723942		-0.0207413	0.0337396	-0.0873091	0.0458265	0.539483		1083			-0.0249925	0.0424202	-0.108319	0.0583342	0.555993		-0.0241469	0.0423464	-0.107327	0.0590331	0.568758		-0.0322878	0.0420919	-0.114971	0.0503954	0.443369		563			0.00500886	0.0489958	-0.0924389	0.102457	0.91882
	SkinAge	-0.018542	0.0335776	-0.0850955	0.0480115	0.581938		-0.00309177	0.0340161	-0.070499	0.0643155	0.927743		-0.00343619	0.0329129	-0.0683862	0.0615138	0.916967		1083			0.00379146	0.0427018	-0.0801012	0.0876841	0.929284		0.0123874	0.043302	-0.0726832	0.0974581	0.774939		0.00950231	0.0426283	-0.074235	0.0932396	0.823689		563			-0.0534662	0.0578301	-0.173869	0.0669362	0.365904
	ProteomicsAA	-0.0788957	0.032908	-0.14393	-0.0138616	0.0177652		-0.0842761	0.0327783	-0.149028	-0.0195241	0.0110826		-0.0866214	0.0330478	-0.152052	-0.0211908	0.00989566		1083			-0.0833837	0.0433493	-0.16863	0.00186229	0.0551917		-0.0866623	0.0434087	-0.172026	-0.001299	0.0466318		-0.08031	0.0432084	-0.16527	0.00465015	0.063855		563			-0.0845007	0.0487556	-0.181445	0.0124433	0.086708
	BioAge	-0.0239168	0.0307534	-0.0842707	0.0364371	0.436945		-0.0248993	0.0308022	-0.0853585	0.03556	0.419114		-0.00466725	0.0308809	-0.0652677	0.0559332	0.879899		1083			-0.0415964	0.043429	-0.126994	0.0438015	0.338786		-0.0407454	0.0433764	-0.126034	0.0445428	0.348151		-0.00780081	0.0452372	-0.0969849	0.0813833	0.863258		563			0.00388837	0.0516909	-0.100192	0.107969	0.940367
	Allostatic Load	-0.0983142	0.0351562	-0.168754	-0.0278745	0.00708393		-0.0979407	0.0352399	-0.168632	-0.027249	0.00753508		-0.0397982	0.0407105	-0.120954	0.0413575	0.331552		1083			-0.102004	0.0427097	-0.185929	-0.0180793	0.0173185		-0.0991937	0.0428249	-0.183347	-0.0150408	0.0209751		-0.0361501	0.0523959	-0.139213	0.0669132	0.490705		563			-0.102395	0.0572788	-0.22143	0.0166396	0.0881065
	Subj. Age	0.0268629	0.0322378	-0.0366372	0.090363	0.405506		0.0232322	0.032227	-0.0402458	0.0867102	0.471664		0.0220295	0.0321835	-0.0413669	0.0854259	0.494318		1083			0.0206121	0.0446864	-0.0674956	0.10872	0.645104		0.019096	0.0447855	-0.0692286	0.107421	0.670294		0.0178065	0.0446426	-0.070268	0.105881	0.69045		563			0.0398719	0.0504123	-0.0610322	0.140776	0.432205
	Subj. Life Expectancy	0.0743472	0.0316107	0.0121972	0.136497	0.0191745		0.0495781	0.0351845	-0.0198352	0.118991	0.160483		0.0459352	0.0349924	-0.0231198	0.11499	0.190973		1083			0.054457	0.0424198	-0.0288707	0.137785	0.199774		0.0428929	0.0452926	-0.0460811	0.131867	0.344059		0.0519535	0.0455292	-0.0375188	0.141426	0.254424		563			0.0982354	0.0474781	0.00426282	0.192208	0.0406176
	Subj. Health Expectancy	0.0737996	0.0327155	0.00920834	0.138391	0.0253866		0.0536886	0.0360078	-0.0178641	0.125241	0.139512		0.0478461	0.0361389	-0.0241191	0.119811	0.189449		1083			0.0450154	0.0426482	-0.0387713	0.128802	0.291691		0.0332214	0.0449597	-0.055112	0.121555	0.460305		0.0368448	0.0449301	-0.0514748	0.125164	0.412661		563			0.117847	0.0481644	0.0222401	0.213454	0.0162356
	BrainAge	0.00825218	0.0630079	-0.115843	0.132347	0.895904		0.00659563	0.0631385	-0.117761	0.130953	0.916887		0.00322599	0.064688	-0.124376	0.130828	0.960279		255			0.0993618	0.0985884	-0.0962367	0.29496	0.315964		0.0976027	0.0986307	-0.0981039	0.293309	0.324795		0.0778834	0.104243	-0.130776	0.286543	0.457997		104			-0.139695	0.0819541	-0.301703	0.0223138	0.0904668
MMSE	7-CpG DNAmAA	-0.0092605	0.0334083	-0.0754167	0.0568957	0.782117		-0.00388645	0.0324184	-0.0677497	0.0599768	0.904676		-0.00235992	0.0330389	-0.0675531	0.0628333	0.943136		1083			-0.0377492	0.0453536	-0.127358	0.0518592	0.406534		-0.0523444	0.0437028	-0.138413	0.0337238	0.232142		-0.05319	0.0441475	-0.140192	0.0338123	0.229555		563			0.0574678	0.0469011	-0.0351459	0.150082	0.222235
	Horvath DNAmAA	-0.00957779	0.0363838	-0.0830246	0.0638691	0.793663		-0.0112317	0.036726	-0.0854886	0.0630251	0.761345		-0.00831742	0.0370188	-0.0832167	0.0665819	0.823411		1083			0.0386642	0.0557253	-0.0773948	0.154723	0.495572		0.0258221	0.054104	-0.0861977	0.137842	0.637745		0.0330595	0.0550187	-0.0811394	0.147258	0.554151		563			-0.0289117	0.0483916	-0.124936	0.0671128	0.551575
	Hannum DNAmAA	-0.00724426	0.0314458	-0.0690289	0.0545403	0.817898		0.00645577	0.0318969	-0.0562462	0.0691577	0.839709		0.0108729	0.0321215	-0.0522925	0.0740384	0.735185		1083			0.0259281	0.0429869	-0.0585476	0.110404	0.546699		0.020231	0.0422586	-0.062801	0.103263	0.632337		0.0236969	0.0427895	-0.0604057	0.1078	0.580002		563			0.00313507	0.0483176	-0.0927086	0.0989787	0.948394
	PhenoAge DNAmAA	0.00303036	0.0333481	-0.0629853	0.069046	0.927744		-0.00506244	0.0331852	-0.0707755	0.0606507	0.879012		-0.000945775	0.0329982	-0.0661075	0.0642159	0.97717		1083			0.0509759	0.0442838	-0.0362578	0.13821	0.250826		0.0365086	0.044379	-0.0510397	0.124057	0.411753		0.0338502	0.0439782	-0.052691	0.120391	0.442075		563			-0.0363224	0.045856	-0.126619	0.053974	0.429026
	GrimAge DNAmAA	-0.00838773	0.0330471	-0.0737086	0.0569331	0.800004		0.0185928	0.0345886	-0.0496606	0.0868463	0.59156		0.0204518	0.0379077	-0.0543655	0.0952691	0.59022		1083			0.0428517	0.0459909	-0.0482196	0.133923	0.353365		0.0301321	0.0457075	-0.0604547	0.120719	0.511127		0.0035702	0.0513236	-0.0988837	0.106024	0.94475		563			0.0214662	0.0464232	-0.0700654	0.112998	0.644287
	DunedinPACE	-0.0803877	0.0322094	-0.143847	-0.0169278	0.0132628		-0.0485797	0.0325166	-0.112591	0.0154315	0.136315		-0.048057	0.0348181	-0.116769	0.0206552	0.169257		1083			-0.0531488	0.0447338	-0.141375	0.0350771	0.236239		-0.0219036	0.0460056	-0.112955	0.0691473	0.634829		-0.0351353	0.0484933	-0.131212	0.0609417	0.470237		563			-0.0627876	0.044828	-0.150915	0.0253395	0.162097
	DNAmTL	0.0373727	0.0321417	-0.0259179	0.100663	0.245996		-0.042506	0.0360825	-0.113829	0.0288169	0.240741		-0.0439947	0.0360183	-0.115025	0.027036	0.223373		1083			-0.0352418	0.0451605	-0.124413	0.0539291	0.4363		-0.103171	0.0488346	-0.20025	-0.00609199	0.0375266		-0.0959067	0.0491594	-0.19351	0.00169653	0.0540337		563			0.0400205	0.0467658	-0.0522789	0.13232	0.393301
	rLTL	-0.0175629	0.030946	-0.0783082	0.0431825	0.570512		0.0142749	0.0315651	-0.0476726	0.0762225	0.651204		0.0172215	0.0316966	-0.0449806	0.0794236	0.587033		1083			-0.0290241	0.0440845	-0.115817	0.0577689	0.510859		-0.0258746	0.0431713	-0.110816	0.059067	0.549373		-0.022758	0.043309	-0.107954	0.0624377	0.599602		563			0.0503974	0.045919	-0.040041	0.140836	0.273469
	SkinAge	-0.0280907	0.0320164	-0.0911042	0.0349229	0.381003		-0.011364	0.0319611	-0.0742318	0.0515037	0.722394		-0.0127232	0.0326583	-0.0771093	0.051663	0.697244		1083			-0.0293514	0.0443508	-0.116723	0.0580204	0.508741		0.000236624	0.0444108	-0.0872585	0.0877318	0.995753		-0.000737119	0.0454791	-0.0905768	0.0891025	0.987089		563			-0.0389211	0.045629	-0.12873	0.0508876	0.394374
	ProteomicsAA	-0.0540383	0.0412746	-0.140618	0.0325417	0.206568		-0.0517885	0.0410469	-0.138055	0.0344778	0.223242		-0.053159	0.0414384	-0.140389	0.0340708	0.216258		1083			-0.0254569	0.0502095	-0.126821	0.0759069	0.61483		-0.0361388	0.0496855	-0.136508	0.0642302	0.471181		-0.0345604	0.0506855	-0.137248	0.0681273	0.49956		563			-0.0698688	0.0534317	-0.178494	0.0387568	0.199858
	BioAge	-0.0465713	0.0314492	-0.108368	0.0152257	0.139313		-0.0455538	0.0307945	-0.106032	0.0149244	0.13959		-0.0434359	0.0310718	-0.104426	0.0175546	0.162519		1083			-0.0366512	0.0429898	-0.121134	0.0478317	0.394353		-0.0335983	0.0422116	-0.116538	0.0493409	0.426449		-0.0409965	0.0434831	-0.126452	0.0444592	0.346283		563			-0.0557758	0.0466392	-0.147802	0.0362502	0.233299
	Allostatic Load	-0.0902934	0.0311593	-0.151493	-0.0290935	0.00390101		-0.0847163	0.0308302	-0.145278	-0.0241544	0.00619965		-0.100522	0.0365809	-0.172355	-0.0286896	0.00616531		1083			-0.0578654	0.0442291	-0.144984	0.0292527	0.191995		-0.0463081	0.0440886	-0.133232	0.0406154	0.294794		-0.0653186	0.0548411	-0.173828	0.0431907	0.235831		563			-0.123577	0.0454179	-0.212989	-0.0341656	0.0069266
	Subj. Age	-0.0369682	0.0311405	-0.098116	0.0241797	0.235605		-0.0491842	0.0308311	-0.10973	0.0113612	0.111157		-0.0538805	0.031175	-0.115115	0.00735431	0.0844839		1083			-0.0754544	0.0428848	-0.15973	0.00882118	0.0791664		-0.0810522	0.0422134	-0.164004	0.00189929	0.0554586		-0.0908766	0.0428141	-0.175049	-0.00670467	0.03441		563			-0.000831381	0.047405	-0.0945642	0.0929014	0.986033
	Subj. Life Expectancy	0.106856	0.0312453	0.0454683	0.168243	0.000677434		0.0809089	0.0332897	0.0155281	0.14629	0.0153772		0.0797217	0.0334222	0.0140723	0.145371	0.0174		1083			0.146451	0.0427762	0.0623644	0.230538	0.000679682		0.0983584	0.0457976	0.00825131	0.188465	0.0325005		0.0909178	0.045891	0.000669527	0.181166	0.0483333		563			0.0905389	0.0449364	0.00217452	0.178903	0.0446502
	Subj. Health Expectancy	0.0378346	0.0316035	-0.0242886	0.0999579	0.231926		-0.00312378	0.0332266	-0.0684504	0.0622028	0.925146		-0.00654442	0.0333634	-0.0721483	0.0590594	0.844595		1083			0.040848	0.0427282	-0.0431004	0.124796	0.339535		-0.0143329	0.0454355	-0.103733	0.0750671	0.752628		-0.0179546	0.0452935	-0.107044	0.071135	0.692054		563			0.0410002	0.0469763	-0.0517723	0.133773	0.384087
	BrainAge	-0.0157874	0.0643296	-0.14259	0.111015	0.806372		-0.02557	0.0637297	-0.151201	0.100061	0.688661		-0.0419765	0.0650151	-0.170263	0.0863104	0.51933		255			0.0353287	0.102896	-0.169376	0.240033	0.732221		0.0398075	0.100306	-0.159787	0.239402	0.692521		0.0241717	0.105006	-0.185375	0.233719	0.818635		104			-0.054695	0.0839371	-0.220776	0.111386	0.515813
DSST	7-CpG DNAmAA	-0.0239833	0.0353162	-0.0947433	0.0467767	0.499895		-0.0170694	0.0356909	-0.0886439	0.0545052	0.63442		-0.00818173	0.0354305	-0.0790238	0.0626604	0.818144		1083			0.0328587	0.0481892	-0.0634507	0.129168	0.497836		0.0196791	0.0462245	-0.0720742	0.111433	0.671257		0.027365	0.0459473	-0.0637956	0.118526	0.552809		563			-0.048534	0.0478976	-0.143418	0.0463502	0.313068
	Horvath DNAmAA	-0.0363473	0.0323631	-0.100128	0.0274329	0.262611		-0.03618	0.0330122	-0.101368	0.0290084	0.27472		-0.0303026	0.0332138	-0.09591	0.0353047	0.362993		1083			0.0403648	0.0492779	-0.0586525	0.139382	0.416665		0.0283639	0.047939	-0.0675422	0.12427	0.556312		0.041213	0.0483739	-0.0557416	0.138168	0.397945		563			-0.0870537	0.0443004	-0.174105	-2.38737e-06	0.0499937
	Hannum DNAmAA	-0.0430422	0.0320062	-0.106037	0.0199529	0.179743		-0.0295279	0.0319805	-0.0923975	0.0333417	0.356398		-0.0293014	0.0321995	-0.0926324	0.0340297	0.363458		1083			0.0275931	0.046619	-0.0649365	0.120123	0.55531		0.0224305	0.0450526	-0.0666478	0.111509	0.619361		0.0258972	0.0451805	-0.0634977	0.115292	0.567516		563			-0.0740827	0.0469223	-0.166759	0.0185932	0.116373
	PhenoAge DNAmAA	0.0117069	0.0338805	-0.0555598	0.0789736	0.730461		0.00604419	0.0334091	-0.0601633	0.0722517	0.856767		0.0101381	0.0343862	-0.0582609	0.0785371	0.768865		1083			0.0626372	0.0550608	-0.0516428	0.176917	0.267691		0.0493185	0.052952	-0.0595336	0.158171	0.360237		0.0538547	0.0544093	-0.05872	0.166429	0.332601		563			-0.0317588	0.0445012	-0.119208	0.0556908	0.475797
	GrimAge DNAmAA	-0.0904941	0.0338886	-0.157834	-0.0231544	0.00901385		-0.0732107	0.0353859	-0.143293	-0.00312885	0.0407619		-0.0955275	0.0409397	-0.177616	-0.013439	0.0234016		1083			-0.00382206	0.048118	-0.0999454	0.0923013	0.936937		-0.0160893	0.0478189	-0.111696	0.0795177	0.737669		-0.0210277	0.0542988	-0.131131	0.0890754	0.700832		563			-0.107688	0.0449754	-0.196145	-0.0192321	0.0171743
	DunedinPACE	-0.162741	0.0313703	-0.224436	-0.101047	3.58555e-07		-0.137299	0.0316068	-0.199388	-0.0752098	1.67611e-05		-0.141985	0.0332627	-0.207344	-0.0766267	2.37204e-05		1083			-0.168737	0.0439373	-0.25534	-0.0821344	0.000161591		-0.143443	0.0442474	-0.23064	-0.0562461	0.00136961		-0.139055	0.0460273	-0.22975	-0.0483609	0.00280625		563			-0.116419	0.045934	-0.206944	-0.0258944	0.0119536
	DNAmTL	0.106613	0.0311595	0.0454063	0.16782	0.000669224		0.0494729	0.0340366	-0.017356	0.116302	0.146538		0.0473968	0.0344049	-0.0201502	0.114944	0.168754		1083			0.0908589	0.0433936	0.0055154	0.176202	0.0369903		0.0417431	0.0455703	-0.0478891	0.131375	0.360302		0.0370095	0.0454667	-0.0523752	0.126394	0.416137		563			0.059709	0.0440476	-0.0268292	0.146247	0.175843
	rLTL	-0.00918113	0.0328489	-0.0740491	0.0556869	0.780221		0.0233378	0.0348196	-0.0457867	0.0924624	0.504323		0.0211771	0.0347358	-0.0476853	0.0900394	0.543384		1083			0.0360445	0.0492332	-0.0628567	0.134946	0.467533		0.0389596	0.0480222	-0.0572208	0.13514	0.420606		0.0363383	0.0475793	-0.0587854	0.131462	0.447939		563			0.00975359	0.0445827	-0.0778605	0.0973677	0.826923
	SkinAge	-0.0261758	0.0418682	-0.114379	0.062027	0.539984		-0.0132082	0.0423527	-0.102586	0.0761698	0.75895		-0.0155668	0.0421908	-0.104477	0.0733435	0.716641		1083			-0.0396044	0.0460973	-0.13092	0.0517117	0.392058		-0.0119655	0.0464143	-0.103975	0.0800436	0.797057		-0.0168491	0.0461951	-0.10842	0.0747222	0.716024		563			-0.0234232	0.0662105	-0.167615	0.120769	0.729625
	ProteomicsAA	-0.0314949	0.0328851	-0.0964499	0.0334602	0.339676		-0.0285505	0.0338316	-0.0958269	0.0387259	0.401119		-0.0245191	0.0341736	-0.092574	0.0435357	0.475257		1083			0.031438	0.0441097	-0.05541	0.118286	0.47664		0.0214617	0.0440666	-0.0653917	0.108315	0.62673		0.0367284	0.0444165	-0.0508869	0.124344	0.40933		563			-0.0811728	0.0547352	-0.193261	0.0309155	0.149172
	BioAge	-0.0726159	0.0334497	-0.1389	-0.00633215	0.0320713		-0.071467	0.0336325	-0.138325	-0.00460955	0.0364556		-0.0634954	0.0344753	-0.132121	0.00513035	0.069278		1083			-0.0784586	0.0454466	-0.168311	0.0113935	0.0864879		-0.0755241	0.0452645	-0.165137	0.0140883	0.097799		-0.0581476	0.0465009	-0.150329	0.034034	0.213856		563			-0.0632524	0.0478573	-0.158056	0.0315515	0.188915
	Allostatic Load	-0.102999	0.0323071	-0.166693	-0.0393039	0.00165506		-0.0978466	0.0319465	-0.160822	-0.0348712	0.0024782		-0.106528	0.0396015	-0.185087	-0.0279697	0.00836144		1083			-0.114285	0.0449859	-0.203137	-0.025433	0.0120363		-0.103594	0.0442266	-0.190854	-0.0163339	0.020239		-0.0792172	0.0558569	-0.190228	0.0317934	0.159674		563			-0.0851514	0.0449642	-0.173571	0.00326838	0.059043
	Subj. Age	0.0593076	0.0321883	-0.0040938	0.122709	0.0666084		0.049019	0.0321916	-0.0144542	0.112492	0.129385		0.049472	0.0326501	-0.014978	0.113922	0.131567		1083			0.0792014	0.0446929	-0.00895299	0.167356	0.0779663		0.0740457	0.0446004	-0.0140435	0.162135	0.0988552		0.0652284	0.0446306	-0.0229349	0.153392	0.1459		563			0.0304022	0.045917	-0.0600245	0.120829	0.5085
	Subj. Life Expectancy	0.0940684	0.0316878	0.0317424	0.156394	0.00320117		0.0748153	0.0337655	0.00844349	0.141187	0.0272492		0.0726103	0.0338256	0.00611267	0.139108	0.0324237		1083			0.150744	0.0480785	0.0544638	0.247025	0.00271566		0.106963	0.0509711	0.00486091	0.209065	0.0403727		0.0996623	0.0511591	-0.00288446	0.202209	0.0565633		563			0.0595624	0.045143	-0.0292215	0.148346	0.187888
	Subj. Health Expectancy	0.0957437	0.0309736	0.0349285	0.156559	0.0020752		0.0700826	0.0322653	0.00676078	0.133405	0.030104		0.067853	0.0322747	0.00451412	0.131192	0.0357876		1083			0.133947	0.0443789	0.0464252	0.22147	0.00288053		0.0920666	0.0464522	0.000425525	0.183708	0.0489565		0.0906284	0.0459951	-6.72827e-05	0.181324	0.0501686		563			0.0644676	0.0457846	-0.0256871	0.154622	0.160304
	BrainAge	-0.111093	0.0743702	-0.261852	0.0396655	0.143827		-0.118235	0.0713028	-0.263546	0.0270752	0.107169		-0.125829	0.0700768	-0.268676	0.017018	0.0821871		255			-0.0424948	0.120926	-0.292402	0.207412	0.728422		-0.0410094	0.120904	-0.290846	0.208827	0.737483		-0.0685584	0.1164	-0.305654	0.168537	0.560002		104			-0.165921	0.0873231	-0.339847	0.00800444	0.0612242
CES-D	7-CpG DNAmAA	-0.0896387	0.0348263	-0.159249	-0.0200281	0.0124493		-0.0755958	0.0357011	-0.147165	-0.00402625	0.038822		-0.0804947	0.036062	-0.152889	-0.00810059	0.0300183		1083			-0.11223	0.0452654	-0.201714	-0.0227467	0.0143346		-0.113286	0.0456674	-0.203627	-0.0229453	0.0143804		-0.11455	0.0459381	-0.205495	-0.0236056	0.0139939		563			-0.0211046	0.0485912	-0.117596	0.0753865	0.665054
	Horvath DNAmAA	-0.0225393	0.035019	-0.0925632	0.0474845	0.522226		-0.0102477	0.0357828	-0.0819888	0.0614934	0.775679		-0.0089757	0.0359384	-0.0810428	0.0630914	0.803735		1083			-0.0322151	0.0492746	-0.131217	0.0667868	0.516283		-0.0325069	0.0494906	-0.131956	0.0669424	0.514357		-0.0347118	0.0499377	-0.135123	0.0656998	0.490349		563			0.0246458	0.0500849	-0.075442	0.124734	0.624374
	Hannum DNAmAA	-0.0554783	0.0348335	-0.125067	0.0141103	0.116164		-0.0351	0.0355248	-0.106129	0.035929	0.327015		-0.0372814	0.0356754	-0.108661	0.0340982	0.300258		1083			-0.0790514	0.0479807	-0.174906	0.0168034	0.104349		-0.0792235	0.0479951	-0.175078	0.016631	0.103637		-0.0868301	0.048364	-0.183531	0.00987038	0.0775287		563			0.023451	0.0479112	-0.07145	0.118352	0.625441
	PhenoAge DNAmAA	-0.0269735	0.0307018	-0.0872237	0.0332766	0.379856		-0.024164	0.0306765	-0.084363	0.0360349	0.431059		-0.0211509	0.0312514	-0.082497	0.0401951	0.498732		1083			-0.0386318	0.0447719	-0.126935	0.0496712	0.389283		-0.0390681	0.0448463	-0.127486	0.0493499	0.384687		-0.0288085	0.0449319	-0.117299	0.0596818	0.522003		563			0.00113991	0.0496125	-0.0977905	0.10007	0.981734
	GrimAge DNAmAA	-0.0430276	0.0330043	-0.10826	0.0222044	0.194404		-0.00494505	0.0357528	-0.0757983	0.0659082	0.890246		-0.00635565	0.0396622	-0.0851888	0.0724775	0.87306		1083			-0.0271626	0.0475319	-0.121869	0.067544	0.569416		-0.0274419	0.0477743	-0.122659	0.0677754	0.567462		-0.0150431	0.0523182	-0.119638	0.0895513	0.774669		563			0.0279831	0.0501909	-0.0723666	0.128333	0.57919
	DunedinPACE	-0.0192392	0.0317685	-0.0817136	0.0432352	0.545157		0.0100095	0.0326689	-0.0542782	0.0742973	0.759516		0.0142778	0.0344453	-0.0535501	0.0821057	0.678846		1083			-0.0488011	0.0452221	-0.138118	0.0405159	0.282167		-0.0502831	0.0460939	-0.141334	0.040768	0.277011		-0.0340131	0.0485801	-0.130088	0.0620618	0.48504		563			0.0748066	0.0442679	-0.0121761	0.161789	0.0917034
	DNAmTL	0.0424238	0.0307927	-0.018011	0.102859	0.168636		-0.00521591	0.0338066	-0.0715604	0.0611286	0.877417		-0.000689903	0.0341943	-0.0677949	0.0664151	0.983907		1083			0.0218505	0.0431545	-0.062971	0.106672	0.612884		0.0239968	0.0459277	-0.0662983	0.114292	0.601623		0.0231344	0.0461654	-0.0676051	0.113874	0.616545		563			-0.01748	0.0452098	-0.106394	0.0714344	0.699254
	rLTL	-0.0310972	0.0331382	-0.0966324	0.034438	0.349704		0.00229458	0.0342789	-0.0655068	0.0700959	0.946731		-0.00036689	0.0347274	-0.0691555	0.0684217	0.991589		1083			0.00660652	0.0452433	-0.0827434	0.0959564	0.884087		0.00670286	0.0452595	-0.0826692	0.0960749	0.882449		-0.0006944	0.0456098	-0.0908181	0.0894293	0.987873		563			-0.00246319	0.0461766	-0.0934505	0.0885241	0.957505
	SkinAge	0.0251306	0.0324418	-0.0388222	0.0890834	0.439424		0.0249054	0.0328017	-0.0397625	0.0895734	0.448553		0.0261789	0.0323543	-0.0374989	0.0898568	0.419099		1083			0.0232998	0.0478811	-0.072251	0.118851	0.628099		0.0241877	0.0491005	-0.0740057	0.122381	0.624062		0.0253034	0.0482632	-0.0708429	0.12145	0.601632		563			0.0138736	0.0469073	-0.0787341	0.106481	0.767776
	ProteomicsAA	-0.0245363	0.0307221	-0.0848271	0.0357546	0.424691		-0.0185603	0.0305741	-0.0785603	0.0414397	0.543955		-0.0151038	0.0306446	-0.0752418	0.0450342	0.622218		1083			-0.0651369	0.043895	-0.151535	0.0212614	0.13893		-0.0654618	0.0439927	-0.152048	0.0211248	0.137837		-0.0698936	0.0447856	-0.158147	0.0183603	0.12002		563			0.0361249	0.0486892	-0.060606	0.132856	0.460052
	BioAge	-0.0540945	0.0309716	-0.114896	0.00670678	0.0811185		-0.052616	0.0307344	-0.112949	0.00771669	0.087305		-0.0528421	0.0313747	-0.114442	0.00875772	0.0925838		1083			-0.0661653	0.0424832	-0.149622	0.0172909	0.119961		-0.0662171	0.0425104	-0.149726	0.0172921	0.119908		-0.0583781	0.0436064	-0.144047	0.0272905	0.181243		563			-0.0343553	0.0449271	-0.122681	0.0539707	0.444913
	Allostatic Load	-0.00106519	0.0327512	-0.0657111	0.0635807	0.974092		0.00253559	0.0323208	-0.0611973	0.0662685	0.937548		0.014791	0.0389563	-0.0621606	0.0917427	0.704699		1083			-0.040601	0.0435189	-0.126188	0.0449863	0.35148		-0.0406953	0.0435448	-0.126318	0.0449272	0.350616		-0.0219365	0.0519087	-0.123924	0.0800508	0.672771		563			0.060709	0.0456067	-0.0290606	0.150479	0.184209
	Subj. Age	-0.152629	0.0336284	-0.219451	-0.0858067	1.77109e-05		-0.158793	0.0335417	-0.225477	-0.0921088	8.63662e-06		-0.162114	0.0335957	-0.228855	-0.095374	5.6461e-06		1083			-0.177449	0.0459826	-0.268748	-0.0861508	0.000208546		-0.177679	0.0459476	-0.268872	-0.0864859	0.000199392		-0.175407	0.046152	-0.267011	-0.0838034	0.000252548		563			-0.130244	0.0463348	-0.221674	-0.0388132	0.00548846
	Subj. Life Expectancy	-0.0905019	0.0307707	-0.150899	-0.0301049	0.00336007		-0.105559	0.0335066	-0.171373	-0.0397457	0.0017173		-0.104546	0.0334384	-0.170217	-0.0388755	0.00185455		1083			-0.0509488	0.0442918	-0.1382	0.0363024	0.251168		-0.0583524	0.0476622	-0.152342	0.035637	0.222294		-0.0516131	0.048189	-0.146711	0.0434845	0.2856		563			-0.116281	0.0448371	-0.204453	-0.0281098	0.0098853
	Subj. Health Expectancy	-0.147348	0.0303561	-0.206918	-0.0877771	1.40818e-06		-0.173745	0.0321705	-0.23689	-0.1106	8.6645e-08		-0.171195	0.0323772	-0.234761	-0.10763	1.64829e-07		1083			-0.127693	0.0421869	-0.210565	-0.0448205	0.00259035		-0.141752	0.0444716	-0.229117	-0.0543869	0.00152118		-0.137798	0.0446116	-0.225451	-0.050145	0.00212322		563			-0.168541	0.0448397	-0.256768	-0.0803143	0.000203832
	BrainAge	-0.0314488	0.0630165	-0.155562	0.0926641	0.618179		-0.0363552	0.0626246	-0.159702	0.0869913	0.56209		-0.0544944	0.0633185	-0.179238	0.0702495	0.390313		255			0.0205594	0.0994143	-0.176699	0.217818	0.836587		0.0238782	0.0982578	-0.171109	0.218866	0.8085		0.0210537	0.101476	-0.180575	0.222682	0.836113		104			-0.0738254	0.081917	-0.235721	0.08807	0.368954
ADL	7-CpG DNAmAA	0.0222672	0.0310154	-0.0386208	0.0831551	0.47302		-0.00183769	0.0313981	-0.0634839	0.0598085	0.953344		0.00116163	0.0316121	-0.0609016	0.0632249	0.970697		1083			0.0118328	0.0428561	-0.0723739	0.0960396	0.782584		0.0100432	0.043039	-0.074523	0.0946095	0.815587		0.0122183	0.0434882	-0.0732483	0.0976849	0.778873		563			-0.0293665	0.0462209	-0.120455	0.0617222	0.525855
	Horvath DNAmAA	0.00358842	0.0322305	-0.0598927	0.0670695	0.91144		-0.0184017	0.0323838	-0.0821551	0.0453517	0.570341		-0.0133496	0.0326188	-0.0775693	0.0508702	0.682674		1083			-0.0311055	0.0450826	-0.120099	0.0578883	0.491155		-0.0330329	0.0451914	-0.122228	0.0561625	0.465793		-0.0265391	0.0460478	-0.117521	0.0644432	0.565246		563			0.0286467	0.0453003	-0.06046	0.117753	0.527571
	Hannum DNAmAA	-0.0285627	0.0312863	-0.0900135	0.0328882	0.361659		-0.0586484	0.0318582	-0.121248	0.00395142	0.0662544		-0.059167	0.0319236	-0.121884	0.00355015	0.0644002		1083			-0.0611786	0.0448539	-0.149677	0.0273198	0.174261		-0.061999	0.0449413	-0.150677	0.0266789	0.16943		-0.0651018	0.045241	-0.154359	0.0241555	0.151848		563			-0.0629253	0.0509509	-0.165196	0.0393454	0.222443
	PhenoAge DNAmAA	-0.000210208	0.0312278	-0.0615371	0.0611167	0.994631		-0.0103843	0.0311157	-0.0714825	0.0507139	0.738688		-0.00670515	0.0316236	-0.0688147	0.0554044	0.832158		1083			-0.0135795	0.0443024	-0.100843	0.0736836	0.759471		-0.0156599	0.0446015	-0.103535	0.0722155	0.725827		-0.0128573	0.0464114	-0.104586	0.0788709	0.782151		563			0.0104567	0.0472264	-0.0828705	0.103784	0.825074
	GrimAge DNAmAA	0.0332053	0.031176	-0.0280158	0.0944264	0.287241		-0.0175948	0.0332804	-0.0829597	0.0477701	0.597227		-0.0194109	0.0369559	-0.0920696	0.0532478	0.599712		1083			-0.00831964	0.0432407	-0.0933191	0.0766798	0.847521		-0.0100753	0.0433688	-0.0953244	0.0751739	0.816407		-0.0265749	0.0472519	-0.119486	0.0663364	0.574173		563			-0.030703	0.0448839	-0.118939	0.0575327	0.494334
	DunedinPACE	0.0241954	0.0313489	-0.0373863	0.085777	0.440567		-0.00190602	0.0318242	-0.0644005	0.0605885	0.952261		0.011131	0.0337614	-0.0552077	0.0774698	0.741773		1083			0.00491198	0.0426453	-0.0788664	0.0886904	0.908345		0.00954067	0.0434502	-0.0758213	0.0949026	0.826288		0.0222377	0.0459436	-0.0680496	0.112525	0.628603		563			-0.0328669	0.0466035	-0.124801	0.0590676	0.481532
	DNAmTL	0.0118051	0.0307293	-0.0484999	0.0721102	0.700942		0.0544429	0.033857	-0.012009	0.120895	0.108196		0.0545368	0.034409	-0.0130016	0.122075	0.113355		1083			0.0523584	0.0422897	-0.0307098	0.135426	0.216209		0.0500793	0.0448428	-0.0380046	0.138163	0.264578		0.0545738	0.0454948	-0.0347935	0.143941	0.230833		563			0.0949044	0.0460199	0.00421462	0.185594	0.0403437
	rLTL	0.0679874	0.0308601	0.0074124	0.128562	0.0278691		0.0349792	0.0319541	-0.0277488	0.0977072	0.274005		0.0325362	0.0322161	-0.0307074	0.0957799	0.312848		1083			0.0712643	0.0428675	-0.0129747	0.155503	0.0971031		0.0717331	0.042881	-0.0125306	0.155997	0.0950288		0.067884	0.0433114	-0.0172348	0.153003	0.11774		563			-0.0397911	0.0446277	-0.1275	0.0479178	0.37308
	SkinAge	-0.0411206	0.0335694	-0.107663	0.0254218	0.223268		-0.0299684	0.0335913	-0.0964502	0.0365135	0.37403		-0.0316261	0.0335155	-0.0978957	0.0346435	0.347008		1083			-0.0526079	0.0439713	-0.139165	0.0339488	0.232548		-0.050089	0.0446581	-0.137997	0.037819	0.262989		-0.0508299	0.0453635	-0.140228	0.0385679	0.26371		563			0.00903611	0.0493928	-0.0893643	0.107437	0.855337
	ProteomicsAA	-0.0297307	0.031623	-0.0918941	0.0324327	0.347689		-0.0382826	0.0311895	-0.0995571	0.0229918	0.220226		-0.0355877	0.0314948	-0.09748	0.0263047	0.259088		1083			-0.0444372	0.0439224	-0.130885	0.042011	0.312518		-0.0460391	0.0440933	-0.132836	0.0407575	0.297327		-0.0373286	0.0445536	-0.125023	0.0503659	0.402823		563			-0.0366775	0.0445836	-0.124296	0.0509407	0.411133
	BioAge	-0.0179552	0.0311219	-0.0790628	0.0431523	0.564179		-0.0198005	0.0307861	-0.0802399	0.0406388	0.520317		-0.00934978	0.0313069	-0.0708014	0.0521019	0.765284		1083			-0.0355009	0.0422005	-0.118392	0.0473901	0.400571		-0.0350925	0.0422363	-0.118054	0.0478691	0.406407		-0.0220848	0.0434555	-0.107444	0.0632742	0.611506		563			0.0245832	0.0530981	-0.0831096	0.132276	0.646171
	Allostatic Load	-0.0763723	0.0306644	-0.136551	-0.0161933	0.0129258		-0.0788806	0.030524	-0.13879	-0.0189709	0.00992281		-0.0743283	0.0366135	-0.146198	-0.00245869	0.0426781		1083			-0.112381	0.0423526	-0.195583	-0.0291791	0.0082093		-0.111313	0.0424973	-0.194801	-0.027826	0.009068		-0.106903	0.0520536	-0.209183	-0.00462351	0.0405417		563			-0.003217	0.0442817	-0.0902212	0.0837872	0.942115
	Subj. Age	-0.000937297	0.0306915	-0.0611663	0.0592917	0.975643		0.00041793	0.0304248	-0.0592838	0.0601196	0.989043		0.00182441	0.0307093	-0.0584361	0.0620849	0.952638		1083			0.00221179	0.0422799	-0.0808358	0.0852594	0.958298		0.00147424	0.0423238	-0.0816598	0.0846082	0.972226		-0.00679687	0.0426666	-0.0906063	0.0770125	0.873489		563			0.00503152	0.0447812	-0.0829898	0.0930528	0.910593
	Subj. Life Expectancy	0.0816178	0.0309902	0.0207723	0.142463	0.00863452		0.0678493	0.0335804	0.00188749	0.133811	0.0438163		0.0667893	0.0338037	0.000372748	0.133206	0.0487329		1083			0.070205	0.0430023	-0.0143114	0.154722	0.103274		0.0705959	0.0459798	-0.0197848	0.160976	0.125451		0.063842	0.0463855	-0.027331	0.155015	0.169441		563			0.104398	0.0444018	0.0171345	0.191662	0.0191482
	Subj. Health Expectancy	0.0842531	0.0307716	0.0238556	0.14465	0.00631072		0.0792508	0.0326323	0.0151862	0.143315	0.0153982		0.0789674	0.0329217	0.0143178	0.143617	0.0167459		1083			0.0920592	0.0425829	0.00839619	0.175722	0.0311		0.0938762	0.0448677	0.0057217	0.182031	0.0369211		0.0934696	0.0449955	0.00506391	0.181875	0.0382879		563			0.0908267	0.044339	0.00369604	0.177957	0.0410784
	BrainAge	0.0481794	0.0628074	-0.0755173	0.171876	0.443744		0.0380747	0.0613551	-0.0827666	0.158916	0.535455		0.0361629	0.0616482	-0.0852735	0.157599	0.558019		255			0.0463864	0.0989082	-0.149843	0.242616	0.640101		0.0471742	0.0993216	-0.1499	0.244249	0.635858		0.0574948	0.0994312	-0.14011	0.2551	0.564585		104			0.048109	0.0818544	-0.113655	0.209873	0.55761
MNA	7-CpG DNAmAA	0.0332396	0.0333143	-0.032704	0.0991832	0.320356		0.033226	0.0340282	-0.0341698	0.100622	0.330882		0.0308251	0.0348632	-0.038468	0.100118	0.379036		1083			0.0239017	0.0459712	-0.0671144	0.114918	0.604068		0.0208662	0.0460322	-0.0702336	0.111966	0.651118		0.0216636	0.0470692	-0.0719251	0.115252	0.646514		563			0.0349046	0.0454922	-0.0546107	0.12442	0.443513
	Horvath DNAmAA	-0.049461	0.0330567	-0.114817	0.0158945	0.136843		-0.0505951	0.0335837	-0.116981	0.0157903	0.134138		-0.0562728	0.0336666	-0.122805	0.0102589	0.0967507		1083			-0.0565507	0.0442372	-0.143686	0.0305843	0.202339		-0.0599043	0.0446208	-0.147852	0.0280431	0.180835		-0.0703671	0.0442311	-0.157457	0.0167227	0.112827		563			-0.0507715	0.0459965	-0.141379	0.0398356	0.270777
	Hannum DNAmAA	-0.0358219	0.0346139	-0.10486	0.0332159	0.304285		-0.0408465	0.0355195	-0.111757	0.030064	0.254285		-0.0394207	0.0358463	-0.111096	0.0322544	0.275766		1083			-0.0178082	0.0486802	-0.115319	0.0797028	0.715873		-0.0191152	0.0488715	-0.117081	0.0788506	0.697227		-0.0104911	0.0484942	-0.107558	0.0865753	0.829481		563			-0.0678805	0.0467932	-0.16026	0.0244992	0.148745
	PhenoAge DNAmAA	-0.0219215	0.0316472	-0.0841357	0.0402927	0.488907		-0.0199413	0.0318367	-0.0825225	0.0426399	0.531423		-0.0283423	0.0321406	-0.0915179	0.0348333	0.378374		1083			-0.0103597	0.0494881	-0.109887	0.0891674	0.83508		-0.0138297	0.0498285	-0.11412	0.0864606	0.782601		-0.0326808	0.0494092	-0.131772	0.0664104	0.511187		563			-0.037361	0.0491598	-0.135215	0.0604926	0.449528
	GrimAge DNAmAA	-0.0778267	0.0331469	-0.14341	-0.0122434	0.0204021		-0.0964173	0.0354287	-0.166484	-0.0263502	0.00735694		-0.0933253	0.039523	-0.171759	-0.0148921	0.0201925		1083			-0.0989348	0.0433213	-0.184131	-0.0137391	0.0229707		-0.102464	0.0434041	-0.187818	-0.0171092	0.0187679		-0.109487	0.0474828	-0.203015	-0.0159594	0.0219581		563			-0.0877589	0.0516249	-0.191775	0.0162575	0.096139
	DunedinPACE	-0.0731562	0.0320608	-0.136284	-0.0100289	0.0232973		-0.0867829	0.0330239	-0.151826	-0.02174	0.00912748		-0.10232	0.0342321	-0.169659	-0.0349812	0.00300735		1083			-0.0729675	0.0439731	-0.159539	0.0136036	0.0981948		-0.0678939	0.044691	-0.155865	0.020077	0.129838		-0.115138	0.0455462	-0.204679	-0.0255969	0.0118593		563			-0.0899149	0.0454448	-0.179355	-0.000474737	0.0488042
	DNAmTL	0.019212	0.030945	-0.0415312	0.0799553	0.534879		0.0467347	0.0344003	-0.0208062	0.114275	0.174728		0.0461377	0.0347035	-0.0219855	0.114261	0.184077		1083			0.0468591	0.0429702	-0.0375853	0.131304	0.276068		0.0377825	0.0454592	-0.0515475	0.127112	0.406326		0.0358586	0.0457629	-0.0540777	0.125795	0.433704		563			0.0118155	0.0446323	-0.0759001	0.0995312	0.79134
	rLTL	0.0434077	0.031383	-0.0182485	0.105064	0.167222		0.0385366	0.0326126	-0.025531	0.102604	0.237882		0.0394194	0.0328111	-0.0250411	0.10388	0.230148		1083			0.00152763	0.0425951	-0.0821495	0.0852047	0.971404		0.00222861	0.0426543	-0.0815673	0.0860245	0.958351		0.0130796	0.0427937	-0.0710067	0.0971658	0.76001		563			0.0698793	0.0455822	-0.0198425	0.159601	0.126379
	SkinAge	0.0508141	0.032395	-0.0130427	0.114671	0.118235		0.0476729	0.0329492	-0.0172735	0.112619	0.149399		0.0476021	0.0334704	-0.0185092	0.113713	0.156951		1083			0.0427065	0.0436116	-0.0430775	0.128491	0.328157		0.0510446	0.0442879	-0.0360757	0.138165	0.249919		0.049554	0.0438797	-0.0367343	0.135842	0.259506		563			0.0634407	0.0488937	-0.0338023	0.160684	0.198035
	ProteomicsAA	-0.0693027	0.0315094	-0.131234	-0.00737123	0.0283786		-0.0701866	0.0314362	-0.131953	-0.00842057	0.0260208		-0.0725534	0.0315887	-0.134626	-0.0104808	0.0220683		1083			-0.0345031	0.0438597	-0.120814	0.0518074	0.432095		-0.0370885	0.044005	-0.123696	0.0495193	0.400017		-0.0412868	0.0440499	-0.127981	0.0454077	0.34939		563			-0.10751	0.0449293	-0.195869	-0.0191505	0.0172334
	BioAge	-0.0165038	0.0328401	-0.0813529	0.0483453	0.615962		-0.0167839	0.0327665	-0.0814649	0.0478971	0.609155		-0.0282467	0.0334124	-0.0942186	0.0377251	0.399116		1083			0.00562586	0.042608	-0.0780772	0.0893289	0.895005		0.00636744	0.0426047	-0.0773287	0.0900636	0.881253		-0.0238169	0.0434515	-0.109183	0.0615495	0.583845		563			-0.0441656	0.0515772	-0.147984	0.0596529	0.396269
	Allostatic Load	-0.0776298	0.0315549	-0.139662	-0.0155979	0.0143048		-0.0792187	0.031558	-0.141255	-0.0171821	0.0124503		-0.153582	0.0383332	-0.229136	-0.0780277	8.47656e-05		1083			-0.0236896	0.0429533	-0.108096	0.060717	0.581543		-0.0210684	0.0430581	-0.105681	0.063544	0.624859		-0.155829	0.051343	-0.256717	-0.0549415	0.00253691		563			-0.14386	0.0463558	-0.235361	-0.0523593	0.00223786
	Subj. Age	0.0154262	0.0323957	-0.0484222	0.0792747	0.634421		0.0187033	0.0325467	-0.0454595	0.0828661	0.566141		0.0260989	0.0326926	-0.0383335	0.0905312	0.425555		1083			0.0319184	0.0425493	-0.0516676	0.115504	0.453497		0.0306794	0.0425788	-0.0529649	0.114324	0.471516		0.041408	0.042577	-0.042238	0.125054	0.331237		563			-0.00204058	0.048059	-0.0972803	0.0931991	0.966209
	Subj. Life Expectancy	0.060477	0.0309938	-0.000371047	0.121325	0.0514098		0.0831166	0.0336101	0.017122	0.149111	0.0136483		0.0873312	0.0337783	0.0209889	0.153674	0.00996819		1083			0.0677305	0.0439019	-0.0186841	0.154145	0.124001		0.061141	0.0473786	-0.0322328	0.154515	0.198239		0.064571	0.0473514	-0.0287453	0.157887	0.174059		563			0.0487867	0.0451898	-0.0400919	0.137665	0.281067
	Subj. Health Expectancy	0.118458	0.0305589	0.0584848	0.178431	0.000113536		0.146276	0.0324101	0.0826683	0.209883	7.2217e-06		0.148747	0.0326237	0.084708	0.212786	5.93809e-06		1083			0.0852604	0.0435688	-0.000451404	0.170972	0.0512116		0.0805668	0.0462456	-0.0104774	0.171611	0.0826108		0.0800784	0.0460452	-0.0105891	0.170746	0.0831919		563			0.151132	0.0445066	0.0636248	0.238639	0.000755943
	BrainAge	-0.0426343	0.0630854	-0.166887	0.081618	0.499787		-0.0400718	0.063176	-0.164508	0.0843639	0.526483		-0.0272643	0.063199	-0.151769	0.0972399	0.666567		255			-0.00827678	0.0990135	-0.204716	0.188162	0.933548		-0.00558042	0.0984401	-0.200906	0.189745	0.954908		0.0366954	0.0977793	-0.15752	0.230911	0.708316		104			-0.070745	0.0823503	-0.233521	0.0920308	0.391732
DCSI	7-CpG DNAmAA	0.00333547	0.0310384	-0.0575991	0.06427	0.914451		0.014585	0.031506	-0.0472833	0.0764533	0.643575		0.0121719	0.0317802	-0.0502513	0.0745951	0.701864		1083			-0.00880499	0.0451111	-0.0978574	0.0802474	0.845482		-0.00163023	0.0447815	-0.0899399	0.0866795	0.970997		-0.00334514	0.0453191	-0.0928254	0.0861351	0.941249		563			0.013193	0.0444891	-0.0742306	0.100617	0.766945
	Horvath DNAmAA	-0.000844842	0.0318969	-0.0635956	0.0619059	0.978885		0.0144205	0.0327289	-0.0500912	0.0789322	0.659943		0.00948388	0.0328613	-0.0552949	0.0742626	0.773169		1083			-0.038316	0.0493986	-0.137635	0.0610027	0.441755		-0.0318249	0.0501521	-0.133049	0.0693994	0.529167		-0.0380852	0.0509878	-0.141248	0.0650772	0.459616		563			0.0357627	0.0488689	-0.0613947	0.13292	0.466288
	Hannum DNAmAA	0.00424038	0.0319074	-0.0585332	0.067014	0.894358		0.010973	0.0326539	-0.053333	0.075279	0.737118		0.0112629	0.0326693	-0.0530687	0.0755946	0.730558		1083			-0.0185625	0.0447072	-0.106716	0.0695906	0.678435		-0.0157283	0.0449684	-0.104489	0.0730324	0.726944		-0.0104286	0.0453284	-0.099944	0.0790868	0.818332		563			0.0243218	0.0459578	-0.0661919	0.114835	0.597122
	PhenoAge DNAmAA	0.0566894	0.0333993	-0.00946422	0.122843	0.0923252		0.0708832	0.0334511	0.00459093	0.137176	0.03634		0.0642959	0.0335207	-0.00204602	0.130638	0.0573808		1083			0.0230986	0.0469161	-0.0701315	0.116329	0.6237		0.030784	0.0471535	-0.0630031	0.124571	0.515661		0.0280005	0.0464746	-0.0639804	0.119981	0.547942		563			0.0927583	0.0478042	-0.00196002	0.187477	0.0548483
	GrimAge DNAmAA	0.0122087	0.0321414	-0.0510766	0.0754941	0.704365		0.0258359	0.0342991	-0.0417177	0.0933895	0.45201		0.0301273	0.040025	-0.0495994	0.109854	0.453966		1083			-0.0105112	0.0463835	-0.102483	0.0814601	0.821164		-0.00396484	0.0465899	-0.0964228	0.0884931	0.932355		0.0148251	0.0519948	-0.0890425	0.118693	0.776466		563			0.0290933	0.0476731	-0.0652601	0.123447	0.542796
	DunedinPACE	0.109449	0.0305174	0.0495613	0.169337	0.000351946		0.102511	0.0311527	0.0413773	0.163644	0.00103529		0.0899468	0.0328418	0.0254907	0.154403	0.0062893		1083			0.102548	0.0428733	0.0182862	0.18681	0.017181		0.0892632	0.0435579	0.00365456	0.174872	0.0410284		0.077584	0.045658	-0.0121571	0.167325	0.0899983		563			0.117821	0.044648	0.0300432	0.205599	0.00864761
	DNAmTL	-0.0457579	0.0309703	-0.106555	0.0150398	0.139963		-0.00681633	0.0344734	-0.0745372	0.0609045	0.843334		0.00128901	0.0346022	-0.0666514	0.0692295	0.970295		1083			-0.0252485	0.0447744	-0.113552	0.0630552	0.573466		0.00439882	0.0481003	-0.0906925	0.0994902	0.927264		0.00519654	0.0485695	-0.0908061	0.101199	0.914945		563			-0.065753	0.0444686	-0.153141	0.0216354	0.139926
	rLTL	-0.0493889	0.0325578	-0.11361	0.014832	0.130938		-0.0569123	0.0334678	-0.122894	0.00906905	0.0905366		-0.053323	0.0335977	-0.119555	0.0129087	0.113993		1083			-0.0576465	0.0468041	-0.150636	0.0353432	0.221299		-0.0592511	0.0460397	-0.150493	0.0319905	0.200816		-0.0527173	0.0457554	-0.143232	0.0377971	0.251354		563			-0.05159	0.0443044	-0.138643	0.0354627	0.244817
	SkinAge	-0.0733757	0.0322032	-0.136817	-0.00993398	0.0235879		-0.0990897	0.0325737	-0.163294	-0.0348854	0.00264209		-0.096704	0.0330963	-0.162086	-0.0313221	0.00400364		1083			-0.0485681	0.043173	-0.133433	0.0362963	0.261253		-0.0655927	0.0435811	-0.151253	0.0200671	0.133044		-0.0629495	0.043411	-0.148254	0.0223548	0.147705		563			-0.101816	0.0458056	-0.192045	-0.0115875	0.0271548
	ProteomicsAA	0.0333127	0.0324484	-0.0306571	0.0972825	0.305785		0.0367171	0.0321819	-0.0267046	0.100139	0.255133		0.0366092	0.0325423	-0.0275986	0.100817	0.262079		1083			-0.0111337	0.0455874	-0.101265	0.0789975	0.807412		-0.00573036	0.0458342	-0.0964439	0.0849831	0.900706		-0.00691477	0.0454306	-0.0966056	0.0827761	0.879208		563			0.076439	0.0459883	-0.014166	0.167044	0.0978265
	BioAge	0.129467	0.0304832	0.0696447	0.18929	2.37901e-05		0.129787	0.0303572	0.0702047	0.189369	2.11982e-05		0.118977	0.0309727	0.0581838	0.179771	0.000131621		1083			0.153594	0.0443491	0.0661059	0.241082	0.000661289		0.152061	0.0442315	0.0648039	0.239317	0.000722742		0.140734	0.0458345	0.0501958	0.231271	0.00252257		563			0.100396	0.045614	0.0105839	0.190208	0.0285995
	Allostatic Load	0.136135	0.0312038	0.0748187	0.197452	1.58087e-05		0.132991	0.031133	0.0717909	0.194192	2.41394e-05		0.125389	0.0381948	0.0500848	0.200694	0.0012077		1083			0.0992168	0.0443062	0.0118983	0.186535	0.0261332		0.0936372	0.0444397	0.00602266	0.181252	0.0363212		0.0622404	0.0560635	-0.0489141	0.173395	0.269441		563			0.180032	0.0439899	0.0935714	0.266492	5.08987e-05
	Subj. Age	-0.019191	0.0317041	-0.0815269	0.0431448	0.545327		-0.010004	0.0315463	-0.0720277	0.0520196	0.751322		-0.00893491	0.0317671	-0.0714004	0.0535306	0.778665		1083			0.0104836	0.0426974	-0.0734003	0.0943675	0.806143		0.0133055	0.0425797	-0.0703469	0.0969579	0.754799		0.0218306	0.0428387	-0.062336	0.105997	0.610557		563			-0.0532	0.0460886	-0.144009	0.037609	0.249574
	Subj. Life Expectancy	-0.104856	0.0305787	-0.164866	-0.0448455	0.000632008		-0.0674289	0.0330438	-0.132281	-0.00257633	0.0415851		-0.0639761	0.033056	-0.128854	0.000901362	0.0532619		1083			-0.0465343	0.0431909	-0.131435	0.0383668	0.281925		-0.0180699	0.0462414	-0.109007	0.0728677	0.696196		-0.0109538	0.0463902	-0.102166	0.0802588	0.813465		563			-0.166627	0.0434755	-0.252041	-0.0812139	0.000142613
	Subj. Health Expectancy	-0.111636	0.0304471	-0.171383	-0.0518888	0.000258699		-0.077	0.0322264	-0.140239	-0.0137614	0.0170617		-0.0717767	0.0321953	-0.134953	-0.00860079	0.0260014		1083			-0.0530088	0.0423824	-0.136262	0.0302441	0.211571		-0.0282522	0.0445331	-0.115731	0.0592268	0.526081		-0.0260703	0.0445546	-0.113595	0.061454	0.558707		563			-0.171607	0.0437066	-0.257485	-0.0857287	9.87795e-05
	BrainAge	-0.02788	0.062845	-0.151651	0.0958908	0.657692		-0.0223632	0.0628677	-0.146184	0.101457	0.722352		-0.0209018	0.0636997	-0.14638	0.104577	0.743098		255			0.00652128	0.0990126	-0.189916	0.202958	0.947618		0.00644461	0.0995175	-0.191019	0.203908	0.948497		0.0170761	0.102782	-0.187116	0.221268	0.86842		104			-0.0546159	0.0818009	-0.216273	0.107042	0.505392
Morbidity Index	7-CpG DNAmAA	0.0449711	0.0339998	-0.0225919	0.112534	0.18935		0.0411164	0.0352876	-0.029313	0.111546	0.248062		0.0364083	0.0353866	-0.0344526	0.107269	0.307887		1083			-0.00182855	0.0458391	-0.0925358	0.0888787	0.968243		0.00463401	0.0465586	-0.0877246	0.0969926	0.920914		-0.00141864	0.0475893	-0.0965216	0.0936843	0.976313		563			0.0744444	0.0469696	-0.0183386	0.167227	0.115016
	Horvath DNAmAA	0.0972815	0.0354556	0.0260963	0.168467	0.00836989		0.098034	0.0365497	0.0243743	0.171694	0.0102595		0.0881244	0.0360952	0.0153886	0.16086	0.0187001		1083			0.0603126	0.0565691	-0.058121	0.178746	0.29976		0.0666346	0.0571253	-0.0533381	0.186607	0.258574		0.0546806	0.0559522	-0.0623538	0.171715	0.340599		563			0.119999	0.0461557	0.0289815	0.211017	0.0100258
	Hannum DNAmAA	0.0372322	0.0325081	-0.0268724	0.101337	0.253453		0.0299866	0.0337961	-0.0368419	0.096815	0.376481		0.0326053	0.03362	-0.0339883	0.099199	0.334168		1083			-0.0545016	0.0481252	-0.150675	0.0416714	0.261723		-0.0520399	0.0490008	-0.150413	0.0463337	0.29323		-0.0450911	0.0488425	-0.143361	0.053179	0.360643		563			0.104814	0.048543	0.00833825	0.201289	0.0335691
	PhenoAge DNAmAA	0.0711914	0.0315837	0.00910047	0.133282	0.0247336		0.0736038	0.0317375	0.0112129	0.135995	0.0208842		0.0537772	0.0315928	-0.00833623	0.115891	0.0895149		1083			0.0231566	0.0492047	-0.0756638	0.121977	0.639952		0.0300178	0.0495382	-0.0696097	0.129645	0.547428		0.00783136	0.0494216	-0.0915988	0.107261	0.874775		563			0.114099	0.0454046	0.0247246	0.203472	0.0125298
	GrimAge DNAmAA	0.0870207	0.0325923	0.0226985	0.151343	0.00829631		0.0824319	0.0346007	0.0142382	0.150626	0.0180582		0.0386369	0.037622	-0.0356061	0.11288	0.305826		1083			0.0347985	0.0445243	-0.0529556	0.122553	0.435322		0.0409396	0.0449321	-0.0477152	0.129595	0.363425		0.0212349	0.0481938	-0.0739664	0.116436	0.660106		563			0.105343	0.0502484	0.00473131	0.205956	0.0404741
	DunedinPACE	0.146624	0.0319574	0.0836623	0.209585	7.3004e-06		0.138461	0.0324386	0.0746473	0.202274	2.57848e-05		0.0841923	0.0336647	0.0179649	0.15042	0.0128777		1083			0.130904	0.0427971	0.0467843	0.215023	0.002363		0.120302	0.0434819	0.03484	0.205765	0.00590532		0.0648505	0.0457069	-0.0250895	0.15479	0.156966		563			0.144014	0.0466188	0.051921	0.236106	0.00238074
	DNAmTL	-0.125881	0.0306608	-0.186063	-0.0656996	4.43152e-05		-0.117885	0.0337241	-0.184064	-0.0517052	0.000494158		-0.0985571	0.0338036	-0.164903	-0.0322117	0.00364076		1083			-0.0701109	0.0435924	-0.155865	0.015643	0.108719		-0.0492326	0.0458274	-0.139341	0.040876	0.283371		-0.0387399	0.04555	-0.128301	0.0508213	0.395586		563			-0.155856	0.0448873	-0.244168	-0.0675428	0.000587566
	rLTL	0.00262944	0.0311551	-0.0585464	0.0638052	0.932765		-0.0141473	0.0323332	-0.0776347	0.0493401	0.661856		0.000944694	0.0318574	-0.0615985	0.0634879	0.976351		1083			0.0445464	0.0430593	-0.0400813	0.129174	0.301454		0.0432263	0.0428014	-0.0408789	0.127331	0.313049		0.0589265	0.0421166	-0.0238256	0.141679	0.162409		563			-0.0614996	0.0458522	-0.151799	0.0287997	0.181036
	SkinAge	0.0206315	0.0315938	-0.0414683	0.0827314	0.514094		0.0168507	0.0320198	-0.0460745	0.0797759	0.598966		0.0190796	0.0315244	-0.0428754	0.0810346	0.545332		1083			0.0249672	0.0458776	-0.0658334	0.115768	0.587268		0.0117091	0.045956	-0.0790902	0.102508	0.799232		0.0157687	0.0440183	-0.070903	0.10244	0.720457		563			0.0220096	0.0493409	-0.07627	0.120289	0.656821
	ProteomicsAA	0.0273814	0.0342647	-0.0408075	0.0955703	0.42659		0.0254045	0.0339729	-0.0420768	0.0928858	0.456513		0.020423	0.0326494	-0.0441237	0.0849697	0.53264		1083			-0.0118353	0.0490453	-0.110252	0.0865816	0.810262		-0.00697577	0.0490981	-0.105534	0.0915822	0.887576		-0.0156948	0.0496371	-0.115845	0.0844556	0.753412		563			0.0567582	0.048256	-0.0389691	0.152486	0.242285
	BioAge	0.117209	0.0319344	0.0543285	0.18009	0.000293482		0.116553	0.0319459	0.053637	0.179469	0.000320814		0.0884445	0.0323795	0.0245951	0.152294	0.00686903		1083			0.134422	0.0479586	0.0384912	0.230354	0.00681097		0.132989	0.0478389	0.0373086	0.22867	0.00724008		0.0898294	0.0511354	-0.0138758	0.193535	0.087468		563			0.0977093	0.0463821	0.00621739	0.189201	0.0364679
	Allostatic Load	0.28149	0.0299946	0.222582	0.340399	1.3341e-19		0.279449	0.0299951	0.220537	0.338361	2.44738e-19		0.260226	0.0369229	0.187466	0.332985	2.21146e-11		1083			0.258044	0.0436037	0.171963	0.344126	1.78293e-08		0.253806	0.0439077	0.167052	0.34056	4.14415e-08		0.201478	0.0528289	0.097228	0.305727	0.000188366		563			0.307372	0.0433958	0.221968	0.392775	1.03165e-11
	Subj. Age	-0.0385148	0.0305173	-0.0983967	0.021367	0.207206		-0.0343402	0.0305783	-0.0943422	0.0256619	0.261686		-0.0434964	0.0304047	-0.103164	0.0161715	0.152879		1083			-0.0573981	0.0426992	-0.14129	0.0264938	0.179479		-0.0549209	0.042673	-0.138765	0.028923	0.198694		-0.0507939	0.0423618	-0.134043	0.0324552	0.231133		563			-0.0156166	0.0441519	-0.102361	0.0711276	0.72371
	Subj. Life Expectancy	-0.0953768	0.0311896	-0.156642	-0.0341116	0.00233676		-0.100155	0.034047	-0.167083	-0.033227	0.00344914		-0.10043	0.0335625	-0.166418	-0.0344411	0.00294694		1083			-0.0668071	0.046631	-0.159397	0.0257831	0.155277		-0.0446133	0.0499531	-0.143918	0.054691	0.374295		-0.0481885	0.0501522	-0.148191	0.0518141	0.339895		563			-0.132683	0.0440585	-0.219258	-0.0461083	0.00273871
	Subj. Health Expectancy	-0.117747	0.0310515	-0.178732	-0.0567611	0.000164935		-0.119172	0.0331074	-0.184214	-0.0541292	0.00034964		-0.117003	0.0325127	-0.180865	-0.0531401	0.00034836		1083			-0.0984784	0.0432718	-0.18357	-0.0133872	0.0234319		-0.0816047	0.045442	-0.170956	0.0077463	0.0733257		-0.0867208	0.0450135	-0.175283	0.00184168	0.0549281		563			-0.138714	0.0442968	-0.225778	-0.0516498	0.00185762
	BrainAge	-0.0966711	0.0636927	-0.22218	0.0288375	0.130471		-0.0974509	0.0640854	-0.223743	0.0288414	0.12977		-0.0865339	0.0650631	-0.214814	0.0417466	0.185		255			-0.0399794	0.101105	-0.240789	0.16083	0.693447		-0.0377537	0.100692	-0.237754	0.162247	0.708572		-0.0208398	0.100661	-0.220928	0.179248	0.836473		104			-0.126344	0.0820095	-0.288455	0.035766	0.125627
SCORE2	7-CpG DNAmAA	0.0536403	0.0318489	-0.00901568	0.116296	0.0931007		0.0144786	0.0203868	-0.0255795	0.0545368	0.477928		0.0170664	0.020511	-0.0232508	0.0573836	0.405849		1083			-0.069177	0.0501951	-0.17056	0.0322058	0.175657		-0.0116661	0.0315468	-0.0738398	0.0505076	0.711886		-0.015517	0.0311485	-0.0768101	0.045776	0.618727		563			-0.0262211	0.0455235	-0.115801	0.0633588	0.565046
	Horvath DNAmAA	0.0186566	0.030837	-0.0418665	0.0791797	0.545331		0.0100961	0.0207167	-0.0306743	0.0508664	0.626378		0.0107443	0.0209006	-0.0304282	0.0519169	0.607679		1083			-0.0543303	0.0478635	-0.149864	0.0412031	0.260368		-0.00121377	0.0316498	-0.0636189	0.0611913	0.969446		-0.00603161	0.0324558	-0.0701785	0.0581153	0.852829		563			-0.0802534	0.0443985	-0.167503	0.00699565	0.0713266
	Hannum DNAmAA	0.0810619	0.0334446	0.0147823	0.147342	0.0169917		0.00515919	0.0208371	-0.0358519	0.0461702	0.804622		0.00402088	0.0208023	-0.036922	0.0449638	0.846867		1083			-0.0196996	0.048495	-0.116754	0.0773542	0.686062		0.00310137	0.0305172	-0.056884	0.0630867	0.919101		0.00297519	0.0304744	-0.0569091	0.0628595	0.922269		563			-0.0478416	0.0491423	-0.145662	0.049979	0.333271
	PhenoAge DNAmAA	-0.0367095	0.0336038	-0.103331	0.0299117	0.27712		-0.00914656	0.0239604	-0.0578767	0.0395836	0.705081		-0.0150028	0.0243148	-0.0645754	0.0345697	0.541684		1083			-0.0813139	0.0468187	-0.174368	0.0117404	0.0859571		-0.0218502	0.0314621	-0.08384	0.0401396	0.488072		-0.0321259	0.0322095	-0.0956763	0.0314246	0.319888		563			-0.0785489	0.051243	-0.18158	0.0244823	0.131873
	GrimAge DNAmAA	0.203173	0.0347219	0.13354	0.272807	3.06176e-07		0.0752892	0.0235637	0.0282662	0.122312	0.00212225		0.0640968	0.0255045	0.0132959	0.114898	0.0140947		1083			-0.0365958	0.0533519	-0.146202	0.0730103	0.498759		0.0160018	0.0374046	-0.060609	0.0926126	0.672058		0.00313353	0.0416261	-0.0828758	0.0891429	0.940631		563			0.0474841	0.0462088	-0.0435853	0.138553	0.305269
	DunedinPACE	0.228242	0.0301866	0.168982	0.287501	1.15694e-13		0.0664572	0.0202059	0.0267897	0.106125	0.00105287		0.0551054	0.021494	0.0128661	0.0973447	0.0106734		1083			0.19329	0.0416413	0.111492	0.275087	4.33267e-06		0.0646311	0.0304368	0.00483992	0.124422	0.0341773		0.0503624	0.0320346	-0.0125756	0.1133	0.11655		563			0.084839	0.044311	-0.00223332	0.171911	0.0561473
	DNAmTL	-0.354498	0.0287967	-0.411014	-0.297982	2.57382e-32		-0.0283551	0.021918	-0.0713903	0.0146802	0.196213		-0.0207939	0.0223171	-0.0646376	0.0230497	0.351902		1083			-0.254135	0.0418989	-0.336506	-0.171764	3.06527e-09		-0.0237557	0.0325794	-0.0878348	0.0403234	0.466395		-0.0174217	0.0334052	-0.0832066	0.0483633	0.602453		563			-0.202396	0.0437479	-0.288377	-0.116416	4.89892e-06
	rLTL	0.123634	0.0305807	0.0636157	0.183653	5.73551e-05		-0.0348065	0.0211889	-0.0765131	0.0069002	0.101553		-0.0324755	0.0212253	-0.0742543	0.0093032	0.12712		1083			-0.0443894	0.0452779	-0.13383	0.045051	0.328426		-0.0570407	0.0322017	-0.120744	0.00666231	0.0788282		-0.0545305	0.0332237	-0.120567	0.0115063	0.104347		563			-0.0336716	0.0442303	-0.120574	0.0532304	0.446852
	SkinAge	0.0540901	0.0359456	-0.0182695	0.12645	0.139234		-0.0120561	0.026126	-0.0664372	0.0423251	0.649283		-0.0119869	0.0258246	-0.0655917	0.0416179	0.647159		1083			0.105011	0.0433799	0.0196872	0.190335	0.0160074		-0.0165847	0.0322357	-0.0802002	0.0470308	0.607555		-0.0140887	0.0321983	-0.0776062	0.0494288	0.662209		563			0.0975117	0.0583877	-0.0245624	0.219586	0.111036
	ProteomicsAA	-0.0172967	0.0366774	-0.0914984	0.0569051	0.639864		-0.0338077	0.0227517	-0.0795164	0.0119011	0.143632		-0.0324902	0.0230989	-0.0790808	0.0141003	0.166779		1083			-0.0746528	0.0427909	-0.158735	0.00942981	0.0817013		-0.0313998	0.0301612	-0.0906546	0.027855	0.298336		-0.0321931	0.0302477	-0.091612	0.0272258	0.287666		563			-0.0491973	0.0537818	-0.1587	0.0603054	0.367086
	BioAge	-0.00715729	0.0313153	-0.0686672	0.0543526	0.819297		-0.0129948	0.0197571	-0.0517821	0.0257926	0.510922		-0.0167372	0.0198931	-0.0557803	0.0223059	0.400375		1083			0.00611523	0.0435003	-0.0794278	0.0916583	0.88828		-0.00669166	0.0304254	-0.0664889	0.0531055	0.826022		-0.0193691	0.0315351	-0.0813954	0.0426573	0.539486		563			-0.0392591	0.0456281	-0.129066	0.0505477	0.390276
	Allostatic Load	0.142822	0.030239	0.0834857	0.202158	2.63884e-06		0.116746	0.0197072	0.0780221	0.155469	6.02175e-09		0.140153	0.0235509	0.0938491	0.186456	5.96958e-09		1083			0.189483	0.0446651	0.101205	0.277761	3.92326e-05		0.141985	0.0309179	0.0810394	0.202931	7.51174e-06		0.164528	0.0376715	0.0902349	0.23882	2.03324e-05		563			0.132297	0.0438189	0.0462057	0.218389	0.00266396
	Subj. Age	-0.052052	0.0306774	-0.112255	0.00815063	0.0900679		0.000158405	0.0199058	-0.0389307	0.0392475	0.993653		-0.00152744	0.0199031	-0.040605	0.0375501	0.938849		1083			-0.0502504	0.043136	-0.135038	0.0345376	0.244705		-0.0277896	0.0303479	-0.0874282	0.031849	0.360307		-0.0273668	0.0303982	-0.0870964	0.0323629	0.368423		563			-0.0405091	0.0458433	-0.13078	0.0497612	0.377703
	Subj. Life Expectancy	-0.158267	0.0300966	-0.217322	-0.0992117	1.75221e-07		-0.0130472	0.0216454	-0.055573	0.0294786	0.54693		-0.0139817	0.0216584	-0.0565452	0.0285818	0.518893		1083			-0.255914	0.0413524	-0.337161	-0.174668	1.26693e-09		-0.0123095	0.0340525	-0.0795652	0.0549462	0.718218		-0.0164686	0.0347287	-0.085201	0.0522638	0.636179		563			-0.253712	0.0425818	-0.337368	-0.170056	4.74095e-09
	Subj. Health Expectancy	-0.154982	0.0301301	-0.214103	-0.0958611	3.20411e-07		0.0117089	0.0209743	-0.0294662	0.052884	0.57684		0.0139656	0.0211065	-0.0274888	0.0554201	0.508442		1083			-0.190351	0.0416004	-0.272066	-0.108636	5.86933e-06		0.0330245	0.0318441	-0.0295493	0.0955983	0.300235		0.0318988	0.0321238	-0.0312538	0.0950513	0.321313		563			-0.215978	0.0430102	-0.300477	-0.13148	7.09008e-07
	BrainAge	-0.00148491	0.0636283	-0.126835	0.123865	0.981401		0.0235738	0.040533	-0.0563656	0.103513	0.561511		0.0185037	0.0411107	-0.0625858	0.0995931	0.653154		255			0.0819865	0.0991933	-0.114841	0.278813	0.410495		0.0678764	0.0639383	-0.0590542	0.194807	0.291107		0.0449421	0.0660405	-0.0862671	0.176151	0.497928		104			-0.0565423	0.082965	-0.220579	0.107495	0.496677
LS7	7-CpG DNAmAA	-0.05149	0.0337401	-0.118441	0.0154605	0.13019		-0.0259809	0.0341831	-0.0938602	0.0418984	0.449143		-0.0286538	0.0293508	-0.0866317	0.0293241	0.330457		1083			-0.0359641	0.0572418	-0.156225	0.0842973	0.53771		-0.0358443	0.0576374	-0.157031	0.0853428	0.541895		-0.0280993	0.0449909	-0.119413	0.0632144	0.536286		563			-0.0240456	0.0495116	-0.122738	0.0746467	0.628679
	Horvath DNAmAA	-0.0815486	0.031638	-0.143761	-0.0193365	0.010335		-0.0596326	0.0321566	-0.122911	0.00364599	0.0646474		-0.0381334	0.0276615	-0.0924441	0.0161773	0.168472		1083			-0.0439292	0.048064	-0.139941	0.0520829	0.36415		-0.0439245	0.048279	-0.140379	0.0525301	0.36635		-0.0107038	0.0397368	-0.0891264	0.0677187	0.787962		563			-0.0846995	0.0449365	-0.173061	0.00366209	0.0602271
	Hannum DNAmAA	-0.0185028	0.0324052	-0.0823728	0.0453672	0.568604		0.0117829	0.0329919	-0.0532932	0.0768589	0.721379		0.00255665	0.0286215	-0.0537824	0.0588957	0.928886		1083			0.0549416	0.050134	-0.0462612	0.156144	0.279427		0.055127	0.0503015	-0.0464592	0.156713	0.279505		0.0434362	0.0439691	-0.0452915	0.132164	0.328857		563			-0.0375903	0.0444533	-0.124943	0.0497625	0.398201
	PhenoAge DNAmAA	-0.0954768	0.0360116	-0.168062	-0.0228913	0.011119		-0.0849154	0.0357822	-0.156951	-0.0128796	0.0218954		-0.0261747	0.0336773	-0.0949922	0.0426428	0.443197		1083			-0.0439332	0.0522599	-0.150644	0.0627774	0.407158		-0.0439387	0.052558	-0.151292	0.0634147	0.409785		0.0164151	0.0469851	-0.0798677	0.112698	0.72945		563			-0.136739	0.0459743	-0.22738	-0.0460981	0.00328792
	GrimAge DNAmAA	-0.194903	0.0317967	-0.257576	-0.132231	4.14815e-09		-0.164083	0.0343187	-0.231805	-0.0963609	3.62955e-06		-0.120565	0.0350101	-0.190329	-0.0508005	0.00094993		1083			-0.112155	0.0452874	-0.201689	-0.0226216	0.0144553		-0.112568	0.0453558	-0.202207	-0.0229289	0.0142026		-0.0592733	0.0440139	-0.146614	0.0280672	0.181174		563			-0.202191	0.0472108	-0.2958	-0.108581	4.09499e-05
	DunedinPACE	-0.279194	0.030499	-0.33917	-0.219219	3.94985e-18		-0.267164	0.031273	-0.328673	-0.205656	4.17789e-16		-0.149069	0.0301297	-0.208464	-0.0896731	1.53883e-06		1083			-0.267131	0.0447159	-0.355801	-0.178461	3.25121e-08		-0.277162	0.0454887	-0.367372	-0.186952	1.91492e-08		-0.143604	0.0428069	-0.228558	-0.0586494	0.00113303		563			-0.248526	0.0428659	-0.332747	-0.164305	1.19755e-08
	DNAmTL	0.0826629	0.0314883	0.0207711	0.144555	0.00897161		0.0629273	0.0346227	-0.00512986	0.130984	0.0698571		0.0260619	0.0320257	-0.0371593	0.0892831	0.416914		1083			-0.00647446	0.0444093	-0.0939703	0.0810214	0.884213		-0.00601738	0.0471235	-0.0988736	0.0868388	0.898505		-0.0332933	0.0433365	-0.119223	0.0526362	0.444065		563			0.0879497	0.0440538	0.00139567	0.174504	0.0464321
	rLTL	0.0276383	0.031057	-0.0333357	0.0886123	0.373807		0.07059	0.0319633	0.00783271	0.133347	0.0275403		0.0485025	0.028349	-0.00716348	0.104168	0.0875723		1083			0.0908292	0.045463	0.000924953	0.180734	0.0477213		0.0907762	0.0455095	0.000781782	0.180771	0.04807		0.0635111	0.0401468	-0.015945	0.142967	0.116185		563			0.0500627	0.0455392	-0.0395575	0.139683	0.272513
	SkinAge	0.0355039	0.0393085	-0.0456608	0.116669	0.375465		0.0214664	0.0409584	-0.0639956	0.106928	0.605993		0.0219812	0.0392307	-0.0621621	0.106124	0.584129		1083			-0.00244546	0.0458759	-0.0932375	0.0883466	0.957573		-0.0030695	0.0469358	-0.0960717	0.0899327	0.947974		-0.00789607	0.0454624	-0.100165	0.0843724	0.863107		563			0.0637145	0.0583558	-0.0581626	0.185592	0.288132
	ProteomicsAA	0.019221	0.0319562	-0.0436601	0.082102	0.547966		0.028495	0.0314276	-0.0332915	0.0902815	0.365126		0.0267721	0.0277623	-0.0278107	0.0813549	0.335477		1083			0.0356744	0.0427433	-0.0483042	0.119653	0.404331		0.0359872	0.042853	-0.0482065	0.120181	0.401431		0.0490012	0.0379646	-0.0256174	0.12362	0.197496		563			0.0196302	0.0476169	-0.0745906	0.113851	0.680846
	BioAge	-0.137906	0.031665	-0.200216	-0.0755962	1.81841e-05		-0.135972	0.0311605	-0.197248	-0.0746958	1.66614e-05		-0.0623788	0.0277713	-0.116934	-0.00782339	0.0251051		1083			-0.170828	0.0435705	-0.256632	-0.0850244	0.000113515		-0.17094	0.0435964	-0.256791	-0.0850886	0.000113158		-0.0696802	0.0405017	-0.149708	0.0103476	0.087418		563			-0.100226	0.0459518	-0.190772	-0.00967994	0.0302011
	Allostatic Load	-0.465128	0.0287022	-0.521702	-0.408554	4.17529e-39		-0.463384	0.0282255	-0.518977	-0.407791	1.83398e-41		-0.310367	0.0326531	-0.374872	-0.245861	3.81149e-17		1083			-0.488442	0.0381624	-0.563519	-0.413365	1.20497e-30		-0.490982	0.0382999	-0.566338	-0.415627	1.42814e-30		-0.325996	0.0444138	-0.413424	-0.238567	2.34672e-12		563			-0.443587	0.0414585	-0.525294	-0.36188	8.85461e-22
	Subj. Age	0.0341764	0.0365505	-0.0397079	0.108061	0.355407		0.0336581	0.0365966	-0.0404834	0.1078	0.36366		0.028193	0.0341423	-0.0420246	0.0984105	0.41654		1083			0.0347348	0.0467415	-0.0580878	0.127557	0.459284		0.034871	0.0468396	-0.0581593	0.127901	0.458489		0.0232021	0.0426768	-0.062254	0.108658	0.588786		563			0.0262755	0.04974	-0.0729715	0.125523	0.599033
	Subj. Life Expectancy	0.0514427	0.0317823	-0.0110682	0.113954	0.106446		0.0943491	0.0345826	0.026196	0.162502	0.00687867		0.0834312	0.0311838	0.0217612	0.145101	0.00838274		1083			0.0296994	0.0442312	-0.0574118	0.116811	0.502545		0.0349905	0.0473748	-0.0583548	0.128336	0.460912		0.0492271	0.0416912	-0.03295	0.131404	0.239008		563			0.0981579	0.0457571	0.00803797	0.188278	0.0329041
	Subj. Health Expectancy	0.0447261	0.0308655	-0.0158569	0.105309	0.147695		0.0713944	0.0326617	0.00726593	0.135523	0.0291608		0.0606034	0.0294761	0.00262502	0.118582	0.0405435		1083			0.00118629	0.0433452	-0.0840312	0.0864037	0.97818		0.00242486	0.0458254	-0.0876936	0.0925433	0.957829		0.0114929	0.0399652	-0.0671002	0.0900859	0.773839		563			0.0936974	0.0461173	0.00279502	0.1846	0.0434182
	BrainAge	-0.0488972	0.0640752	-0.175176	0.0773822	0.446208		-0.04839	0.0636186	-0.173764	0.0769845	0.447689		-0.0498524	0.057596	-0.163349	0.0636444	0.387658		255			-0.0791405	0.0996397	-0.276889	0.118608	0.428973		-0.0757142	0.0984012	-0.271034	0.119605	0.443515		-0.0847608	0.0880127	-0.259648	0.0901268	0.33814		104			-0.0268452	0.0852064	-0.195651	0.14196	0.753295
[truncated: 11 more columns]

## Sheet: Suppl. Data 6
Supplementary Data 6: Logistic regression analyses of binary outcome variables on biomarkers of aging in 1,083 participants. BrainAge was available for a smaller subgroup only (n=255). Model 1: unadjusted; Model 2: age, sex (if applicable); Model 3: Model 2 + PC1, PC2, PC3, PC4, alcohol intake, smoking, BMI.
Outcome	Marker	Women and Men																		Women																		Men
		Model 1					Model 2					Model 3								Model 1					Model 2					Model 3								Model 1					Model 2					Model 3
		St. OR	St. Lower CI	St. Upper CI	p-value		St. OR	St. Lower CI	St. Upper CI	p-value		St. OR	St. Lower CI	St. Upper CI	p-value		n			St. OR	St. Lower CI	St. Upper CI	p-value		St. OR	St. Lower CI	St. Upper CI	p-value		St. OR	St. Lower CI	St. Upper CI	p-value		n			St. OR	St. Lower CI	St. Upper CI	p-value		St. OR	St. Lower CI	St. Upper CI	p-value		St. OR	St. Lower CI
Falls (past 12 months)	7-CpG DNAmAA	1.11381	0.956811	1.29657	0.1612		1.16045	0.991019	1.35885	0.0641134		1.16628	0.992334	1.37071	0.0615182		1083			1.09308	0.885571	1.34921	0.399063		1.08699	0.880277	1.34224	0.430174		1.07565	0.868188	1.33269	0.496663		563			1.24193	1.00906	1.52854	0.040899		1.26395	1.02462	1.55919	0.0288601		1.31528	1.05762
	Horvath DNAmAA	1.11611	0.965647	1.29002	0.135543		1.15573	0.995182	1.34218	0.0577108		1.16439	0.999845	1.35601	0.050228		1083			1.11736	0.904864	1.37976	0.29493		1.11167	0.897958	1.37625	0.322744		1.10678	0.88735	1.38046	0.358614		563			1.19275	0.974337	1.46012	0.0874471		1.22349	0.997388	1.50086	0.0529925		1.24565	1.00732
	Hannum DNAmAA	1.05484	0.90367	1.23129	0.491425		1.10386	0.944657	1.28988	0.209279		1.1052	0.940573	1.29863	0.218553		1083			1.05627	0.856428	1.30275	0.601736		1.05341	0.853495	1.30014	0.620928		1.062	0.846221	1.3328	0.592979		563			1.15731	0.931608	1.43769	0.184425		1.16872	0.938384	1.45559	0.161444		1.15773	0.926591
	PhenoAge DNAmAA	1.19295	1.02164	1.39298	0.0264742		1.21177	1.03501	1.41872	0.0179333		1.20624	1.02498	1.41956	0.0249526		1083			1.15872	0.952225	1.40999	0.139426		1.15203	0.944354	1.40537	0.160457		1.13913	0.930833	1.39404	0.203235		563			1.27455	1.02472	1.58528	0.0296238		1.29938	1.04061	1.62249	0.0212751		1.30562	1.04035
	GrimAge DNAmAA	0.97178	0.844712	1.11796	0.687344		1.05171	0.905365	1.22172	0.507692		1.12322	0.952	1.32524	0.167533		1083			1.17647	0.968027	1.4298	0.101262		1.17072	0.962376	1.42417	0.11353		1.2354	0.991072	1.53996	0.0598111		563			0.91298	0.742158	1.12312	0.387673		0.926872	0.751663	1.14292	0.476105		0.976564	0.768121
	DunedinPACE	1.00922	0.885628	1.15006	0.890352		1.05877	0.924944	1.21197	0.407077		1.0803	0.935711	1.24722	0.291694		1083			1.17117	0.983154	1.39513	0.0766848		1.19632	1.00061	1.43032	0.0492315		1.20869	1.00039	1.46037	0.049529		563			0.935813	0.766471	1.14257	0.514044		0.936428	0.766628	1.14384	0.519174		0.977005	0.790192
	DNAmTL	1.07228	0.938708	1.22487	0.303389		1.00792	0.869349	1.16858	0.916619		1.00916	0.866703	1.17502	0.906369		1083			0.990857	0.829576	1.18349	0.919104		0.961069	0.796617	1.15947	0.677722		0.958927	0.791131	1.16231	0.66846		563			1.01972	0.833622	1.24736	0.848989		1.05768	0.857609	1.30442	0.599382		1.05883	0.853495
	rLTL	0.940124	0.814579	1.08502	0.39554		0.994126	0.856004	1.15453	0.938023		0.993343	0.853016	1.15676	0.931038		1083			1.14327	0.939512	1.39122	0.178726		1.14514	0.940352	1.39454	0.175067		1.16014	0.954014	1.4108	0.135353		563			0.858977	0.697317	1.05812	0.15221		0.859955	0.698717	1.0584	0.153603		0.83326	0.670719
	SkinAge	0.980006	0.813153	1.18109	0.823133		0.967173	0.800172	1.16903	0.716539		0.965816	0.804435	1.15957	0.697414		1083			0.929423	0.757204	1.14081	0.477104		0.94051	0.763727	1.15821	0.557279		0.943069	0.766851	1.15978	0.573306		563			1.02807	0.786086	1.34455	0.832725		1.00727	0.769838	1.31794	0.956098		1.00408	0.771855
	ProteomicsAA	1.07946	0.936011	1.24489	0.290678		1.09453	0.946226	1.26609	0.221562		1.10244	0.949356	1.28022	0.198366		1083			1.07527	0.882418	1.31026	0.467113		1.07022	0.876367	1.30697	0.500638		1.06811	0.872757	1.30718	0.517945		563			1.11552	0.915333	1.35949	0.278015		1.116	0.915684	1.36013	0.27626		1.12998	0.921979
	BioAge	0.94494	0.827154	1.0795	0.403822		0.947466	0.829161	1.08265	0.42717		0.952012	0.831216	1.09036	0.477035		1083			0.880366	0.736033	1.053	0.162673		0.881787	0.737533	1.05425	0.167054		0.864754	0.718253	1.04114	0.124651		563			1.0481	0.85957	1.27797	0.641774		1.05091	0.862453	1.28055	0.621717		1.08714	0.886951
	Allostatic Load	1.08437	0.949209	1.23877	0.232469		1.08977	0.954246	1.24454	0.204067		1.13148	0.961216	1.3319	0.137189		1083			1.17459	0.979271	1.40886	0.0826204		1.18183	0.984981	1.41801	0.0721359		1.21075	0.968799	1.51314	0.0923881		563			0.983238	0.800204	1.20814	0.87173		0.985665	0.801524	1.21211	0.890721		1.05251	0.820268
	Subj. Age	0.841739	0.733514	0.965932	0.0142689		0.836071	0.727662	0.960631	0.0116518		0.850627	0.738687	0.97953	0.0247601		1083			1.00469	0.840237	1.20132	0.959015		1.00216	0.837764	1.19881	0.981134		1.01766	0.846935	1.2228	0.851301		563			0.642725	0.511706	0.807291	0.000191694		0.645982	0.513225	0.81308	0.000258415		0.662036	0.52377
	Subj. Life Expectancy	0.938142	0.810396	1.08603	0.388672		0.951641	0.813884	1.11271	0.531481		0.955372	0.815818	1.1188	0.568071		1083			0.981706	0.814137	1.18376	0.845791		0.948629	0.777226	1.15783	0.602017		0.94882	0.77373	1.16353	0.611475		563			0.924435	0.747659	1.14301	0.465909		0.961731	0.766366	1.2069	0.735253		0.962298	0.765128
	Subj. Health Expectancy	0.986182	0.85755	1.13411	0.844497		0.993443	0.853918	1.15577	0.931658		1.00226	0.859874	1.16823	0.976787		1083			1.08944	0.900228	1.31842	0.375621		1.06939	0.872534	1.31066	0.514332		1.07114	0.869942	1.31887	0.513033		563			0.883347	0.717222	1.08795	0.242476		0.910017	0.729602	1.13504	0.40208		0.913764	0.728733
	BrainAge	0.960143	0.731015	1.26109	0.769072		0.957967	0.728296	1.26006	0.757851		0.951769	0.717351	1.26279	0.730715		255			0.94304	0.611836	1.45353	0.787852		0.948965	0.610657	1.4747	0.813452		0.972425	0.60032	1.57518	0.908089		104			0.975505	0.677769	1.40403	0.893109		0.990864	0.68673	1.42969	0.960603		0.998309	0.681068
T2D	7-CpG DNAmAA	1.10761	0.912543	1.34437	0.300314		1.06098	0.869829	1.29414	0.558237		1.06605	0.865333	1.31331	0.546525		1083			1.15519	0.849225	1.57138	0.35565		1.1572	0.850357	1.57476	0.35057		1.19596	0.871984	1.6403	0.265305		563			1.00656	0.780752	1.29768	0.959645		0.990211	0.767463	1.27761	0.939535		0.981254	0.751776
	Horvath DNAmAA	1.30083	1.006	1.68205	0.0453133		1.25856	0.967249	1.6376	0.0837249		1.20424	0.920715	1.57507	0.165139		1083			1.25002	0.892952	1.74988	0.188913		1.2521	0.893035	1.75553	0.187558		1.18574	0.848239	1.65753	0.313683		563			1.27661	0.911044	1.78886	0.148162		1.25414	0.890093	1.76707	0.185432		1.21455	0.844336
	Hannum DNAmAA	0.928793	0.747918	1.15341	0.498712		0.874052	0.696414	1.097	0.241032		0.877291	0.700281	1.09904	0.251167		1083			0.818413	0.593429	1.12869	0.219075		0.818585	0.593407	1.12921	0.219905		0.832236	0.605976	1.14298	0.254526		563			0.935257	0.703348	1.24363	0.641268		0.917399	0.684026	1.23039	0.560386		0.908887	0.671673
	PhenoAge DNAmAA	1.29228	0.990874	1.68536	0.057645		1.27259	0.970008	1.66956	0.0786422		1.16526	0.875297	1.55128	0.275322		1083			1.45004	0.99573	2.11162	0.0524794		1.45662	0.997796	2.12644	0.0512567		1.32929	0.891222	1.98268	0.154748		563			1.1637	0.862822	1.56951	0.312628		1.14539	0.847613	1.54779	0.368698		1.05978	0.769852
	GrimAge DNAmAA	1.27874	1.06303	1.53822	0.00919788		1.20183	0.981836	1.47112	0.0745643		1.11556	0.871367	1.4282	0.382569		1083			1.14329	0.843623	1.5494	0.384574		1.14514	0.843809	1.55407	0.380924		1.15909	0.806139	1.66658	0.420363		563			1.23816	0.970372	1.57985	0.0856363		1.21732	0.951235	1.55784	0.117858		1.09883	0.81188
	DunedinPACE	1.54562	1.28246	1.86278	5.71852e-06		1.50954	1.24673	1.82775	2.75306e-05		1.25781	1.01803	1.55407	0.0336239		1083			1.55496	1.17949	2.04995	0.00179735		1.57476	1.1885	2.08654	0.00161477		1.35172	0.990569	1.84456	0.057372		563			1.44226	1.12346	1.85153	0.00417189		1.43683	1.12004	1.84322	0.00445289		1.16726	0.882696
	DNAmTL	0.86006	0.715381	1.034	0.108555		0.884545	0.721127	1.085	0.238797		0.933934	0.751683	1.16037	0.536748		1083			0.989702	0.74124	1.32145	0.943929		0.993105	0.730374	1.35035	0.964722		1.00553	0.726527	1.39169	0.973402		563			0.874454	0.679269	1.12572	0.296783		0.828454	0.636923	1.07758	0.159933		0.905136	0.67921
	rLTL	0.970366	0.804523	1.17039	0.752856		0.905049	0.746205	1.09771	0.310622		0.934834	0.763642	1.1444	0.513439		1083			1.1366	0.841632	1.53496	0.401708		1.13654	0.841571	1.53488	0.401955		1.20367	0.88336	1.64013	0.239206		563			0.785768	0.60875	1.01426	0.0640707		0.780799	0.603501	1.01018	0.0596755		0.786223	0.592165
	SkinAge	0.945373	0.772112	1.15751	0.58425		0.968915	0.785233	1.19556	0.766711		0.974472	0.780952	1.21595	0.817448		1083			1.1	0.802452	1.50788	0.550728		1.10076	0.798292	1.51783	0.555059		1.1411	0.798181	1.63136	0.463197		563			0.853792	0.633521	1.15065	0.291897		0.873494	0.643268	1.18612	0.377851		0.844572	0.611671
	ProteomicsAA	1.03297	0.813736	1.31128	0.783442		1.01703	0.80357	1.2872	0.884912		0.983062	0.783075	1.23412	0.880842		1083			0.954563	0.703513	1.2952	0.763908		0.955161	0.703581	1.2967	0.767388		0.917694	0.672281	1.25269	0.586943		563			1.0656	0.779373	1.45696	0.681926		1.06513	0.776122	1.46176	0.68689		1.03792	0.741342
	BioAge	1.43266	1.19044	1.72416	0.000148476		1.44011	1.19226	1.73949	0.000161998		1.30928	1.06976	1.60244	0.00906816		1083			1.66907	1.24321	2.2408	0.000711892		1.66988	1.24329	2.24282	0.000716428		1.51219	1.09503	2.08827	0.0123649		563			1.26892	0.976314	1.64923	0.0746555		1.26744	0.973848	1.64954	0.0775984		1.1827	0.883319
	Allostatic Load	4.0345	3.14035	5.18324	7.25676e-22		4.19627	3.25111	5.41621	5.41134e-23		4.28625	3.20167	5.73825	1.25541e-19		1083			3.49441	2.4694	4.94487	4.10211e-11		3.49671	2.47306	4.94408	3.37982e-11		3.52887	2.34264	5.31576	5.60639e-09		563			5.15994	3.54098	7.5191	4.76857e-16		5.16017	3.54251	7.51653	4.06247e-16		5.31723	3.45203
	Subj. Age	0.981125	0.814002	1.18256	0.841334		0.980679	0.812179	1.18414	0.839117		0.97297	0.795519	1.19	0.789491		1083			0.833798	0.615365	1.12977	0.240189		0.833968	0.615294	1.13036	0.241205		0.8539	0.618541	1.17881	0.336266		563			1.12274	0.87712	1.43715	0.357326		1.10353	0.861836	1.413	0.434026		1.06885	0.818241
	Subj. Life Expectancy	0.928196	0.761396	1.13154	0.459645		0.862333	0.695802	1.06872	0.175259		0.873843	0.698484	1.09323	0.236659		1083			0.900238	0.67371	1.20293	0.476558		0.892259	0.655471	1.21459	0.467991		0.892175	0.64719	1.22989	0.485233		563			0.913748	0.700745	1.1915	0.503625		0.835987	0.62376	1.12042	0.228984		0.862669	0.632861
	Subj. Health Expectancy	0.791298	0.647257	0.967395	0.0224588		0.739208	0.597142	0.915073	0.00556701		0.746244	0.600699	0.927055	0.00824363		1083			0.802786	0.59482	1.08346	0.150672		0.788718	0.575769	1.08042	0.139029		0.779196	0.566673	1.07142	0.124404		563			0.773265	0.585009	1.0221	0.070756		0.696552	0.515281	0.941593	0.018839		0.718836	0.527711
	BrainAge	1.12538	0.741821	1.70726	0.577217		1.0954	0.718125	1.67089	0.671175		1.09294	0.680207	1.75611	0.712304		255			1.0903	0.432333	2.7496	0.853278		1.09113	0.432382	2.75348	0.85209		1.04498	0.352657	3.09644	0.936022		104			1.12983	0.703289	1.81507	0.611599		1.08955	0.671106	1.7689	0.727011		1.07176	0.590874
MetS	7-CpG DNAmAA	1.12795	0.952387	1.33587	0.155083		1.07888	0.906851	1.28354	0.376121		1.08922	0.898703	1.32012	0.369059		1083			1.10065	0.852042	1.42178	0.443751		1.10215	0.853699	1.42291	0.436769		1.10213	0.865542	1.40339	0.422136		563			1.06675	0.85911	1.32457	0.549377		1.05411	0.847481	1.31111	0.627737		1.0967	0.84239
	Horvath DNAmAA	1.25294	1.05736	1.48469	0.0112441		1.21085	1.02096	1.43607	0.029321		1.18083	0.98275	1.41883	0.074435		1083			1.16051	0.923563	1.45826	0.19426		1.16226	0.925068	1.46026	0.189785		1.0933	0.869488	1.37472	0.440811		563			1.26484	1.02041	1.56783	0.0327043		1.24903	1.00464	1.55287	0.0455143		1.24901	0.960729
	Hannum DNAmAA	1.01361	0.88206	1.16477	0.847504		0.956175	0.827616	1.10471	0.539459		0.953482	0.809082	1.12365	0.564788		1083			0.917073	0.753299	1.11645	0.386007		0.917149	0.7531	1.11693	0.387264		0.907674	0.729403	1.12952	0.382868		563			1.00198	0.83279	1.20554	0.983224		0.990945	0.822849	1.19338	0.923281		0.97992	0.780191
	PhenoAge DNAmAA	1.2544	1.09062	1.44277	0.0017138		1.23788	1.07519	1.42517	0.00326412		1.13587	0.965858	1.3358	0.121854		1083			1.30203	1.06061	1.59841	0.0121815		1.30585	1.06361	1.60327	0.0112988		1.22473	0.981146	1.52879	0.0728348		563			1.1886	0.977241	1.44566	0.083086		1.17504	0.964885	1.43097	0.107573		1.05501	0.841549
	GrimAge DNAmAA	1.35348	1.18766	1.54244	6.75952e-06		1.26751	1.1019	1.45801	0.000949586		1.20389	1.00394	1.44366	0.0453217		1083			1.14897	0.949287	1.39065	0.153033		1.15072	0.950075	1.39375	0.150046		1.17258	0.922948	1.48973	0.190229		563			1.35684	1.12779	1.6324	0.00128636		1.3429	1.11409	1.61871	0.00206736		1.22059	0.941748
	DunedinPACE	1.64918	1.42765	1.90508	1.06301e-10		1.60348	1.38469	1.85685	1.3147e-09		1.31876	1.12636	1.54403	0.000616632		1083			1.59353	1.313	1.93399	3.03676e-06		1.61711	1.32732	1.97017	2.36722e-06		1.35171	1.08685	1.68113	0.00684952		563			1.55765	1.27147	1.90823	2.93137e-05		1.55601	1.27021	1.90611	3.03339e-05		1.2746	1.01661
	DNAmTL	0.839674	0.739795	0.953037	0.00689857		0.877225	0.761555	1.01046	0.0693686		0.913869	0.780992	1.06935	0.260905		1083			0.962584	0.802112	1.15516	0.681398		0.961814	0.79207	1.16793	0.693752		0.972791	0.782939	1.20868	0.80299		563			0.861703	0.716877	1.03579	0.112396		0.82194	0.677409	0.997308	0.0469171		0.878116	0.706382
	rLTL	1.05167	0.926731	1.19346	0.434485		0.976262	0.856285	1.11305	0.719261		1.03634	0.894354	1.20086	0.634573		1083			1.03461	0.856318	1.25003	0.723479		1.03437	0.856172	1.24966	0.725236		1.13445	0.918599	1.40103	0.240202		563			0.934459	0.781479	1.11739	0.456483		0.933219	0.780117	1.11637	0.448787		0.976731	0.783849
	SkinAge	1.04287	0.895339	1.21472	0.581788		1.0714	0.908978	1.26285	0.399327		1.10548	0.896662	1.36292	0.328834		1083			1.08811	0.902178	1.31236	0.376127		1.08885	0.899881	1.3175	0.380405		1.13108	0.888325	1.44018	0.312656		563			1.02909	0.808012	1.31067	0.807813		1.05312	0.820467	1.35174	0.670399		1.07283	0.813912
	ProteomicsAA	0.925071	0.799677	1.07013	0.289499		0.908553	0.785919	1.05032	0.191569		0.870386	0.745575	1.01609	0.0783852		1083			1.00158	0.833577	1.20344	0.986536		1.00224	0.833668	1.20489	0.980989		0.942678	0.762682	1.16515	0.584046		563			0.837904	0.667796	1.05134	0.122086		0.83729	0.664599	1.05485	0.126597		0.784038	0.610837
	BioAge	1.33481	1.17479	1.51663	1.00732e-05		1.33871	1.17621	1.52366	1.07743e-05		1.18231	1.02235	1.3673	0.0239916		1083			1.59418	1.31198	1.93708	3.5411e-06		1.59432	1.312	1.93738	3.55815e-06		1.41056	1.1315	1.75845	0.00234095		563			1.12356	0.940706	1.34197	0.198082		1.12088	0.937558	1.34004	0.209862		1.0252	0.829052
	Allostatic Load	5.47273	4.37838	6.8406	6.46005e-40		5.61582	4.48224	7.03609	1.95768e-40		4.53668	3.57764	5.75281	4.9971e-31		1083			6.42052	4.573	9.01445	1.28691e-22		6.53296	4.64153	9.19516	5.37423e-23		5.66334	3.88398	8.25787	9.51239e-17		563			4.8956	3.60186	6.65405	7.63931e-20		4.85678	3.57519	6.59779	9.20701e-20		3.73976	2.69112
	Subj. Age	1.00736	0.884588	1.14717	0.911718		1.01096	0.886437	1.15298	0.870567		1.01751	0.873568	1.18518	0.822944		1083			0.978963	0.810263	1.18279	0.825059		0.979296	0.810459	1.1833	0.827894		1.0345	0.827582	1.29315	0.764814		563			1.05187	0.880523	1.25656	0.576477		1.03926	0.868905	1.24303	0.672644		1.03625	0.839902
	Subj. Life Expectancy	0.962515	0.84494	1.09645	0.564566		0.906161	0.785524	1.04533	0.175783		0.904391	0.765404	1.06861	0.235797		1083			0.903374	0.747765	1.09136	0.291049		0.894833	0.730636	1.09593	0.281488		0.873337	0.689675	1.10591	0.258597		563			0.969741	0.811728	1.15851	0.734385		0.913066	0.751248	1.10974	0.359998		0.979758	0.780167
	Subj. Health Expectancy	0.93665	0.825075	1.06331	0.311509		0.901198	0.78696	1.03202	0.132362		0.89376	0.766592	1.04202	0.151232		1083			0.953974	0.793876	1.14636	0.614553		0.952571	0.785745	1.15482	0.620256		0.909093	0.729717	1.13256	0.39456		563			0.908882	0.761025	1.08547	0.290929		0.85341	0.704418	1.03392	0.105182		0.896766	0.718941
	BrainAge	1.14413	0.880386	1.48688	0.312518		1.13871	0.873683	1.48414	0.335139		1.28644	0.948446	1.74488	0.104874		255			1.13156	0.724186	1.7681	0.583934		1.13163	0.72411	1.76851	0.583846		1.35465	0.801365	2.28993	0.253803		104			1.15069	0.825402	1.60417	0.40511		1.13914	0.81549	1.59124	0.44234		1.2609	0.859005
Fried Frailty	7-CpG DNAmAA	0.896608	0.752216	1.06872	0.212311		0.921985	0.770802	1.10282	0.35928		0.913533	0.763926	1.09244	0.308999		1083			0.82417	0.638073	1.06454	0.130552		0.834457	0.646717	1.0767	0.154301		0.820894	0.641402	1.05062	0.112086		563			1.00836	0.82115	1.23825	0.936295		1.03425	0.838724	1.27534	0.75128		1.03716	0.836715
	Horvath DNAmAA	1.0133	0.871067	1.17876	0.862063		1.05015	0.897661	1.22855	0.534704		1.0353	0.882766	1.21418	0.664558		1083			0.950389	0.771508	1.17074	0.627211		0.962253	0.780606	1.18617	0.714218		0.935021	0.760692	1.1493	0.519522		563			1.11242	0.907689	1.36332	0.302938		1.16084	0.940347	1.43305	0.163933		1.15934	0.934768
	Hannum DNAmAA	1.00668	0.867905	1.16765	0.92903		1.03563	0.888186	1.20754	0.650737		1.0454	0.895683	1.22014	0.568719		1083			0.972347	0.79111	1.1951	0.7869		0.976761	0.794069	1.20149	0.821359		0.978588	0.791167	1.21041	0.839389		563			1.07999	0.876798	1.33027	0.466181		1.10145	0.89695	1.35257	0.353969		1.10651	0.899223
	PhenoAge DNAmAA	1.10151	0.947045	1.28117	0.205988		1.13165	0.971008	1.31886	0.111582		1.09713	0.936886	1.28479	0.244958		1083			0.986643	0.810931	1.20043	0.892218		1.00046	0.821491	1.21843	0.996292		0.964397	0.787501	1.18103	0.724025		563			1.26434	1.02417	1.56082	0.0293762		1.30895	1.05856	1.61856	0.0132939		1.27504	1.01917
	GrimAge DNAmAA	1.06773	0.919094	1.2404	0.38615		1.13848	0.964727	1.34352	0.122263		1.06537	0.878634	1.29178	0.510023		1083			1.07364	0.879827	1.31015	0.480074		1.08751	0.89044	1.3282	0.406684		1.01105	0.807025	1.26665	0.922849		563			1.13537	0.92549	1.39286	0.221702		1.17749	0.956763	1.44914	0.122092		1.09253	0.858977
	DunedinPACE	1.23686	1.06499	1.43646	0.0059529		1.25674	1.07561	1.46837	0.00456145		1.15272	0.974008	1.36423	0.0966371		1083			1.24824	1.02298	1.52309	0.0293531		1.21753	0.998979	1.48389	0.0511786		1.10661	0.899148	1.36193	0.336844		563			1.28656	1.04641	1.58182	0.0171452		1.29525	1.05217	1.59449	0.015002		1.20274	0.959737
	DNAmTL	0.968908	0.844038	1.11225	0.652462		0.999603	0.854044	1.16997	0.996029		1.03736	0.877668	1.22611	0.664332		1083			1.06841	0.89063	1.28169	0.475302		1.15284	0.948772	1.40079	0.152097		1.20182	0.979882	1.47403	0.0774664		563			0.82234	0.66553	1.0161	0.0696038		0.861387	0.687073	1.07992	0.192757		0.902271	0.713657
	rLTL	0.968414	0.827853	1.13284	0.682656		0.986559	0.843213	1.15427	0.864028		1.00857	0.85725	1.1866	0.916747		1083			1.04585	0.850917	1.28545	0.665656		1.04285	0.850578	1.27858	0.682906		1.05854	0.861699	1.30035	0.584028		563			0.936522	0.761482	1.1518	0.532079		0.937151	0.761783	1.15289	0.536739		0.957868	0.766804
	SkinAge	0.955357	0.797674	1.14421	0.604706		0.916512	0.762325	1.10188	0.336892		0.91337	0.753462	1.10722	0.337631		1083			0.979041	0.785029	1.221	0.847058		0.947884	0.756692	1.18738	0.633152		0.947251	0.742016	1.20925	0.652811		563			0.918378	0.732307	1.15173	0.453984		0.879128	0.697743	1.10767	0.268582		0.867851	0.691625
	ProteomicsAA	1.0033	0.854318	1.17826	0.967188		1.01401	0.863537	1.1907	0.862184		1.01176	0.865737	1.1824	0.881368		1083			1.00177	0.817616	1.22739	0.986248		1.01264	0.825653	1.24198	0.902777		0.985206	0.799143	1.21459	0.887623		563			1.01421	0.802544	1.2817	0.903705		1.01461	0.803669	1.28092	0.900762		1.01898	0.811459
	BioAge	1.06807	0.921239	1.2383	0.378343		1.06967	0.924589	1.23751	0.361611		1.01259	0.868485	1.1806	0.871576		1083			1.24799	1.01802	1.52993	0.0334158		1.24715	1.01712	1.52919	0.0340924		1.15538	0.934697	1.42816	0.179016		563			0.877201	0.694859	1.10739	0.263666		0.881579	0.699646	1.11082	0.278584		0.861469	0.682377
	Allostatic Load	1.15243	1.01173	1.3127	0.0327574		1.15001	1.00863	1.31121	0.0367966		0.96666	0.816119	1.14497	0.693168		1083			1.11401	0.928298	1.33688	0.245099		1.10184	0.91838	1.32194	0.295873		0.863775	0.689969	1.08136	0.200936		563			1.2076	0.981503	1.48578	0.0741474		1.21651	0.985838	1.50115	0.0674129		1.08836	0.835402
	Subj. Age	0.879605	0.765936	1.01014	0.0691096		0.887488	0.77184	1.02046	0.0935614		0.86779	0.751195	1.00248	0.0540464		1083			0.863391	0.713834	1.04428	0.129631		0.867915	0.716875	1.05078	0.145773		0.858912	0.705126	1.04624	0.130376		563			0.894602	0.733391	1.09125	0.27102		0.911958	0.745162	1.11609	0.370114		0.892616	0.722877
	Subj. Life Expectancy	0.808019	0.703551	0.927998	0.00261382		0.854881	0.733583	0.996234	0.044652		0.852943	0.73106	0.995147	0.0432401		1083			0.902706	0.748024	1.08938	0.284569		0.953562	0.780729	1.16466	0.640099		0.942427	0.76961	1.15405	0.565311		563			0.721556	0.584922	0.890107	0.0024069		0.753579	0.599953	0.946542	0.0151748		0.7705	0.611749
	Subj. Health Expectancy	0.750705	0.645835	0.872603	0.000228286		0.781791	0.666611	0.916872	0.00266161		0.77889	0.663937	0.913747	0.00231581		1083			0.836447	0.677955	1.03199	0.0944176		0.871712	0.703401	1.0803	0.206979		0.85572	0.690628	1.06028	0.152857		563			0.659075	0.527107	0.824084	0.000275251		0.682173	0.536915	0.866729	0.00182373		0.693054	0.544837
	BrainAge	0.894825	0.663754	1.20634	0.462419		0.902133	0.666998	1.22016	0.500234		0.89568	0.653191	1.22819	0.489894		255			0.854064	0.547503	1.33228	0.481613		0.849634	0.543194	1.32895	0.469969		0.812606	0.508448	1.29871	0.380013		104			0.928956	0.630415	1.36887	0.707231		0.938415	0.634508	1.38788	0.748161		0.946535	0.626402
Frailty SPRINT-BASEed	7-CpG DNAmAA	1.01454	0.887001	1.16041	0.831891		1.04915	0.915495	1.20231	0.487419		1.05303	0.909939	1.21863	0.483826		1083			1.09436	0.900046	1.33062	0.361382		1.10605	0.911533	1.34207	0.303621		1.09785	0.902726	1.33514	0.346925		563			1.00091	0.830045	1.20696	0.992317		0.991515	0.821914	1.19611	0.928633		1.00375	0.82238
	Horvath DNAmAA	1.0236	0.892731	1.17365	0.735647		1.05356	0.917424	1.2099	0.456353		1.03451	0.894678	1.19619	0.643733		1083			1.06699	0.881356	1.29173	0.502535		1.07749	0.889257	1.30557	0.442625		1.0609	0.863457	1.3035	0.568875		563			1.0345	0.864586	1.23781	0.710167		1.02038	0.850725	1.22386	0.827385		1.0082	0.833314
	Hannum DNAmAA	1.08099	0.953613	1.22539	0.22295		1.12993	0.994239	1.28414	0.0612552		1.14271	1.00109	1.30436	0.0481544		1083			1.06101	0.888317	1.26727	0.512514		1.06545	0.892298	1.27221	0.48258		1.07271	0.892673	1.28907	0.45306		563			1.19422	0.997077	1.43035	0.053816		1.18608	0.990123	1.42082	0.0639271		1.1947	0.988028
	PhenoAge DNAmAA	1.02752	0.905041	1.16658	0.674227		1.03964	0.914049	1.18248	0.552967		0.992674	0.862833	1.14205	0.917551		1083			1.06123	0.874913	1.28723	0.542378		1.0725	0.885858	1.29847	0.469647		1.03383	0.847271	1.26146	0.740964		563			1.01421	0.845561	1.2165	0.878659		1.00347	0.835166	1.2057	0.970354		0.939498	0.769021
	GrimAge DNAmAA	1.15693	1.01545	1.31811	0.0286383		1.28348	1.11478	1.4777	0.000556899		1.16625	0.992469	1.37045	0.0616133		1083			1.19175	0.985455	1.44122	0.070217		1.20565	0.995046	1.46082	0.0561503		1.11782	0.90983	1.37336	0.287257		563			1.32338	1.10566	1.58396	0.0023116		1.31465	1.09662	1.57604	0.00318052		1.17839	0.950279
	DunedinPACE	1.15124	1.01513	1.3056	0.0283011		1.21429	1.06609	1.3831	0.00351209		1.06769	0.928371	1.22792	0.35794		1083			1.23939	1.03598	1.48273	0.0190601		1.22093	1.01736	1.46523	0.0320326		1.10019	0.906525	1.33523	0.332921		563			1.1808	0.989234	1.40946	0.0656888		1.17993	0.988546	1.40836	0.0668284		1.0168	0.836184
	DNAmTL	0.944869	0.834326	1.07006	0.37115		0.868695	0.75496	0.999564	0.0492955		0.899099	0.777679	1.03948	0.150433		1083			0.824409	0.688058	0.987782	0.0363962		0.84149	0.694564	1.0195	0.0777836		0.87333	0.717919	1.06238	0.174941		563			0.940739	0.78712	1.12434	0.50086		0.912324	0.755672	1.10145	0.33853		0.946112	0.773557
	rLTL	0.917027	0.803615	1.04644	0.196896		0.962617	0.836639	1.10756	0.591545		0.983708	0.853599	1.13365	0.819402		1083			0.935406	0.777361	1.12558	0.477168		0.933147	0.775782	1.12243	0.460622		0.948141	0.785246	1.14483	0.578006		563			0.988089	0.812104	1.20221	0.903538		0.987509	0.811799	1.20125	0.898753		1.00165	0.809785
	SkinAge	1.03475	0.865158	1.23759	0.692618		1.02385	0.852472	1.22969	0.789524		1.02716	0.841819	1.2533	0.777677		1083			1.10742	0.917009	1.33736	0.286385		1.08836	0.898021	1.31905	0.384678		1.10148	0.898133	1.35086	0.348275		563			0.942988	0.731412	1.21577	0.632565		0.956064	0.734002	1.24531	0.72347		0.951582	0.723126
	ProteomicsAA	1.04805	0.92289	1.19018	0.468459		1.06039	0.932219	1.20618	0.37107		1.06556	0.935306	1.21395	0.339049		1083			1.07734	0.899375	1.29052	0.417222		1.08612	0.905352	1.30297	0.372241		1.08522	0.895348	1.31536	0.402288		563			1.04438	0.84623	1.28893	0.679352		1.04441	0.84452	1.29162	0.681648		1.05943	0.852683
	BioAge	1.21239	1.06949	1.37438	0.00265371		1.21854	1.07413	1.38236	0.00216863		1.15737	1.0146	1.32024	0.0296157		1083			1.2489	1.03941	1.5006	0.0178442		1.24626	1.03732	1.4973	0.0188862		1.16606	0.960079	1.41623	0.120646		563			1.1857	0.992678	1.41626	0.0602154		1.18355	0.990921	1.41362	0.0629263		1.13309	0.937376
	Allostatic Load	1.90203	1.63346	2.21475	3.33978e-14		1.93562	1.65929	2.25798	1.29277e-14		1.85605	1.55275	2.2186	1.23407e-10		1083			1.69289	1.36639	2.09741	4.01357e-06		1.6824	1.35811	2.08412	4.94004e-06		1.63457	1.26571	2.11093	0.000242407		563			2.25616	1.815	2.80453	1.63225e-12		2.25084	1.81135	2.79696	1.69598e-12		2.10629	1.64553
	Subj. Age	0.756523	0.657492	0.870469	0.000155259		0.750243	0.650673	0.86505	0.000131978		0.726611	0.62781	0.84096	3.66541e-05		1083			0.7185	0.598393	0.862714	0.000434829		0.720354	0.600065	0.864755	0.000472844		0.705986	0.584671	0.852472	0.00032711		563			0.78689	0.63966	0.968008	0.0241505		0.776271	0.628999	0.958025	0.019234		0.744323	0.596873
	Subj. Life Expectancy	0.759679	0.660363	0.873931	0.000183575		0.74089	0.63245	0.867923	0.000338511		0.730073	0.621045	0.858243	0.000230142		1083			0.805444	0.663003	0.978488	0.0297174		0.819148	0.663698	1.01101	0.062847		0.791481	0.641577	0.976409	0.0293667		563			0.737975	0.608882	0.894437	0.00212861		0.664165	0.53432	0.825564	0.000289693		0.669211	0.531508
	Subj. Health Expectancy	0.76072	0.666502	0.868255	6.37513e-05		0.738599	0.640399	0.851858	4.18037e-05		0.729409	0.631139	0.84298	2.34537e-05		1083			0.842893	0.700465	1.01428	0.0700807		0.86165	0.707651	1.04916	0.137065		0.845085	0.695413	1.02697	0.0902819		563			0.68757	0.567545	0.832979	0.000149071		0.621247	0.503086	0.767161	1.27122e-05		0.619359	0.496364
	BrainAge	0.93449	0.72877	1.19828	0.591959		0.935054	0.728797	1.19968	0.596087		0.940035	0.727197	1.21517	0.63554		255			1.01112	0.680811	1.50168	0.955877		1.00992	0.679655	1.50067	0.960643		1.02377	0.678789	1.54409	0.909804		104			0.887849	0.641509	1.22878	0.470587		0.883545	0.637119	1.22528	0.455439		0.872371	0.619095
Finger Floor Distance	7-CpG DNAmAA	1.16989	1.02432	1.33615	0.0209517		1.05846	0.919633	1.21823	0.426832		1.04294	0.908084	1.19782	0.551141		1083			1.05649	0.877286	1.27229	0.559332		1.06459	0.883737	1.28246	0.506941		1.06077	0.882592	1.27491	0.527801		563			1.02973	0.838013	1.26531	0.780026		1.04843	0.852173	1.28989	0.654067		1.02186	0.825195
	Horvath DNAmAA	1.04419	0.894959	1.21831	0.572305		0.950458	0.80415	1.12339	0.541288		0.918572	0.772239	1.09263	0.326597		1083			0.937254	0.755741	1.16236	0.544161		0.94326	0.758987	1.17227	0.587565		0.904468	0.720751	1.13501	0.373382		563			0.940026	0.749598	1.17883	0.588976		0.964853	0.765566	1.21602	0.759563		0.939827	0.739579
	Hannum DNAmAA	1.02179	0.896198	1.16499	0.745958		0.868148	0.749216	1.00596	0.0598303		0.86431	0.744305	1.00366	0.0557903		1083			0.887583	0.737502	1.06821	0.205125		0.889715	0.73763	1.07316	0.219478		0.891896	0.73507	1.08218	0.243493		563			0.838789	0.683501	1.02936	0.0921899		0.845913	0.686405	1.04249	0.116174		0.835228	0.673289
	PhenoAge DNAmAA	0.978871	0.858787	1.11575	0.747792		0.945368	0.819136	1.09105	0.439684		0.91251	0.786237	1.05906	0.226008		1083			0.953551	0.795545	1.14294	0.604979		0.960326	0.799762	1.15313	0.662697		0.928485	0.769687	1.12005	0.43613		563			0.907966	0.715591	1.15206	0.420296		0.924644	0.728422	1.17372	0.514024		0.8921	0.697509
	GrimAge DNAmAA	1.21058	1.06755	1.37278	0.0029367		0.928362	0.800333	1.07687	0.324911		0.925085	0.782021	1.09432	0.361451		1083			0.958541	0.798746	1.1503	0.64718		0.964617	0.802682	1.15922	0.699029		0.994785	0.803474	1.23165	0.961241		563			0.877163	0.714378	1.07704	0.210192		0.8953	0.726988	1.10258	0.297113		0.853901	0.673699
	DunedinPACE	1.23762	1.09251	1.40201	0.000824723		1.04933	0.916637	1.20122	0.4848		0.973581	0.842394	1.1252	0.716632		1083			1.12923	0.948033	1.34505	0.172592		1.11498	0.932506	1.33315	0.231732		1.03664	0.854147	1.25811	0.714667		563			0.970956	0.789812	1.19365	0.779194		0.973715	0.792575	1.19625	0.799363		0.896371	0.719058
	DNAmTL	0.696033	0.60906	0.795426	1.5808e-07		0.887926	0.76073	1.03639	0.131239		0.891633	0.760542	1.04532	0.156591		1083			0.848981	0.710612	1.01429	0.0711286		0.860351	0.711757	1.03997	0.119385		0.843996	0.692817	1.02816	0.0917294		563			0.902677	0.732437	1.11248	0.336147		0.938906	0.755598	1.16668	0.56869		0.966487	0.773587
	rLTL	1.34422	1.16249	1.55437	0.000124323		1.11777	0.945967	1.32077	0.185991		1.13734	0.959185	1.34857	0.135266		1083			1.05702	0.860972	1.29772	0.588553		1.05545	0.861234	1.29346	0.595901		1.08348	0.880111	1.33383	0.441789		563			1.18149	0.952567	1.46542	0.128505		1.18695	0.954591	1.47586	0.122534		1.21016	0.965334
	SkinAge	0.841862	0.727732	0.97389	0.0214733		0.833802	0.711046	0.977752	0.0261381		0.834118	0.708283	0.982308	0.0304623		1083			0.904403	0.741155	1.10361	0.316155		0.887256	0.72335	1.0883	0.245134		0.885008	0.718322	1.09037	0.245578		563			0.785741	0.609434	1.01305	0.0622792		0.752222	0.577882	0.979158	0.0350381		0.751544	0.583047
	ProteomicsAA	1.1752	1.03283	1.33721	0.0144643		1.15502	1.0067	1.3252	0.0399075		1.15059	1.00154	1.32182	0.0475254		1083			1.0561	0.88941	1.25404	0.532662		1.06221	0.894154	1.26186	0.491417		1.0354	0.866377	1.2374	0.701444		563			1.28626	1.03571	1.59741	0.0229098		1.28702	1.03668	1.59781	0.0223747		1.31528	1.05709
	BioAge	1.14458	1.00632	1.30184	0.0398576		1.15353	1.00666	1.32183	0.0398838		1.08243	0.939547	1.24704	0.271872		1083			1.21389	1.01656	1.44953	0.0323514		1.21272	1.01545	1.44833	0.0333408		1.14155	0.94815	1.37441	0.161462		563			1.06274	0.857812	1.31661	0.576408		1.0688	0.859966	1.32834	0.547069		1.0115	0.800068
	Allostatic Load	1.1284	0.996118	1.27824	0.0575672		1.11989	0.980612	1.27896	0.0945853		0.909025	0.773408	1.06842	0.246709		1083			1.2242	1.02435	1.46305	0.0262811		1.21834	1.01926	1.4563	0.0301827		0.983218	0.788912	1.22538	0.879723		563			0.981346	0.799736	1.2042	0.856607		0.985458	0.802611	1.20996	0.888524		0.785177	0.61291
	Subj. Age	0.825364	0.727059	0.93696	0.00309723		0.826859	0.721685	0.947361	0.0062593		0.824147	0.715994	0.948637	0.00716013		1083			0.861871	0.724292	1.02558	0.0937103		0.864191	0.726138	1.02849	0.100054		0.885888	0.739964	1.06059	0.186539		563			0.761507	0.612938	0.946087	0.0141286		0.774274	0.622984	0.962304	0.0213087		0.741363	0.591831
	Subj. Life Expectancy	0.872015	0.771135	0.986092	0.0290585		0.798729	0.691852	0.922117	0.00220137		0.803889	0.694722	0.930209	0.00341375		1083			0.813089	0.679911	0.972355	0.0235293		0.819026	0.677013	0.990828	0.0399617		0.82865	0.680495	1.00906	0.0613651		563			0.760116	0.620135	0.931693	0.00836104		0.777713	0.62287	0.97105	0.0265489		0.788296	0.628269
	Subj. Health Expectancy	0.788552	0.694112	0.895842	0.000283065		0.750917	0.649442	0.868247	0.000123026		0.748866	0.645053	0.869386	0.000164069		1083			0.754785	0.626836	0.90885	0.00315676		0.755912	0.622038	0.918598	0.00509666		0.744497	0.607952	0.911711	0.00455164		563			0.73481	0.60231	0.896459	0.00245541		0.747976	0.604273	0.925854	0.00774071		0.759514	0.610228
	BrainAge	0.911817	0.709345	1.17208	0.469695		0.886176	0.675767	1.1621	0.380788		0.921471	0.698478	1.21566	0.561485		255			0.964295	0.641314	1.44994	0.859984		0.965636	0.641896	1.45265	0.865426		1.05084	0.679541	1.62502	0.821741		104			0.83622	0.579757	1.20613	0.336111		0.82794	0.57301	1.19629	0.312295		0.861756	0.590836
Tinetti Score	7-CpG DNAmAA	0.698348	0.416734	1.17027	0.171967		0.724645	0.424707	1.23641	0.235774		0.734508	0.423112	1.27508	0.27007		1083			0.937371	0.482818	1.81987	0.848213		0.946348	0.487471	1.83719	0.870355		0.93795	0.481739	1.8262	0.850271		563			0.517835	0.238814	1.12286	0.0944183		0.534586	0.233005	1.22651	0.136644		0.543004	0.216849
	Horvath DNAmAA	1.30118	0.742278	2.28092	0.35292		1.36536	0.776343	2.40127	0.274533		1.31161	0.752107	2.28734	0.334013		1083			1.94439	0.882002	4.28643	0.0972033		1.94306	0.887039	4.25628	0.0949357		1.85224	0.838376	4.09218	0.125127		563			0.826208	0.383829	1.77845	0.624284		0.919572	0.434902	1.94437	0.825614		0.849472	0.37784
	Hannum DNAmAA	1.45625	0.932672	2.27375	0.0981609		1.4662	0.953253	2.25516	0.0814427		1.42403	0.931288	2.17749	0.1027		1083			1.39935	0.710194	2.75725	0.329543		1.4073	0.710439	2.78772	0.325144		1.40886	0.707526	2.80539	0.32713		563			1.5691	0.834836	2.94916	0.161173		1.43615	0.822982	2.50618	0.201939		1.36446	0.764
	PhenoAge DNAmAA	0.86598	0.503985	1.48799	0.599822		0.901807	0.524934	1.54925	0.706216		0.816268	0.475457	1.40137	0.459157		1083			1.25908	0.612061	2.59006	0.528148		1.27522	0.614326	2.64712	0.510712		1.16267	0.546778	2.47231	0.693148		563			0.54616	0.248683	1.19948	0.130869		0.598778	0.27666	1.29594	0.191848		0.540029	0.243096
	GrimAge DNAmAA	1.23334	0.69562	2.18671	0.463952		1.34079	0.737734	2.43681	0.328054		1.25376	0.640237	2.45522	0.502116		1083			1.78774	0.964162	3.31481	0.0648793		1.79575	0.972617	3.31549	0.0611177		1.61334	0.758395	3.43207	0.210974		563			0.783	0.295082	2.07769	0.613619		0.844202	0.317056	2.2478	0.727557		0.714506	0.216903
	DunedinPACE	1.153	0.696537	1.90859	0.578592		1.13804	0.673097	1.92416	0.628204		0.940529	0.53717	1.64677	0.829419		1083			1.33166	0.697333	2.543	0.384339		1.31877	0.681446	2.55216	0.410191		1.09777	0.540957	2.22773	0.795555		563			0.995755	0.416119	2.3828	0.992215		0.974981	0.39853	2.38523	0.954773		0.843911	0.309568
	DNAmTL	1.02758	0.624769	1.69011	0.914553		1.15411	0.655473	2.03206	0.619155		1.30065	0.723724	2.33747	0.378905		1083			1.08815	0.546467	2.16679	0.809569		1.14776	0.546375	2.41108	0.71524		1.27111	0.559078	2.88996	0.565781		563			0.924463	0.435441	1.96268	0.837395		1.1337	0.505703	2.54155	0.759864		1.35625	0.570032
	rLTL	0.931478	0.552932	1.56918	0.788935		0.940725	0.553804	1.59797	0.82066		0.987584	0.569879	1.71146	0.96436		1083			0.993082	0.512493	1.92434	0.983562		0.991139	0.512024	1.91857	0.978892		0.962533	0.487853	1.89908	0.912146		563			0.895327	0.396273	2.02288	0.788307		0.900651	0.414817	1.95549	0.789518		0.913649	0.375758
	SkinAge	1.255	0.594162	2.65082	0.530903		1.18015	0.550862	2.52833	0.652567		1.20964	0.565516	2.58743	0.605943		1083			1.01743	0.490138	2.11199	0.96271		0.998485	0.475286	2.09763	0.996778		0.987708	0.467123	2.08846	0.974019		563			1.69732	0.455302	6.32746	0.40147		1.55803	0.394062	6.16009	0.497161		1.69238	0.387534
	ProteomicsAA	1.9155	1.1722	3.13011	0.00957906		1.96469	1.18881	3.24697	0.00851668		2.02653	1.20568	3.40621	0.0077545		1083			2.52646	1.25756	5.07569	0.00932019		2.52584	1.26112	5.0589	0.00903257		2.37953	1.15156	4.91695	0.0193335		563			1.51615	0.707858	3.2474	0.282254		1.54047	0.699225	3.39384	0.281501		1.56267	0.704561
	BioAge	1.18745	0.696022	2.02587	0.524968		1.18688	0.692269	2.03486	0.529511		1.12389	0.663854	1.90273	0.661656		1083			1.4142	0.747716	2.67475	0.285915		1.41676	0.746386	2.68924	0.28611		1.31771	0.667052	2.60304	0.426309		563			0.934576	0.368255	2.37181	0.883182		0.940923	0.382906	2.31215	0.891036		0.995197	0.393713
	Allostatic Load	1.37281	0.857935	2.19668	0.186152		1.35858	0.848525	2.17524	0.201626		1.05758	0.579735	1.92928	0.854696		1083			1.21813	0.648352	2.28863	0.539087		1.21147	0.642428	2.28455	0.552741		0.874404	0.381613	2.00355	0.750634		563			1.61561	0.78086	3.3427	0.194801		1.59658	0.787643	3.23632	0.193323		1.48773	0.619067
	Subj. Age	0.905142	0.536994	1.52568	0.707565		0.921976	0.544952	1.55984	0.761413		0.907464	0.524413	1.57031	0.727695		1083			0.97057	0.467364	2.01557	0.935632		0.974188	0.470169	2.01851	0.943461		0.9603	0.45713	2.01731	0.914217		563			0.819931	0.37031	1.81547	0.622759		0.842792	0.360129	1.97234	0.691742		0.862274	0.330768
	Subj. Life Expectancy	0.682726	0.390832	1.19262	0.178488		0.748938	0.410762	1.36553	0.343308		0.74969	0.407682	1.37861	0.351824		1083			0.789889	0.404389	1.54289	0.489244		0.798667	0.392942	1.62332	0.53382		0.746191	0.351165	1.58558	0.445784		563			0.57061	0.220633	1.47574	0.241336		0.691278	0.244323	1.95588	0.479351		0.737129	0.238787
	Subj. Health Expectancy	0.608811	0.307634	1.20484	0.150668		0.659736	0.321309	1.35462	0.251204		0.684458	0.33502	1.39837	0.291181		1083			0.893609	0.453854	1.75946	0.744451		0.916693	0.449845	1.86803	0.810414		0.901252	0.454497	1.78715	0.76557		563			0.300605	0.0591715	1.52714	0.136971		0.344293	0.0617044	1.92105	0.207341		0.348304	0.0530557
	BrainAge	1.5638	0.563716	4.33812	0.388937		1.63102	0.554771	4.79517	0.372476		2.28103	0.393352	13.2276	0.351535		255			1.04064	0.321511	3.36829	0.946483		1.05233	0.319987	3.46079	0.932416		2.07585	0.292166	14.749	0.456367		104
DSST	7-CpG DNAmAA	0.997006	0.834508	1.19115	0.973108		0.989649	0.822915	1.19016	0.909996		0.979705	0.814568	1.17832	0.824062		1083			0.961159	0.740519	1.24754	0.761253		0.991221	0.767482	1.28019	0.945204		0.983616	0.762604	1.26868	0.897212		563			0.972912	0.785457	1.20511	0.800591		0.987546	0.793366	1.22925	0.910169		0.984869	0.7895
	Horvath DNAmAA	1.12131	0.960252	1.30938	0.147271		1.13069	0.967438	1.32149	0.122305		1.11927	0.956597	1.3096	0.159194		1083			0.968452	0.73416	1.27751	0.81507		0.993631	0.761626	1.29631	0.961529		0.963457	0.732366	1.26747	0.785035		563			1.21717	0.981467	1.50947	0.0733232		1.25401	1.00544	1.56404	0.0446846		1.25672	1.00848
	Hannum DNAmAA	1.05436	0.896895	1.23946	0.51843		1.0336	0.874786	1.22124	0.695309		1.03366	0.873158	1.22365	0.69786		1083			0.932364	0.678395	1.28141	0.648838		0.940573	0.689933	1.28227	0.684501		0.925103	0.666682	1.28369	0.623285		563			1.09443	0.85834	1.39547	0.458295		1.10714	0.867879	1.41236	0.40371		1.1132	0.871286
	PhenoAge DNAmAA	0.990708	0.841912	1.1658	0.90979		1.00522	0.854274	1.18283	0.949699		0.987308	0.836585	1.16519	0.879069		1083			0.914697	0.637161	1.31312	0.601632		0.938165	0.662021	1.32949	0.700336		0.916139	0.6256	1.34161	0.626049		563			1.04254	0.819461	1.32635	0.729752		1.06155	0.829128	1.35911	0.628703		1.04989	0.815409
	GrimAge DNAmAA	1.17129	0.996948	1.37612	0.05443		1.14778	0.95958	1.37288	0.129495		1.19489	0.97081	1.4707	0.0912596		1083			1.04749	0.834523	1.3148	0.687867		1.07049	0.852265	1.34459	0.556565		1.12252	0.863772	1.45877	0.3841		563			1.16042	0.921853	1.46074	0.201504		1.18854	0.943064	1.4979	0.141147		1.21777	0.922207
	DunedinPACE	1.28251	1.09154	1.50688	0.00275462		1.22953	1.03921	1.4547	0.0164951		1.23396	1.03274	1.47438	0.0210805		1083			1.23833	0.975806	1.57148	0.0780932		1.17383	0.919367	1.49874	0.196084		1.17115	0.904319	1.51672	0.228159		563			1.24273	1.00894	1.53069	0.0410356		1.24673	1.01032	1.53846	0.0398735		1.26145	1.00834
	DNAmTL	0.868495	0.747693	1.00882	0.0649754		0.973717	0.818286	1.15867	0.76317		0.971876	0.811691	1.16367	0.75496		1083			0.906848	0.718703	1.14425	0.407305		1.0109	0.777323	1.31466	0.934794		1.01365	0.771565	1.33169	0.921398		563			0.922498	0.752589	1.13077	0.436553		0.953611	0.770526	1.1802	0.6617		0.955819	0.766298
	rLTL	1.03911	0.859816	1.25579	0.682447		0.986209	0.809618	1.20132	0.886665		0.987604	0.807924	1.20725	0.899767		1083			0.896284	0.65727	1.22221	0.469475		0.889556	0.653049	1.21172	0.438945		0.890032	0.651238	1.21638	0.445404		563			1.05919	0.857551	1.30823	0.592392		1.05949	0.858394	1.3077	0.589332		1.06831	0.860229
	SkinAge	1.09829	0.878015	1.37383	0.388073		1.07055	0.844966	1.35636	0.548091		1.07039	0.843571	1.3582	0.551338		1083			1.1152	0.840973	1.47885	0.43634		1.05516	0.790186	1.40898	0.706976		1.0551	0.794055	1.40195	0.703806		563			1.10529	0.794068	1.53849	0.524316		1.08231	0.765342	1.53055	0.627986		1.08123	0.764091
	ProteomicsAA	1.03015	0.859835	1.23419	0.741838		1.02546	0.849319	1.23814	0.787815		1.02302	0.84742	1.23501	0.80766		1083			0.842309	0.669955	1.059	0.141122		0.856216	0.678684	1.08019	0.189317		0.828104	0.654937	1.04706	0.114571		563			1.18485	0.893422	1.57134	0.225296		1.18668	0.890138	1.58202	0.228624		1.19452	0.890632
	BioAge	1.1419	0.974366	1.33823	0.100607		1.14352	0.971974	1.34534	0.105088		1.12995	0.960701	1.32901	0.139264		1083			1.04755	0.832301	1.31848	0.690821		1.04215	0.821993	1.32127	0.731614		1.0168	0.796709	1.29769	0.893011		563			1.23908	1.00781	1.52343	0.0420138		1.24202	1.00989	1.52752	0.0401041		1.25249	1.01533
	Allostatic Load	1.15989	0.982707	1.36901	0.0787731		1.15348	0.975064	1.36454	0.0947517		1.14666	0.931763	1.41111	0.19205		1083			1.10912	0.846315	1.45353	0.441531		1.08473	0.82662	1.42343	0.547679		0.992674	0.684881	1.43879	0.967525		563			1.20393	0.973697	1.48861	0.0862284		1.2088	0.977352	1.49505	0.0800746		1.2743	0.989349
	Subj. Age	0.867393	0.737691	1.0199	0.0848023		0.882265	0.747974	1.04067	0.136129		0.885891	0.75084	1.04523	0.150216		1083			0.844021	0.656849	1.08453	0.182598		0.852505	0.662199	1.0975	0.212737		0.871173	0.676802	1.12137	0.281424		563			0.894515	0.71464	1.11967	0.327449		0.905035	0.722129	1.13427	0.383443		0.906831	0.721909
	Subj. Life Expectancy	0.769597	0.63649	0.93054	0.00810149		0.795091	0.650957	0.971138	0.0255537		0.796471	0.651843	0.973189	0.0269044		1083			0.693088	0.529559	0.907114	0.00857035		0.748787	0.561661	0.998256	0.0486792		0.761591	0.567917	1.02131	0.0680526		563			0.809979	0.645426	1.01649	0.068685		0.830509	0.652312	1.05738	0.131039		0.831977	0.651861
	Subj. Health Expectancy	0.835008	0.707553	0.985423	0.0330121		0.8842	0.745448	1.04878	0.157125		0.883095	0.744003	1.04819	0.154583		1083			0.832848	0.650488	1.06633	0.145353		0.914318	0.699494	1.19512	0.507691		0.920416	0.702995	1.20508	0.542156		563			0.828495	0.660767	1.0388	0.102642		0.853166	0.672408	1.08252	0.19034		0.845726	0.666274
	BrainAge	1.01199	0.719729	1.42292	0.944607		1.03593	0.731734	1.46659	0.840153		1.04422	0.725797	1.50235	0.813148		255			0.832647	0.409407	1.69343	0.602235		0.826241	0.403905	1.69019	0.58986		0.832486	0.383474	1.80725	0.633872		104			1.08577	0.728603	1.61802	0.682027		1.13168	0.755368	1.69548	0.543664		1.13696	0.743635
CES-D	7-CpG DNAmAA	0.815167	0.661307	1.00482	0.0553804		0.83267	0.671933	1.03186	0.0932221		0.819719	0.662268	1.0146	0.0673655		1083			0.764944	0.590133	0.991537	0.0430579		0.757902	0.583092	0.98512	0.0384391		0.750814	0.577274	0.976524	0.0328331		563			1.00018	0.726944	1.37611	0.999119		0.97071	0.706735	1.33328	0.853729		0.958396	0.697195
	Horvath DNAmAA	0.908284	0.736713	1.11981	0.363411		0.921634	0.741199	1.14599	0.457851		0.921862	0.738349	1.15098	0.467204		1083			0.911389	0.683831	1.21467	0.517842		0.906024	0.679113	1.20875	0.493438		0.893279	0.66079	1.20757	0.453623		563			0.987973	0.716822	1.36169	0.940751		0.937788	0.675875	1.3012	0.699358		0.946438	0.682011
	Hannum DNAmAA	0.906124	0.731673	1.12217	0.361282		0.943982	0.757448	1.17645	0.603503		0.937005	0.750399	1.17002	0.561174		1083			0.903358	0.683158	1.19453	0.468615		0.90138	0.682421	1.1906	0.457653		0.878777	0.659612	1.17076	0.370232		563			1.04233	0.762887	1.42413	0.793815		1.0165	0.734073	1.4076	0.921239		1.0081	0.730605
	PhenoAge DNAmAA	0.971889	0.805694	1.17237	0.765394		0.969865	0.802486	1.17215	0.751253		0.969727	0.800597	1.17459	0.753005		1083			0.940275	0.725542	1.21856	0.638613		0.934847	0.721933	1.21055	0.606597		0.946247	0.729646	1.22715	0.675521		563			1.06362	0.778033	1.45404	0.69802		1.0273	0.746878	1.413	0.867995		0.99808	0.717236
	GrimAge DNAmAA	0.927048	0.762882	1.12654	0.445132		1.00402	0.815728	1.23578	0.96972		0.967914	0.77102	1.21509	0.778082		1083			0.980656	0.770086	1.2488	0.873812		0.975511	0.764346	1.24501	0.841648		0.952581	0.725891	1.25006	0.724724		563			1.08197	0.79455	1.47336	0.615843		1.03855	0.758739	1.42156	0.812671		0.960272	0.672114
	DunedinPACE	0.981949	0.810284	1.18998	0.852211		1.06112	0.871284	1.29233	0.554387		1.05821	0.857984	1.30517	0.595863		1083			0.910932	0.712523	1.16459	0.455529		0.919177	0.715346	1.18109	0.508753		0.932912	0.714378	1.2183	0.608553		563			1.27768	0.939965	1.73674	0.117136		1.26742	0.933284	1.72118	0.128485		1.2089	0.874544
	DNAmTL	1.16795	0.965973	1.41216	0.108896		1.02828	0.835185	1.26601	0.792533		1.05516	0.85376	1.30407	0.618963		1083			1.07917	0.850578	1.3692	0.529722		1.06336	0.826306	1.36842	0.632477		1.09322	0.844673	1.41489	0.497517		563			1.06419	0.77968	1.45252	0.694354		0.983384	0.714048	1.35431	0.91806		1.0366	0.742848
	rLTL	0.883911	0.727708	1.07364	0.212807		0.946855	0.769588	1.16495	0.604543		0.944377	0.76373	1.16775	0.595821		1083			0.943125	0.730364	1.21787	0.651171		0.944076	0.73154	1.21836	0.656148		0.923654	0.712777	1.19692	0.545139		563			0.958704	0.703498	1.30649	0.788864		0.951683	0.694298	1.30448	0.757582		0.957532	0.686159
	SkinAge	1.0423	0.837158	1.29771	0.706021		1.05782	0.846289	1.32223	0.615275		1.05759	0.847769	1.31935	0.614317		1083			1.0379	0.779087	1.38269	0.794667		1.05075	0.782861	1.41031	0.735354		1.05857	0.788591	1.42098	0.698165		563			1.01134	0.740623	1.38101	0.943274		1.07207	0.774993	1.48301	0.673062		1.0562	0.766186
	ProteomicsAA	0.898259	0.744698	1.08348	0.261581		0.904129	0.747426	1.09369	0.298936		0.907795	0.749265	1.09987	0.322758		1083			0.825802	0.651126	1.04734	0.114199		0.821478	0.647124	1.04281	0.105964		0.809915	0.635768	1.03176	0.087708		563			1.05302	0.763684	1.45196	0.751254		1.05217	0.765703	1.44582	0.752615		1.05252	0.764685
	BioAge	0.933643	0.773275	1.12727	0.474668		0.937552	0.777398	1.1307	0.49935		0.939831	0.775407	1.13912	0.526541		1083			0.92677	0.73199	1.17338	0.526903		0.928023	0.73327	1.1745	0.533578		0.936427	0.732408	1.19728	0.599737		563			0.956365	0.698242	1.30991	0.780288		0.945095	0.684791	1.30435	0.730188		0.941473	0.682391
	Allostatic Load	0.936286	0.772453	1.13487	0.501546		0.947302	0.783352	1.14557	0.575969		0.942611	0.748798	1.18659	0.613897		1083			0.856176	0.670712	1.09292	0.212033		0.859591	0.673344	1.09735	0.224095		0.853428	0.635201	1.14663	0.292187		563			1.11057	0.820932	1.50241	0.495443		1.10143	0.813011	1.49216	0.531953		1.04769	0.725097
	Subj. Age	0.691548	0.553754	0.863629	0.00139769		0.67856	0.543018	0.847934	0.000832027		0.665024	0.52966	0.834982	0.000589919		1083			0.711196	0.536405	0.942944	0.0183922		0.708547	0.534255	0.939699	0.0172858		0.701326	0.52402	0.938624	0.0176356		563			0.641082	0.447775	0.917843	0.0157737		0.62662	0.439875	0.892644	0.0102299		0.599931	0.41178
	Subj. Life Expectancy	0.834869	0.688317	1.01263	0.0668107		0.779551	0.63273	0.960442	0.0194105		0.775507	0.629702	0.955073	0.0168011		1083			0.929777	0.731389	1.18198	0.551254		0.898369	0.6968	1.15825	0.407536		0.894697	0.691989	1.15679	0.395136		563			0.743057	0.53293	1.03603	0.0796775		0.611522	0.425136	0.879622	0.00820848		0.620087	0.430833
	Subj. Health Expectancy	0.760402	0.622152	0.929373	0.00751401		0.696017	0.562298	0.861537	0.000889543		0.697744	0.562865	0.864946	0.00104506		1083			0.824879	0.642738	1.05864	0.13004		0.791243	0.609155	1.02776	0.0791453		0.784219	0.600867	1.02352	0.0735083		563			0.663543	0.457761	0.961833	0.0305054		0.549028	0.367494	0.820235	0.00358563		0.563408	0.376587
	BrainAge	0.910602	0.593346	1.39749	0.667119		0.902811	0.583003	1.39805	0.645578		0.862094	0.540956	1.37388	0.531043		255			1.14716	0.640177	2.05563	0.641551		1.16373	0.64301	2.10614	0.613161		1.18149	0.606902	2.30008	0.620128		104			0.668049	0.331127	1.34779	0.25786		0.663481	0.326631	1.34772	0.254437		0.56746	0.249187
MNA	7-CpG DNAmAA	0.87427	0.615506	1.24182	0.445968		0.879023	0.614131	1.25817	0.473755		0.892666	0.618306	1.28877	0.536837		1083			0.958482	0.603678	1.52182	0.855351		0.988253	0.626522	1.55883	0.958958		1.03352	0.636192	1.67901	0.892365		563			0.796769	0.502031	1.26455	0.332846		0.773465	0.491133	1.2181	0.266123		0.789507	0.499738
	Horvath DNAmAA	1.1275	0.830645	1.53045	0.440638		1.14243	0.839146	1.55533	0.396909		1.16976	0.854283	1.60173	0.327392		1083			1.14972	0.716348	1.84526	0.556893		1.17356	0.738221	1.86563	0.492112		1.21309	0.741582	1.98437	0.434828		563			1.12107	0.666552	1.88553	0.660845		1.07199	0.633007	1.81542	0.792416		1.08405	0.641193
	Hannum DNAmAA	1.16342	0.863421	1.56767	0.319019		1.1822	0.871968	1.60281	0.280282		1.16621	0.856019	1.58881	0.328761		1083			1.2457	0.797066	1.94686	0.330526		1.26043	0.804942	1.97367	0.307762		1.22754	0.758726	1.98604	0.399093		563			1.10739	0.701615	1.74786	0.65949		1.08934	0.671826	1.76631	0.727071		1.07983	0.672066
	PhenoAge DNAmAA	0.945826	0.672226	1.33078	0.745998		0.95004	0.675461	1.33624	0.765648		0.965063	0.672893	1.38409	0.844015		1083			0.952946	0.624553	1.45401	0.822458		0.977369	0.641176	1.48984	0.91499		1.02643	0.636295	1.65578	0.914139		563			0.94165	0.559365	1.5852	0.817617		0.905935	0.536223	1.53055	0.707276		0.859037	0.506109
	GrimAge DNAmAA	1.28835	0.966834	1.71677	0.0835785		1.3625	1.00419	1.84866	0.0469499		1.36183	0.953598	1.94482	0.0889458		1083			1.35045	0.899942	2.02648	0.145475		1.37086	0.916055	2.05146	0.124066		1.47743	0.905409	2.41084	0.116375		563			1.30205	0.81436	2.0818	0.266682		1.25849	0.781288	2.02715	0.340444		1.16348	0.665496
	DunedinPACE	1.38512	1.03426	1.85503	0.0289122		1.42282	1.05272	1.92304	0.0219046		1.51083	1.09739	2.08005	0.0116324		1083			1.34479	0.909598	1.98819	0.137181		1.28455	0.859993	1.9187	0.220632		1.51747	0.990807	2.32409	0.0551508		563			1.48631	0.972164	2.27238	0.0672091		1.47276	0.962299	2.254	0.0744476		1.36183	0.867251
	DNAmTL	0.95909	0.71181	1.29227	0.783409		0.942578	0.676716	1.31289	0.726158		0.93039	0.667029	1.29773	0.670507		1083			0.78219	0.522804	1.17027	0.23117		0.845277	0.547763	1.30439	0.446335		0.810745	0.521129	1.26131	0.351069		563			1.18025	0.734532	1.89644	0.491722		1.09749	0.673611	1.78811	0.707534		1.17279	0.714677
	rLTL	0.914229	0.672642	1.24259	0.566215		0.919728	0.667622	1.26703	0.608		0.89297	0.642926	1.24026	0.498461		1083			0.996023	0.658842	1.50577	0.984887		0.990114	0.655218	1.49618	0.962286		0.937008	0.610517	1.4381	0.765249		563			0.856746	0.53873	1.36249	0.511895		0.846598	0.528533	1.35607	0.486811		0.834573	0.50485
	SkinAge	0.846775	0.60441	1.18633	0.329227		0.836527	0.596824	1.1725	0.296464		0.829837	0.593302	1.16067	0.272829		1083			0.89203	0.587701	1.35395	0.59035		0.840875	0.549926	1.28576	0.422362		0.856749	0.562586	1.30472	0.469968		563			0.785902	0.421886	1.464	0.428901		0.822792	0.444869	1.52177	0.518381		0.798941	0.425706
	ProteomicsAA	1.34745	0.982188	1.84854	0.0643692		1.35682	0.987321	1.86459	0.0598326		1.39036	1.00319	1.92695	0.0478303		1083			0.969773	0.634056	1.48324	0.88695		0.984669	0.644235	1.505	0.942851		0.954822	0.607801	1.49997	0.840177		563			1.90791	1.16542	3.12344	0.0109205		1.90024	1.16548	3.09823	0.0107116		2.00445	1.18535
	BioAge	1.02427	0.735078	1.42725	0.886188		1.0251	0.735994	1.42776	0.882249		1.07787	0.76687	1.51499	0.662545		1083			0.759093	0.497343	1.1586	0.200914		0.746352	0.484919	1.14873	0.183172		0.851684	0.545082	1.33075	0.480056		563			1.46035	0.860482	2.47841	0.15447		1.46048	0.852499	2.50207	0.161346		1.43425	0.82737
	Allostatic Load	1.18146	0.87035	1.60377	0.283423		1.18136	0.871108	1.60211	0.282212		1.49375	1.02774	2.17105	0.0355928		1083			0.937553	0.611891	1.43654	0.766377		0.911842	0.590144	1.4089	0.676621		1.43128	0.849997	2.41007	0.176675		563			1.56496	0.997116	2.45619	0.0514659		1.55838	0.988102	2.4578	0.056242		1.51822	0.880113
	Subj. Age	1.00739	0.726684	1.39652	0.964486		1.00804	0.726861	1.39798	0.961438		1.00777	0.725475	1.39992	0.962878		1083			0.900227	0.587457	1.37952	0.62847		0.911178	0.596186	1.39259	0.666512		0.893488	0.589527	1.35417	0.594603		563			1.15092	0.712944	1.85794	0.561869		1.109	0.692481	1.77605	0.664336		1.14549	0.694597
	Subj. Life Expectancy	0.827809	0.60723	1.12852	0.23159		0.81595	0.58355	1.1409	0.233845		0.807406	0.575799	1.13217	0.214402		1083			0.946936	0.628069	1.42769	0.79425		1.06257	0.679113	1.66256	0.789977		1.086	0.685153	1.72137	0.724983		563			0.711776	0.439825	1.15188	0.165625		0.587007	0.347586	0.991346	0.0463488		0.596748	0.350276
	Subj. Health Expectancy	0.7331	0.527627	1.01859	0.0642575		0.714996	0.506781	1.00876	0.0560805		0.709471	0.501475	1.00374	0.05251		1083			0.926264	0.609514	1.40762	0.71921		1.02265	0.655821	1.59465	0.921109		1.05146	0.668804	1.65305	0.827528		563			0.523102	0.288341	0.949001	0.0331577		0.424356	0.227887	0.790209	0.00711187		0.431447	0.22895
	BrainAge	0.988069	0.405272	2.40895	0.97886		0.999597	0.402379	2.48321	0.999305		1.22204	0.359194	4.15762	0.747124		255			0.83259	0.30758	2.25374	0.715867		0.826268	0.305838	2.23229	0.704022		1.26236	0.102595	15.5324	0.853756		104			1.96009	0.257264	14.9339	0.513519		1.87067	0.226459	15.4527	0.55864
DCSI	7-CpG DNAmAA	1.00852	0.884265	1.15025	0.89883		1.03926	0.90812	1.18934	0.574204		1.03929	0.907398	1.19035	0.576388		1083			0.983261	0.809211	1.19475	0.863368		1.00317	0.827725	1.21581	0.973949		1.00361	0.828504	1.21572	0.970373		563			1.03413	0.86537	1.2358	0.711472		1.08087	0.900636	1.29716	0.402696		1.08759	0.902622
	Horvath DNAmAA	0.891383	0.785717	1.01126	0.0740186		0.920653	0.80783	1.04923	0.214622		0.907959	0.79454	1.03757	0.155608		1083			0.784097	0.629325	0.976932	0.03118		0.795935	0.635569	0.996765	0.0469842		0.780664	0.617583	0.986808	0.0391051		563			1.00985	0.819448	1.24449	0.925424		1.07971	0.877523	1.32848	0.463759		1.06494	0.865625
	Hannum DNAmAA	0.987279	0.869203	1.12139	0.843483		1.00536	0.879474	1.14927	0.937304		1.00665	0.878632	1.15333	0.923525		1083			0.956792	0.793944	1.15304	0.640237		0.963662	0.793925	1.16969	0.705032		0.977447	0.800278	1.19384	0.820773		563			1.01623	0.84096	1.22804	0.866857		1.05403	0.87297	1.27265	0.582932		1.05182	0.869736
	PhenoAge DNAmAA	1.08591	0.9472	1.24494	0.234587		1.1253	0.977404	1.29557	0.0995634		1.10924	0.961953	1.27907	0.151871		1083			0.989761	0.80434	1.21793	0.920749		1.01013	0.81691	1.24904	0.924025		0.998664	0.811103	1.2296	0.989763		563			1.20128	0.989719	1.45805	0.0633547		1.27386	1.04808	1.54827	0.0152678		1.26317	1.03469
	GrimAge DNAmAA	0.97273	0.851465	1.11126	0.68233		1.00141	0.866856	1.15686	0.984603		1.01785	0.85984	1.2049	0.83502		1083			0.926992	0.770435	1.11536	0.419475		0.942368	0.781039	1.13702	0.53293		0.983727	0.79513	1.21706	0.878561		563			1.01027	0.823962	1.2387	0.920609		1.0687	0.866447	1.31817	0.529391		1.07664	0.846252
	DunedinPACE	1.20204	1.06067	1.36224	0.00398939		1.18652	1.04212	1.35092	0.00984858		1.16158	1.01278	1.33223	0.0322629		1083			1.18265	0.992387	1.40939	0.0607996		1.13741	0.950935	1.36046	0.158269		1.10728	0.915419	1.33936	0.292973		563			1.23077	1.02426	1.47891	0.0268133		1.24661	1.03277	1.50472	0.0218205		1.22742	1.00418
	DNAmTL	0.936565	0.825681	1.06234	0.307431		1.0281	0.890558	1.18688	0.704606		1.03568	0.89559	1.19769	0.635654		1083			0.972604	0.805142	1.1749	0.771201		1.06067	0.860569	1.3073	0.576031		1.05663	0.853584	1.30797	0.608531		563			0.897972	0.747178	1.0792	0.250236		0.989868	0.815186	1.20198	0.917865		0.998308	0.819643
	rLTL	0.911133	0.798629	1.03949	0.165399		0.898861	0.783775	1.03085	0.126609		0.901147	0.78452	1.03511	0.140378		1083			0.902499	0.73716	1.10492	0.313953		0.897235	0.735581	1.09441	0.279836		0.909434	0.744905	1.1103	0.346289		563			0.90836	0.759834	1.08592	0.290721		0.906759	0.757131	1.08596	0.286793		0.90887	0.756294
	SkinAge	0.93462	0.815853	1.07068	0.326477		0.880774	0.764132	1.01522	0.0792459		0.883065	0.76345	1.02142	0.0929429		1083			1.0213	0.850882	1.22585	0.820006		0.979038	0.812787	1.17929	0.822521		0.980919	0.813146	1.18331	0.839729		563			0.84297	0.695767	1.02132	0.0806728		0.776581	0.631263	0.955352	0.0173004		0.775476	0.62641
	ProteomicsAA	1.06538	0.939866	1.20766	0.321538		1.07678	0.948401	1.22254	0.253014		1.07689	0.947421	1.22406	0.256577		1083			1.02828	0.858897	1.23106	0.760431		1.04444	0.869445	1.25466	0.640522		1.05002	0.872773	1.26326	0.603522		563			1.10245	0.918243	1.32361	0.294771		1.10678	0.920165	1.33125	0.280713		1.10131	0.915534
	BioAge	1.23702	1.09008	1.40377	0.00100593		1.2437	1.09557	1.41185	0.000768929		1.21444	1.06708	1.38215	0.00328335		1083			1.29101	1.07645	1.54833	0.00607001		1.29117	1.07516	1.55059	0.00640901		1.26641	1.04539	1.53417	0.0160526		563			1.1774	0.95818	1.44678	0.118261		1.19316	0.975019	1.46012	0.0857197		1.17508	0.953828
	Allostatic Load	1.34839	1.18531	1.5339	6.68593e-06		1.34842	1.18188	1.53843	1.10218e-05		1.33804	1.13773	1.57362	0.000504052		1083			1.24833	1.04278	1.49439	0.0158979		1.23254	1.02661	1.47977	0.0251995		1.16197	0.921864	1.46461	0.201467		563			1.48226	1.22865	1.78822	4.58042e-05		1.52332	1.2541	1.85033	2.66849e-05		1.60016	1.26546
	Subj. Age	0.972136	0.856668	1.10317	0.660823		0.991774	0.872287	1.12763	0.899466		0.998824	0.876354	1.13841	0.985909		1083			1.08758	0.915157	1.29249	0.339702		1.09727	0.9221	1.30573	0.294842		1.12249	0.938371	1.34273	0.205578		563			0.85381	0.708123	1.02947	0.097432		0.880951	0.726419	1.06836	0.196673		0.866298	0.711079
	Subj. Life Expectancy	0.768968	0.67388	0.877474	0.000106389		0.837567	0.725872	0.966449	0.0153623		0.842958	0.729439	0.974144	0.0207691		1083			0.857993	0.716299	1.02772	0.0959506		0.92343	0.759762	1.12236	0.421699		0.933109	0.765784	1.137	0.490601		563			0.681593	0.561716	0.827053	0.000113487		0.754747	0.612979	0.929304	0.0081489		0.755255	0.611589
	Subj. Health Expectancy	0.764183	0.671054	0.870236	5.26234e-05		0.828002	0.721829	0.949791	0.00707226		0.831749	0.724261	0.955189	0.00912426		1083			0.855731	0.71934	1.01798	0.0785173		0.913943	0.761189	1.09735	0.334213		0.913403	0.758708	1.09964	0.338047		563			0.673184	0.551736	0.821365	0.00010599		0.740821	0.600515	0.913908	0.00519618		0.744519	0.601439
	BrainAge	1.02383	0.789976	1.32691	0.858187		1.03959	0.800528	1.35005	0.770026		1.0526	0.802028	1.38146	0.71064		255			0.954297	0.637516	1.42848	0.818503		0.950012	0.633286	1.42514	0.802416		0.98028	0.629663	1.52613	0.928971		104			1.07737	0.764773	1.51774	0.668006		1.10929	0.784663	1.56823	0.55471		1.12373	0.78595
Morbidity Index	7-CpG DNAmAA	1.11364	0.945166	1.31216	0.193069		1.10143	0.928771	1.30618	0.258986		1.09769	0.922378	1.30633	0.285207		1083			1.0186	0.821085	1.26364	0.865699		1.03903	0.836735	1.29024	0.726559		1.04067	0.835897	1.29559	0.719279		563			1.15398	0.926087	1.43795	0.198057		1.15902	0.92994	1.44453	0.185557		1.14558	0.915275
	Horvath DNAmAA	1.18003	1.01311	1.37445	0.0337079		1.17847	1.0072	1.37886	0.0406375		1.15916	0.990819	1.3561	0.0647598		1083			1.04004	0.824948	1.31122	0.73501		1.05869	0.835397	1.34166	0.629775		1.03752	0.820842	1.31139	0.753775		563			1.27511	1.05104	1.54694	0.0138177		1.28899	1.05983	1.56771	0.0111387		1.2821	1.05233
	Hannum DNAmAA	1.0723	0.921245	1.24813	0.363373		1.04882	0.896231	1.2274	0.547726		1.05278	0.897849	1.23443	0.521712		1083			0.89049	0.721996	1.09831	0.276712		0.895641	0.721587	1.11168	0.314701		0.909219	0.732878	1.12799	0.384406		563			1.1925	0.933947	1.52264	0.151221		1.19584	0.938099	1.5244	0.142756		1.19445	0.927804
	PhenoAge DNAmAA	1.15208	0.997455	1.33067	0.0541542		1.1606	1.00292	1.34307	0.0456309		1.12214	0.96562	1.30402	0.131823		1083			1.01955	0.795511	1.30669	0.874668		1.03962	0.807943	1.33773	0.75532		0.987448	0.764198	1.27592	0.920599		563			1.27536	1.04464	1.55704	0.0170999		1.28385	1.05137	1.56774	0.0144071		1.27157	1.03401
	GrimAge DNAmAA	1.21967	1.04958	1.41734	0.0101126		1.19599	1.01718	1.40625	0.0306972		1.11809	0.929447	1.34501	0.232153		1083			1.19981	0.984924	1.46159	0.0703242		1.22018	0.999803	1.48914	0.050226		1.17362	0.944144	1.45887	0.148847		563			1.13674	0.906233	1.42588	0.260476		1.14332	0.908748	1.43843	0.245942		1.05402	0.788763
	DunedinPACE	1.29917	1.13027	1.4933	0.000246077		1.25995	1.09113	1.4549	0.00170266		1.15394	0.991227	1.34336	0.0647728		1083			1.3305	1.08952	1.62478	0.00521202		1.28929	1.05194	1.58019	0.0145133		1.16224	0.933851	1.44648	0.177264		563			1.20409	0.990743	1.46337	0.0618971		1.20475	0.991395	1.46402	0.060992		1.12047	0.910067
	DNAmTL	0.798707	0.692725	0.920903	0.00208436		0.841344	0.720123	0.982972	0.0296377		0.859363	0.731322	1.00982	0.0654699		1083			0.875361	0.698906	1.09637	0.241605		0.934814	0.736775	1.18608	0.573733		0.94153	0.737972	1.20124	0.623551		563			0.795363	0.657772	0.961733	0.0182513		0.785509	0.645095	0.956486	0.0163777		0.802283	0.655715
	rLTL	1.0476	0.914254	1.20039	0.502825		1.00159	0.869131	1.15425	0.982418		1.02608	0.887454	1.18636	0.727767		1083			1.10212	0.901533	1.34734	0.341772		1.09824	0.898126	1.34294	0.360197		1.13039	0.921655	1.38641	0.238667		563			0.931238	0.761083	1.13943	0.486753		0.931375	0.761286	1.13947	0.487404		0.951795	0.770646
	SkinAge	1.06367	0.922969	1.22582	0.392675		1.05334	0.90991	1.21937	0.485146		1.05587	0.909933	1.22521	0.472429		1083			1.09861	0.885271	1.36335	0.389998		1.0586	0.850978	1.31687	0.606556		1.06757	0.860256	1.32484	0.551363		563			1.0489	0.843761	1.30391	0.662684		1.04635	0.836024	1.30959	0.687484		1.042	0.828806
	ProteomicsAA	1.00117	0.873744	1.14717	0.98659		0.99496	0.868844	1.13938	0.9417		0.981836	0.856288	1.12579	0.792674		1083			0.895119	0.732808	1.09338	0.276933		0.906185	0.740806	1.10848	0.337028		0.890358	0.720798	1.09981	0.279971		563			1.08117	0.886321	1.31885	0.439676		1.08113	0.886391	1.31865	0.439656		1.06894	0.874129
	BioAge	1.19494	1.03882	1.37453	0.012793		1.19617	1.03784	1.37867	0.0135622		1.14621	0.988919	1.32853	0.0698301		1083			1.22161	0.974586	1.53125	0.081433		1.22136	0.972152	1.53445	0.0847844		1.12649	0.873977	1.45196	0.347575		563			1.16716	0.96309	1.41448	0.114622		1.16791	0.963598	1.41554	0.113342		1.148	0.937093
	Allostatic Load	1.63544	1.42285	1.8798	7.93212e-12		1.63754	1.42341	1.88389	9.32913e-12		1.61509	1.3656	1.91016	2.84226e-08		1083			1.66018	1.35599	2.03262	1.29909e-06		1.64762	1.34415	2.01961	2.09896e-06		1.53455	1.205	1.95424	0.000543157		563			1.61138	1.31595	1.97314	5.43183e-06		1.61362	1.31684	1.97729	5.55627e-06		1.70076	1.34116
	Subj. Age	0.923135	0.804582	1.05916	0.253758		0.933697	0.812957	1.07237	0.33116		0.915766	0.793832	1.05643	0.227119		1083			0.937763	0.768263	1.14466	0.526835		0.94428	0.773234	1.15316	0.573207		0.939627	0.76096	1.16024	0.561931		563			0.915978	0.754801	1.11157	0.373164		0.917074	0.754214	1.1151	0.384451		0.887469	0.724284
	Subj. Life Expectancy	0.831178	0.715444	0.965633	0.0159758		0.832123	0.707241	0.979056	0.0270288		0.825854	0.701434	0.972344	0.02191		1083			0.860243	0.681949	1.08515	0.199318		0.920209	0.71906	1.17763	0.502346		0.896976	0.695643	1.15658	0.395273		563			0.780744	0.641091	0.950818	0.0139406		0.752288	0.605323	0.934934	0.0103885		0.750097	0.600862
	Subj. Health Expectancy	0.779731	0.667023	0.911484	0.00197704		0.786513	0.667546	0.926681	0.00435052		0.78349	0.664951	0.923161	0.00376866		1083			0.788396	0.632081	0.983368	0.0351725		0.83084	0.660159	1.04565	0.113417		0.810239	0.642571	1.02166	0.0749665		563			0.764605	0.621165	0.941167	0.011472		0.740953	0.592838	0.926074	0.00854312		0.746265	0.596199
	BrainAge	0.907881	0.661868	1.24533	0.547444		0.908061	0.660731	1.24797	0.550607		0.952035	0.68441	1.32431	0.769384		255			0.97565	0.581688	1.63643	0.924785		0.982032	0.580752	1.66058	0.945495		1.00548	0.577584	1.75039	0.984405		104			0.867132	0.57915	1.29831	0.486252		0.887112	0.591214	1.3311	0.560515		0.957399	0.629168
SCORE2	7-CpG DNAmAA	1.10929	0.972319	1.26556	0.122012		0.977107	0.810419	1.17808	0.807625		0.989162	0.815828	1.19932	0.911298		1083			0.897562	0.729368	1.10454	0.303902		1.00379	0.797482	1.26347	0.97417		1.01261	0.799568	1.28241	0.916714		563			0.851104	0.657136	1.10233	0.220512		0.912785	0.669122	1.24518	0.563332		0.942327	0.682744
	Horvath DNAmAA	1.01988	0.902853	1.15208	0.751305		0.896615	0.739182	1.08758	0.266941		0.901804	0.744542	1.09228	0.289762		1083			0.911492	0.730143	1.13788	0.405529		0.991031	0.776396	1.265	0.941897		0.980022	0.766087	1.2537	0.871568		563			0.670976	0.522274	0.862018	0.0018556		0.754897	0.551003	1.03424	0.0799207		0.758871	0.550932
	Hannum DNAmAA	1.16265	1.00586	1.34389	0.0417427		0.907041	0.726292	1.13277	0.383938		0.917244	0.734257	1.14583	0.441582		1083			0.921963	0.732946	1.15972	0.4783		0.939239	0.738129	1.19514	0.607992		0.948476	0.742406	1.21174	0.670074		563			0.834814	0.618777	1.12628	0.228509		0.843399	0.577764	1.23116	0.373488		0.853625	0.581743
	PhenoAge DNAmAA	0.987798	0.874149	1.11622	0.843745		1.0109	0.8335	1.22605	0.911894		0.996952	0.817425	1.21591	0.9758		1083			0.911737	0.743734	1.11769	0.371004		0.998063	0.789376	1.26192	0.987031		0.977515	0.768736	1.243	0.852206		563			0.87525	0.671895	1.14015	0.320445		1.03196	0.757791	1.40531	0.841262		1.02485	0.742112
	GrimAge DNAmAA	1.455	1.23854	1.7093	3.53156e-05		1.06307	0.849934	1.32966	0.58592		1.12344	0.868546	1.45314	0.365769		1083			0.971713	0.761966	1.2392	0.81081		1.04253	0.792656	1.37117	0.759654		1.07495	0.790622	1.46154	0.634722		563			0.874812	0.67565	1.13268	0.307729		1.09977	0.802842	1.5065	0.551273		1.19487	0.838166
	DunedinPACE	1.44375	1.26655	1.64573	5.3248e-08		1.03273	0.858891	1.24175	0.73151		1.02574	0.843356	1.24756	0.798789		1083			1.3645	1.12722	1.65172	0.00148669		1.12524	0.896914	1.41169	0.30707		1.09868	0.863364	1.39813	0.443071		563			0.898414	0.701683	1.1503	0.394494		0.938698	0.705265	1.2494	0.66374		0.968306	0.705341
	DNAmTL	0.523152	0.452203	0.605233	8.14882e-17		1.08616	0.880042	1.34056	0.439366		1.07341	0.859298	1.34088	0.5294		1083			0.66839	0.545633	0.818764	0.00012616		0.976535	0.762809	1.25014	0.849825		0.948917	0.731837	1.23039	0.690163		563			0.790034	0.604544	1.03244	0.0839676		1.25775	0.92141	1.71687	0.148066		1.27515	0.915404
	rLTL	1.31396	1.15213	1.49851	5.71605e-05		0.900909	0.728803	1.11366	0.331605		0.901051	0.727136	1.11656	0.337673		1083			0.944184	0.770736	1.15667	0.576578		0.887174	0.697257	1.12882	0.326686		0.890028	0.697332	1.13597	0.345736		563			0.887939	0.692371	1.13875	0.348087		0.970499	0.701494	1.34266	0.856218		0.971344	0.694974
	SkinAge	1.07236	0.940995	1.22207	0.292616		0.917528	0.756721	1.11251	0.380058		0.910034	0.750352	1.1037	0.337344		1083			1.17514	0.961458	1.43631	0.114343		0.919136	0.723674	1.16739	0.487726		0.908312	0.714865	1.15411	0.429945		563			1.2822	0.980589	1.67658	0.0689509		0.914154	0.632772	1.32066	0.627598		0.916809	0.631824
	ProteomicsAA	0.949581	0.837987	1.07604	0.41644		0.831825	0.686611	1.00775	0.0598731		0.841327	0.692578	1.02202	0.0814939		1083			0.900086	0.743883	1.08909	0.278286		0.962289	0.758427	1.22095	0.750544		0.95157	0.747127	1.21196	0.686382		563			0.746365	0.582989	0.955524	0.0204066		0.661432	0.486861	0.898598	0.00833653		0.667132	0.487182
	BioAge	0.99741	0.882633	1.12711	0.966792		0.953588	0.790141	1.15085	0.619582		0.926915	0.763862	1.12477	0.441166		1083			1.00464	0.828647	1.21801	0.962328		0.943291	0.742352	1.19862	0.631635		0.900758	0.700767	1.15782	0.412914		563			0.918391	0.718348	1.17414	0.496093		1.0045	0.731117	1.3801	0.977853		1.00622	0.72271
	Allostatic Load	1.23125	1.08562	1.39641	0.00123736		1.38331	1.14784	1.6671	0.00069761		1.47007	1.17241	1.84332	0.000886672		1083			1.43231	1.17535	1.74544	0.000432242		1.48694	1.17423	1.88292	0.00107327		1.55892	1.15849	2.09777	0.0035746		563			1.07622	0.840969	1.37727	0.558733		1.23264	0.912885	1.66439	0.171763		1.36378	0.944936
	Subj. Age	0.849705	0.750546	0.961963	0.0101799		0.87214	0.729859	1.04216	0.131985		0.892617	0.745331	1.06901	0.216637		1083			0.888273	0.73418	1.07471	0.222416		0.879146	0.699168	1.10545	0.269829		0.892542	0.706138	1.12815	0.34089		563			0.716896	0.560022	0.917712	0.00837067		0.885181	0.669874	1.16969	0.390195		0.925814	0.694621
	Subj. Life Expectancy	0.801134	0.708412	0.905992	0.000422529		0.964905	0.789503	1.17928	0.72619		0.970269	0.794107	1.18551	0.767177		1083			0.628873	0.513326	0.770429	8.98606e-06		0.938811	0.724142	1.21712	0.631687		0.945481	0.731064	1.22278	0.668099		563			0.572893	0.448689	0.731478	9.42537e-06		1.02305	0.745475	1.40398	0.887364		1.01372	0.735318
	Subj. Health Expectancy	0.801983	0.708709	0.907532	0.000483362		1.07723	0.89525	1.29619	0.430384		1.08412	0.899327	1.30688	0.396585		1083			0.759637	0.623347	0.925727	0.00653003		1.16384	0.91212	1.48502	0.221871		1.16437	0.909844	1.4901	0.226031		563			0.612417	0.488576	0.76765	2.39297e-05		0.997961	0.749372	1.32901	0.98883		1.01016	0.755217
	BrainAge	0.97082	0.749975	1.2567	0.821366		0.983636	0.635569	1.52232	0.940685		1.06111	0.664285	1.69497	0.802876		255			1.38222	0.858353	2.2258	0.180611		1.65492	0.879157	3.11521	0.117092		1.83304	0.899846	3.73402	0.0939446		104			0.601577	0.36302	0.996899	0.0486269		0.559179	0.284115	1.10055	0.0917619		0.576509	0.270657
LS7	7-CpG DNAmAA	1.15806	0.99425	1.34886	0.0589469		1.12143	0.959631	1.3105	0.145683		1.13495	0.945562	1.36227	0.167843		1083			1.11908	0.893854	1.40107	0.31356		1.12124	0.892795	1.40815	0.311405		1.12357	0.866515	1.45689	0.364557		563			1.13214	0.906098	1.41457	0.268981		1.11688	0.893114	1.39671	0.326362		1.14576	0.890833
	Horvath DNAmAA	1.21998	1.05635	1.40896	0.00733634		1.18861	1.024	1.37967	0.0236845		1.17963	0.998047	1.39426	0.0526731		1083			1.16717	0.95393	1.42808	0.130508		1.16988	0.953885	1.4348	0.129115		1.13714	0.913374	1.41574	0.247518		563			1.22165	0.993848	1.50166	0.0571609		1.19941	0.972228	1.47968	0.0891382		1.2073	0.947344
	Hannum DNAmAA	1.07456	0.932083	1.23882	0.31815		1.03202	0.894199	1.19108	0.664045		1.06604	0.909548	1.24945	0.427487		1083			1.02371	0.82142	1.27583	0.829302		1.0243	0.821547	1.2771	0.825464		1.05422	0.818635	1.35759	0.673064		563			1.04915	0.860138	1.2797	0.634731		1.03514	0.849528	1.26131	0.731008		1.04638	0.836553
	PhenoAge DNAmAA	1.18702	1.0396	1.35534	0.0114054		1.17238	1.02515	1.34075	0.0203224		1.07385	0.915223	1.25998	0.37897		1083			1.13551	0.932237	1.3831	0.203018		1.13807	0.932819	1.38847	0.198694		1.0483	0.829992	1.32404	0.686703		563			1.23088	1.01149	1.49787	0.0381338		1.21302	0.994207	1.47999	0.0570396		1.08871	0.873689
	GrimAge DNAmAA	1.32327	1.1525	1.51934	8.11118e-05		1.265	1.09381	1.46299	0.00158397		1.13981	0.951205	1.36582	0.154939		1083			1.20645	1.00082	1.45433	0.0490126		1.20955	1.00277	1.45897	0.046753		1.07215	0.853609	1.34663	0.546414		563			1.30266	1.06599	1.59188	0.00986536		1.28339	1.04814	1.57144	0.015852		1.17275	0.909125
	DunedinPACE	1.59227	1.37568	1.84295	1.36028e-09		1.57197	1.34919	1.83155	2.07729e-08		1.30558	1.10779	1.53868	0.00153878		1083			1.61536	1.32155	1.97449	4.88295e-06		1.63843	1.33592	2.00943	3.65459e-06		1.31865	1.06187	1.63753	0.0124633		563			1.45297	1.18112	1.78738	0.000437671		1.45567	1.18098	1.79424	0.000466879		1.26654	0.998639
	DNAmTL	0.881629	0.772411	1.00629	0.0618446		0.907629	0.783679	1.05118	0.19522		0.952076	0.807399	1.12268	0.558182		1083			0.923724	0.768048	1.11095	0.397127		0.920832	0.760046	1.11563	0.39788		0.969935	0.7732	1.21673	0.790003		563			0.950598	0.78058	1.15765	0.61323		0.907318	0.737345	1.11647	0.356803		0.970589	0.770467
	rLTL	0.914322	0.804634	1.03896	0.169255		0.853238	0.746293	0.975507	0.0202346		0.872667	0.754431	1.00943	0.066687		1083			0.785061	0.641649	0.960527	0.0194898		0.784775	0.641267	0.9604	0.0194533		0.784561	0.627663	0.980679	0.0334928		563			0.937043	0.767281	1.14437	0.521999		0.936703	0.766948	1.14403	0.519768		0.964778	0.770522
	SkinAge	0.987901	0.856012	1.14011	0.86622		1.00746	0.867973	1.16936	0.921022		0.998774	0.835561	1.19387	0.988944		1083			1.03159	0.857103	1.24159	0.740459		1.02931	0.851075	1.24488	0.763986		1.01756	0.827788	1.25084	0.868071		563			0.954013	0.695995	1.30768	0.75082		0.978128	0.701644	1.36356	0.886422		0.985496	0.688209
	ProteomicsAA	0.905795	0.79274	1.03497	0.145138		0.892083	0.780674	1.01939	0.0931498		0.883689	0.759938	1.02759	0.107681		1083			0.88604	0.734433	1.06894	0.204277		0.886578	0.735051	1.06934	0.206067		0.842562	0.67518	1.05144	0.127656		563			0.902728	0.736577	1.10636	0.321858		0.902099	0.734113	1.10853	0.324484		0.93473	0.752719
	BioAge	1.27872	1.1182	1.46227	0.00034909		1.27606	1.11537	1.4599	0.00041106		1.14382	0.981051	1.3336	0.085954		1083			1.32879	1.10366	1.59983	0.00283122		1.32825	1.10329	1.59908	0.00285862		1.13504	0.911525	1.41337	0.254791		563			1.21227	0.987164	1.48871	0.0660899		1.20802	0.985324	1.48105	0.0689309		1.15432	0.906605
	Allostatic Load	2.66708	2.1684	3.28043	6.15079e-12		2.67197	2.17059	3.28917	6.0619e-12		2.03321	1.57817	2.61946	4.49296e-06		1083			3.09963	2.36909	4.05544	2.7462e-13		3.12633	2.37465	4.11596	1.50131e-12		2.40028	1.72984	3.33056	1.8756e-06		563			2.2359	1.71697	2.91167	4.39002e-08		2.23673	1.71753	2.91288	4.03317e-08		1.70719	1.25462
	Subj. Age	0.96757	0.843695	1.10963	0.635097		0.968954	0.843543	1.11301	0.653463		0.974398	0.829177	1.14505	0.749302		1083			0.944861	0.79105	1.12858	0.53025		0.945325	0.791282	1.12936	0.534255		0.961524	0.786091	1.17611	0.701305		563			1.01033	0.818396	1.24729	0.923025		0.995565	0.803188	1.23402	0.967274		0.986341	0.774655
	Subj. Life Expectancy	0.873706	0.767578	0.994506	0.0410493		0.813245	0.70351	0.940097	0.00532185		0.793101	0.672655	0.935116	0.00605309		1083			0.937171	0.787038	1.11594	0.465434		0.935585	0.778767	1.12398	0.47617		0.883168	0.718285	1.0859	0.238091		563			0.773256	0.627638	0.952659	0.0161724		0.684525	0.537279	0.872125	0.0026128		0.690516	0.527699
	Subj. Health Expectancy	0.880874	0.771969	1.00514	0.0595259		0.841865	0.727661	0.973993	0.0209629		0.818535	0.686415	0.976084	0.0264159		1083			0.982124	0.813488	1.18572	0.849816		0.986409	0.809034	1.20267	0.8914		0.953619	0.746501	1.2182	0.698445		563			0.771816	0.625999	0.9516	0.0159446		0.696306	0.547508	0.885542	0.00387026		0.685956	0.516658
	BrainAge	0.953082	0.736682	1.23305	0.713521		0.951638	0.731601	1.23785	0.710677		0.962766	0.715134	1.29615	0.80147		255			1.03807	0.691914	1.55742	0.855125		1.03222	0.684341	1.55695	0.878416		1.06699	0.633274	1.79775	0.804227		104			0.883214	0.614163	1.27013	0.499767		0.87245	0.605514	1.25706	0.460831		0.826829	0.549406
[truncated: 3 more columns]

## Sheet: Suppl. Data 7
Supplementary Data 7: Cross-sectional linear regression analyses of outcome variables on biomarkers in 255 BASE-II participants who provided information about BrainAge. All variables analyzed were assessed at baseline (T0). Model 1: unadjusted; Model 2: age, sex; Model 3: Model 2 + PC1, PC2, PC3, PC4, alcohol intake, smoking, BMI.
Outcome	Marker	Model 1						Model 2						Model 3
		St. β	St. SE	St. Lower CI	St. Upper CI	p-value		St. β	St. SE	St. Lower CI	St. Upper CI	p-value		St. β	St. SE	St. Lower CI	St. Upper CI	p-value		n
Fried Frailty	7-CpG DNAmAA	-0.144126	0.0655539	-0.273691	-0.01456	0.0294943		-0.134373	0.0668859	-0.266927	-0.00181794	0.0469924		-0.130749	0.0660983	-0.261269	-0.000227943	0.0496059		255
	Horvath DNAmAA	-0.0224131	0.0773096	-0.180616	0.13579	0.773972		-0.00700935	0.0766767	-0.16349	0.149471	0.92776		0.00223123	0.0805683	-0.16433	0.168793	0.978143		255
	Hannum DNAmAA	0.0137475	0.0667195	-0.118243	0.145738	0.837073		0.0210423	0.0672776	-0.112061	0.154146	0.754959		0.0294808	0.0680532	-0.105119	0.164081	0.665566		255
	PhenoAge DNAmAA	-0.0275835	0.0642531	-0.154228	0.0990608	0.668137		-0.0194227	0.0632393	-0.144002	0.105156	0.759012		-0.0178476	0.0649784	-0.146015	0.11032	0.783867		255
	GrimAge DNAmAA	-0.0322939	0.0693917	-0.170473	0.105886	0.64297		0.00446516	0.0789438	-0.155452	0.164383	0.955197		0.0268051	0.0908367	-0.15882	0.212431	0.769986		255
	DunedinPACE	0.129214	0.0655491	-0.000309713	0.258737	0.0505433		0.132971	0.0669685	0.000269039	0.265673	0.0495453		0.141656	0.0684894	0.00593805	0.277375	0.0409389		255
	DNAmTL	-0.0133255	0.0647863	-0.141092	0.11444	0.837251		-0.00631864	0.0677759	-0.139946	0.127309	0.925813		-0.0156581	0.0690555	-0.151947	0.120631	0.820886		255
	rLTL	0.00180446	0.0689382	-0.135288	0.138897	0.97918		0.0277121	0.0711917	-0.113651	0.169075	0.697969		0.0290501	0.0705278	-0.110522	0.168622	0.681116		255
	SkinAge	-0.010524	0.0826108	-0.18316	0.162112	0.899937		-0.0138061	0.0831267	-0.188007	0.160394	0.869877		-0.0344058	0.0849921	-0.212521	0.143709	0.69022		255
	ProteomicsAA	-0.0738799	0.0845775	-0.252194	0.104434	0.394439		-0.0713562	0.0881579	-0.259972	0.11726	0.43147		-0.0793813	0.0851957	-0.259096	0.100333	0.364479		255
	BioAge	0.0161504	0.0673065	-0.117166	0.149467	0.810793		0.0154176	0.0665707	-0.116352	0.147187	0.817234		0.00925726	0.0699811	-0.129752	0.148266	0.895053		255
	Allostatic Load	0.032379	0.0673115	-0.100957	0.165715	0.631411		0.036751	0.0671014	-0.0962282	0.16973	0.585012		0.0299282	0.0784464	-0.125358	0.185214	0.703484		255
	Subj. Age	-0.0840532	0.0666737	-0.216003	0.0478963	0.209767		-0.0919578	0.0667081	-0.224072	0.0401565	0.17068		-0.0800257	0.0659961	-0.210374	0.0503228	0.2271		255
	Subj. Life Expectancy	-0.138325	0.0666495	-0.270335	-0.00631551	0.0401621		-0.108565	0.0725153	-0.252556	0.0354268	0.137729		-0.110509	0.0735888	-0.25666	0.0356413	0.13659		255
	Subj. Health Expectancy	-0.200586	0.0707118	-0.342596	-0.0585767	0.00655432		-0.185532	0.0797661	-0.347812	-0.0232515	0.0263064		-0.195425	0.0805634	-0.359061	-0.0317892	0.0206513		255
	BrainAge	-0.0846522	0.0693683	-0.222859	0.0535549	0.226194		-0.077635	0.0693399	-0.215901	0.0606305	0.266654		-0.0763979	0.0710325	-0.218483	0.0656877	0.286441		255
Frailty SPRINT-BASEed	7-CpG DNAmAA	-0.155456	0.0645837	-0.282922	-0.0279894	0.0171259		-0.144804	0.0650724	-0.273292	-0.0163162	0.0274269		-0.131951	0.065099	-0.260574	-0.00332797	0.0444302		255
	Horvath DNAmAA	-0.0723875	0.071743	-0.21635	0.0715749	0.317654		-0.0606014	0.0727636	-0.206976	0.0857728	0.409132		-0.0499429	0.0719479	-0.194801	0.0949157	0.491108		255
	Hannum DNAmAA	0.0225901	0.0699567	-0.116933	0.162113	0.747721		0.0441666	0.0712101	-0.098097	0.18643	0.537313		0.0811777	0.0707832	-0.0603787	0.222734	0.255948		255
	PhenoAge DNAmAA	-0.151941	0.0655206	-0.281451	-0.0224302	0.0218085		-0.148206	0.0654964	-0.277685	-0.0187269	0.0251714		-0.154027	0.0665156	-0.28619	-0.0218635	0.022874		255
	GrimAge DNAmAA	0.0277922	0.0666045	-0.103946	0.15953	0.67715		0.0797397	0.0714876	-0.0619595	0.221439	0.267138		0.0477509	0.0811882	-0.114306	0.209807	0.558412		255
	DunedinPACE	0.0994503	0.0643554	-0.0274487	0.226349	0.123841		0.115124	0.0652309	-0.0136339	0.243882	0.079364		0.0867692	0.0652423	-0.0419766	0.215515	0.185231		255
	DNAmTL	0.0485098	0.0640688	-0.0777559	0.174776	0.449767		0.0209729	0.067552	-0.112167	0.154113	0.7565		0.0173616	0.0676855	-0.116226	0.150949	0.797864		255
	rLTL	-0.0655769	0.074387	-0.216212	0.0850582	0.383606		-0.0304528	0.0783062	-0.1893	0.128395	0.69966		-0.035068	0.0734923	-0.182149	0.112013	0.635021		255
	SkinAge	-0.0425627	0.0763658	-0.198299	0.113173	0.58128		-0.0360367	0.0778109	-0.195583	0.12351	0.646928		-0.0445692	0.0864041	-0.227955	0.138816	0.613134		255
	ProteomicsAA	-0.114289	0.0646044	-0.241734	0.0131563	0.0785106		-0.104088	0.0646083	-0.231521	0.0233445	0.108807		-0.099326	0.0661605	-0.230418	0.0317661	0.136102		255
	BioAge	0.0973027	0.0639065	-0.0286508	0.223256	0.129313		0.0993943	0.0637654	-0.026299	0.225088	0.120543		0.0835272	0.0649496	-0.0446243	0.211679	0.200067		255
	Allostatic Load	0.319006	0.0618208	0.197019	0.440993	6.47904e-07		0.324739	0.0610793	0.204271	0.445208	2.90403e-07		0.311041	0.0727949	0.16722	0.454862	3.39146e-05		255
	Subj. Age	-0.198711	0.0629334	-0.322747	-0.074675	0.00181665		-0.209369	0.0627755	-0.333108	-0.0856302	0.00100497		-0.209902	0.0621312	-0.33241	-0.0873949	0.000874535		255
	Subj. Life Expectancy	-0.0361766	0.0634114	-0.161087	0.0887336	0.568865		-0.039522	0.0680038	-0.173499	0.0944551	0.561682		-0.058024	0.0670557	-0.190129	0.0740806	0.387748		255
	Subj. Health Expectancy	-0.0870017	0.0634235	-0.211951	0.0379474	0.171443		-0.106217	0.0676382	-0.239458	0.0270243	0.117648		-0.14247	0.0671989	-0.274876	-0.0100642	0.0350695		255
	BrainAge	-0.0555921	0.0638752	-0.181459	0.0702743	0.385046		-0.055136	0.0637385	-0.18074	0.0704683	0.387946		-0.0500369	0.0624577	-0.173093	0.0730191	0.423874		255
Finger Floor Distance	7-CpG DNAmAA	0.0415679	0.0647677	-0.0861664	0.169302	0.521757		-0.000466088	0.0633284	-0.12634	0.125407	0.994145		0.000989773	0.0654563	-0.129602	0.131582	0.987979		255
	Horvath DNAmAA	-0.0723562	0.0697926	-0.211552	0.0668398	0.303428		-0.116712	0.0686779	-0.256045	0.0226207	0.0979529		-0.11326	0.0698765	-0.255509	0.0289878	0.114711		255
	Hannum DNAmAA	-0.0587455	0.0711828	-0.201294	0.0838028	0.412663		-0.126429	0.0660927	-0.258994	0.00613561	0.0611689		-0.119731	0.0652757	-0.249932	0.0104689	0.0708907		255
	PhenoAge DNAmAA	-0.0940676	0.0777011	-0.253516	0.0653812	0.236554		-0.110394	0.0734456	-0.262632	0.041844	0.146914		-0.114306	0.0701466	-0.257516	0.0289039	0.113574		255
	GrimAge DNAmAA	0.13941	0.069882	-0.000212197	0.279033	0.0503388		0.000412136	0.0699778	-0.139936	0.14076	0.995323		0.0310581	0.0803229	-0.13129	0.193406	0.701057		255
	DunedinPACE	0.0205349	0.064858	-0.107385	0.148455	0.751879		-0.021711	0.0599101	-0.139884	0.0964622	0.717461		-0.0287251	0.0605044	-0.147989	0.0905388	0.635444		255
	DNAmTL	-0.110382	0.0632725	-0.235033	0.0142691	0.0823651		-0.0251886	0.0622544	-0.147904	0.0975264	0.686173		-0.0297718	0.0622711	-0.152501	0.0929574	0.633057		255
	rLTL	0.159566	0.0636737	0.0340356	0.285096	0.0129788		0.0405135	0.0628514	-0.08356	0.164587	0.520065		0.0438265	0.0635571	-0.0816604	0.169314	0.491435		255
	SkinAge	-0.0690012	0.0662339	-0.199947	0.0619441	0.299305		-0.0905209	0.0660072	-0.223051	0.0420097	0.17629		-0.108306	0.0695944	-0.249291	0.0326787	0.128115		255
	ProteomicsAA	0.0216661	0.0670547	-0.111082	0.154414	0.747168		-0.0146551	0.061321	-0.13594	0.106629	0.811479		-0.0197574	0.0647388	-0.148877	0.109362	0.761131		255
	BioAge	0.0169825	0.0630181	-0.107133	0.141098	0.787779		0.0105631	0.0581406	-0.103969	0.125095	0.855986		-0.00764303	0.0595042	-0.124868	0.109582	0.897906		255
	Allostatic Load	0.0346461	0.0662347	-0.0962722	0.165564	0.601722		0.0179909	0.0613837	-0.103512	0.139494	0.769947		-0.0160146	0.0738559	-0.162752	0.130722	0.828829		255
	Subj. Age	-0.118482	0.0644738	-0.245654	0.00868947	0.0676623		-0.0879699	0.060155	-0.206777	0.0308372	0.145611		-0.0785475	0.0607063	-0.198458	0.0413627	0.19761		255
	Subj. Life Expectancy	-0.00934664	0.0639114	-0.135278	0.116585	0.883858		-0.0319706	0.0639396	-0.158116	0.094175	0.617661		-0.0352667	0.0641558	-0.161771	0.0912372	0.583132		255
	Subj. Health Expectancy	-0.07877	0.0631127	-0.203084	0.0455436	0.213193		-0.0879244	0.0627841	-0.211646	0.0357972	0.162767		-0.0923064	0.0639176	-0.218298	0.0336853	0.150166		255
	BrainAge	-0.0129564	0.0628642	-0.136765	0.110852	0.836879		-0.0170464	0.0576648	-0.130619	0.0965265	0.767773		-0.00966047	0.0582389	-0.124383	0.105062	0.868393		255
Tinetti Score	7-CpG DNAmAA	0.0414072	0.0628986	-0.0824708	0.165285	0.510939		0.0331073	0.0633825	-0.0917302	0.157945	0.6019		0.0235019	0.0644782	-0.10357	0.150574	0.715839		255
	Horvath DNAmAA	0.0411797	0.0650152	-0.0870828	0.169442	0.52726		0.0322029	0.0653093	-0.0966055	0.161011	0.622512		0.0338765	0.066928	-0.0985902	0.166343	0.613639		255
	Hannum DNAmAA	-0.0482862	0.0650854	-0.176703	0.0801305	0.459108		-0.0619873	0.0658512	-0.191889	0.0679144	0.347746		-0.0799762	0.0662528	-0.21077	0.0508175	0.229074		255
	PhenoAge DNAmAA	0.114315	0.0644401	-0.0127794	0.24141	0.0776387		0.111063	0.0647413	-0.0166433	0.238769	0.0878905		0.117403	0.0630191	-0.00677951	0.241585	0.0637679		255
	GrimAge DNAmAA	-0.0112821	0.0634177	-0.136203	0.113639	0.858949		-0.0455489	0.0679674	-0.179473	0.0883752	0.503435		-0.0263732	0.0749533	-0.17409	0.121344	0.725278		255
	DunedinPACE	-0.0134583	0.0635973	-0.138745	0.111828	0.832587		-0.021276	0.063989	-0.14733	0.104779	0.739808		0.0132622	0.0655695	-0.116015	0.142539	0.839912		255
	DNAmTL	0.00187676	0.0640188	-0.124277	0.128031	0.976639		0.0178495	0.0679054	-0.115991	0.15169	0.79291		0.0164325	0.0676847	-0.117018	0.149883	0.808419		255
	rLTL	0.0302476	0.0631037	-0.0940402	0.154535	0.632125		0.00653093	0.0664492	-0.124361	0.137423	0.921788		-0.0157862	0.0678616	-0.149633	0.11806	0.816301		255
	SkinAge	0.00364465	0.0638055	-0.122069	0.129358	0.954498		0.000525418	0.0641574	-0.125889	0.12694	0.993473		0.0043701	0.0674874	-0.129119	0.13786	0.948467		255
	ProteomicsAA	-0.0618464	0.0635273	-0.186999	0.0633059	0.33128		-0.0693287	0.0638816	-0.195184	0.0565268	0.278917		-0.0817278	0.0627216	-0.20528	0.041824	0.193808		255
	BioAge	0.0265527	0.0633693	-0.0982709	0.151376	0.675575		0.025654	0.0634797	-0.0993947	0.150703	0.686477		0.0238459	0.0653237	-0.104943	0.152635	0.715454		255
	Allostatic Load	-0.0883646	0.063117	-0.21269	0.0359605	0.162782		-0.092008	0.063234	-0.216572	0.0325556	0.146963		-0.0305246	0.0736254	-0.17557	0.114521	0.678816		255
	Subj. Age	0.00285193	0.0644876	-0.124281	0.129985	0.964768		0.00919646	0.0646628	-0.118282	0.136675	0.887042		0.00605019	0.0646461	-0.121442	0.133542	0.925531		255
	Subj. Life Expectancy	0.0661238	0.0631903	-0.0583437	0.190591	0.2964		0.0656816	0.0679883	-0.0682478	0.199611	0.33498		0.0604909	0.0685075	-0.0745177	0.1955	0.378202		255
	Subj. Health Expectancy	0.00621375	0.0638306	-0.119551	0.131979	0.922535		0.00147058	0.068721	-0.133937	0.136878	0.982946		-0.00412986	0.0703527	-0.14296	0.1347	0.953255		255
	BrainAge	0.00825218	0.0630079	-0.115843	0.132347	0.895904		0.00659563	0.0631385	-0.117761	0.130953	0.916887		0.00322599	0.064688	-0.124376	0.130828	0.960279		255
MMSE	7-CpG DNAmAA	0.0484219	0.0637342	-0.0771513	0.173995	0.448179		0.0477426	0.0639367	-0.0782938	0.173779	0.456066		0.0454996	0.0656991	-0.0841302	0.175129	0.489478		255
	Horvath DNAmAA	0.0431466	0.065119	-0.0853397	0.171633	0.508438		0.0359908	0.065233	-0.0927936	0.164775	0.58187		0.048104	0.0649172	-0.079938	0.176146	0.459595		255
	Hannum DNAmAA	0.0129332	0.0643185	-0.113846	0.139712	0.840827		0.0278111	0.0653028	-0.101032	0.156654	0.670696		0.0323095	0.0672673	-0.100633	0.165252	0.631721		255
	PhenoAge DNAmAA	-0.0634569	0.0680303	-0.198476	0.0715621	0.35325		-0.0699191	0.069482	-0.208625	0.0687872	0.317924		-0.0696987	0.0715365	-0.213249	0.0738515	0.334416		255
	GrimAge DNAmAA	0.100788	0.0665289	-0.0308641	0.23244	0.132277		0.113005	0.0698705	-0.0252369	0.251248	0.108248		0.1273	0.0772729	-0.025429	0.280029	0.101643		255
	DunedinPACE	-0.0478693	0.0657156	-0.177653	0.0819139	0.467415		-0.0341328	0.0660054	-0.164607	0.0963411	0.605872		-0.0272072	0.0678971	-0.161505	0.107091	0.689275		255
	DNAmTL	0.00639161	0.0645397	-0.120852	0.133635	0.921208		-0.0450515	0.0689502	-0.181286	0.091183	0.5145		-0.0417764	0.0690237	-0.178074	0.0945214	0.545858		255
	rLTL	-0.102469	0.068668	-0.239058	0.0341204	0.13945		-0.0999254	0.0726967	-0.245125	0.0452739	0.174015		-0.10512	0.0733477	-0.251522	0.0412813	0.156456		255
	SkinAge	-0.0337929	0.0764512	-0.189739	0.122153	0.661555		-0.0203626	0.0786193	-0.182428	0.141703	0.797792		-0.0217403	0.0774372	-0.179565	0.136085	0.780737		255
	ProteomicsAA	0.0159492	0.0682498	-0.119536	0.151434	0.815727		0.0258591	0.0676356	-0.108349	0.160067	0.703039		0.0195708	0.0694826	-0.118793	0.157934	0.778959		255
	BioAge	-0.0212572	0.0676352	-0.155326	0.112812	0.753907		-0.0180199	0.0682696	-0.153824	0.117784	0.792478		-0.00646399	0.0685832	-0.142365	0.129437	0.92508		255
	Allostatic Load	-0.145464	0.0740699	-0.295632	0.00470453	0.0572247		-0.145848	0.073351	-0.294619	0.00292344	0.0544293		-0.131768	0.081182	-0.293757	0.0302223	0.109183		255
	Subj. Age	-0.0499798	0.0730719	-0.197223	0.0972635	0.497554		-0.0506997	0.0718555	-0.195204	0.0938051	0.483888		-0.0530003	0.0736378	-0.20164	0.0956399	0.4757		255
	Subj. Life Expectancy	0.140606	0.0631227	0.0162423	0.26497	0.0268689		0.0913794	0.0679671	-0.0425921	0.225351	0.180223		0.0846224	0.0696437	-0.0527646	0.222009	0.225867		255
	Subj. Health Expectancy	0.0795573	0.0645683	-0.0477758	0.20689	0.219363		0.0182038	0.0681525	-0.116109	0.152517	0.789639		0.00887214	0.0697978	-0.128753	0.146498	0.898978		255
	BrainAge	-0.0157874	0.0643296	-0.14259	0.111015	0.806372		-0.02557	0.0637297	-0.151201	0.100061	0.688661		-0.0419765	0.0650151	-0.170263	0.0863104	0.51933		255
DSST	7-CpG DNAmAA	0.000344298	0.067169	-0.132658	0.133346	0.995919		0.0285288	0.0629426	-0.0959412	0.152999	0.651089		0.0356625	0.0616356	-0.0860758	0.157401	0.563684		255
	Horvath DNAmAA	-0.0123104	0.0648909	-0.140299	0.115678	0.849737		0.00914313	0.0609896	-0.111079	0.129365	0.880976		0.015384	0.0605958	-0.104183	0.134951	0.799878		255
	Hannum DNAmAA	-0.0914276	0.0672441	-0.224684	0.0418286	0.176714		-0.0345471	0.0638426	-0.160892	0.0917977	0.589375		-0.0591527	0.0634826	-0.184924	0.0666189	0.353431		255
	PhenoAge DNAmAA	0.0172024	0.0746118	-0.13393	0.168334	0.818916		0.021164	0.073404	-0.129331	0.17166	0.775265		0.0355401	0.0758546	-0.122622	0.193703	0.644439		255
	GrimAge DNAmAA	-0.129909	0.0676383	-0.264167	0.0043477	0.0577368		-0.0401885	0.0685594	-0.176365	0.0959877	0.559195		-0.0221296	0.0776848	-0.177708	0.133449	0.776786		255
	DunedinPACE	-0.196741	0.0650992	-0.325444	-0.0680377	0.00298442		-0.156833	0.0624948	-0.280491	-0.0331744	0.0133387		-0.122602	0.0633582	-0.24817	0.00296681	0.0555646		255
	DNAmTL	0.206561	0.0658764	0.0760728	0.337049	0.00217746		0.11259	0.0666591	-0.0194845	0.244664	0.09399		0.102773	0.0664703	-0.0292555	0.234801	0.125527		255
	rLTL	-0.0929447	0.0697071	-0.231984	0.0460947	0.186759		0.00356779	0.0721868	-0.141883	0.149019	0.960803		-0.0259681	0.0769069	-0.184363	0.132427	0.738442		255
	SkinAge	-0.0689992	0.0701443	-0.209036	0.0710376	0.328853		-0.0419372	0.068081	-0.178622	0.0947475	0.540646		-0.0472573	0.0709426	-0.191367	0.0968526	0.509768		255
	ProteomicsAA	-0.0716371	0.0719683	-0.216158	0.0728839	0.324294		-0.0379332	0.0688317	-0.176459	0.100593	0.584214		-0.0472585	0.0674212	-0.182893	0.0883764	0.486795		255
	BioAge	-0.0986391	0.0645117	-0.225869	0.0285908	0.127881		-0.0907789	0.0608535	-0.210814	0.0292557	0.137419		-0.0838666	0.0605976	-0.203349	0.0356163	0.167884		255
	Allostatic Load	-0.125206	0.0701664	-0.265462	0.0150502	0.0792415		-0.114182	0.0682528	-0.251642	0.0232773	0.101264		-0.0566435	0.0709859	-0.196839	0.0835519	0.426086		255
	Subj. Age	-0.0128476	0.0643638	-0.139721	0.114026	0.841978		-0.0350877	0.0602733	-0.153854	0.0836788	0.561048		-0.0403489	0.0599601	-0.158585	0.0778876	0.501771		255
	Subj. Life Expectancy	0.0360237	0.0639045	-0.0898976	0.161945	0.573506		-0.0133839	0.0661534	-0.143973	0.117206	0.839912		-0.0123121	0.0643285	-0.139143	0.114518	0.848406		255
	Subj. Health Expectancy	0.0599053	0.0659609	-0.0704263	0.190237	0.365231		-0.0054198	0.0670276	-0.137892	0.127053	0.935665		-0.00916629	0.067178	-0.142132	0.123799	0.891689		255
	BrainAge	-0.111093	0.0743702	-0.261852	0.0396655	0.143827		-0.118235	0.0713028	-0.263546	0.0270752	0.107169		-0.125829	0.0700768	-0.268676	0.017018	0.0821871		255
CES-D	7-CpG DNAmAA	-0.17094	0.0625438	-0.294142	-0.0477367	0.00673926		-0.163385	0.0624785	-0.286463	-0.040307	0.00948779		-0.159519	0.0632655	-0.284157	-0.0348815	0.0123484		255
	Horvath DNAmAA	-0.0620807	0.0729824	-0.209123	0.0849617	0.399534		-0.0568883	0.0735449	-0.205373	0.0915967	0.443612		-0.0420158	0.0769834	-0.199206	0.115175	0.589236		255
	Hannum DNAmAA	-0.0253985	0.0730523	-0.172557	0.12176	0.729715		-0.00123376	0.0731393	-0.148356	0.145889	0.986613		-0.00576594	0.073854	-0.154261	0.142729	0.938095		255
	PhenoAge DNAmAA	-0.123976	0.0653639	-0.253082	0.00513026	0.0597039		-0.124575	0.0664763	-0.256267	0.00711743	0.0635002		-0.131606	0.0659975	-0.26218	-0.00103256	0.0482418		255
	GrimAge DNAmAA	-0.0965479	0.0707923	-0.238233	0.0451368	0.177857		-0.071499	0.0747544	-0.22103	0.0780319	0.342682		-0.0420428	0.084193	-0.210845	0.12676	0.619556		255
	DunedinPACE	-0.0137646	0.0650384	-0.142069	0.114539	0.83262		0.00506621	0.0655985	-0.124453	0.134585	0.938534		0.0164441	0.0668903	-0.115619	0.148507	0.806111		255
	DNAmTL	0.0171576	0.0634021	-0.107732	0.142047	0.786916		-0.0360657	0.0673521	-0.168821	0.0966898	0.592872		-0.036074	0.0683722	-0.170953	0.0988051	0.598394		255
	rLTL	-0.0812031	0.0651049	-0.209687	0.0472808	0.213952		-0.0487614	0.0682544	-0.183538	0.0860152	0.475997		-0.0685114	0.0685958	-0.203918	0.0668951	0.319322		255
	SkinAge	0.0119523	0.0713079	-0.13085	0.154755	0.867481		0.0252394	0.0727019	-0.121167	0.171646	0.730079		0.0222443	0.0744794	-0.127903	0.172392	0.766618		255
	ProteomicsAA	-0.109176	0.0676885	-0.243493	0.0251409	0.109961		-0.0961565	0.0672204	-0.229425	0.0371118	0.155519		-0.102812	0.0675623	-0.23679	0.0311656	0.131108		255
	BioAge	-0.0694013	0.065405	-0.198524	0.0597217	0.290169		-0.0658685	0.0650239	-0.194263	0.0625255	0.312561		-0.0635466	0.06562	-0.192947	0.0658534	0.334019		255
	Allostatic Load	-0.0440575	0.0631461	-0.168432	0.0803171	0.486018		-0.0401374	0.062728	-0.163694	0.0834192	0.52286		0.00702119	0.0738241	-0.138413	0.152455	0.92431		255
	Subj. Age	-0.216919	0.0648876	-0.345222	-0.0886167	0.00106701		-0.226196	0.0646344	-0.354066	-0.0983263	0.000638418		-0.223522	0.0650648	-0.352231	-0.0948124	0.000792292		255
	Subj. Life Expectancy	-0.0496505	0.0630913	-0.173915	0.0746144	0.432057		-0.0940931	0.0671381	-0.22634	0.0381535	0.162344		-0.0871197	0.0683175	-0.22173	0.0474901	0.203521		255
	Subj. Health Expectancy	-0.122854	0.0632848	-0.247538	0.00182967	0.0534294		-0.18697	0.0674676	-0.319947	-0.0539921	0.00607012		-0.184676	0.0685599	-0.319829	-0.0495225	0.00763847		255
	BrainAge	-0.0314488	0.0630165	-0.155562	0.0926641	0.618179		-0.0363552	0.0626246	-0.159702	0.0869913	0.56209		-0.0544944	0.0633185	-0.179238	0.0702495	0.390313		255
ADL	7-CpG DNAmAA	0.00971072	0.0632989	-0.114969	0.134391	0.878201		-0.0128169	0.061922	-0.134782	0.109149	0.836193		-0.00211119	0.0628377	-0.125909	0.121687	0.973227		255
	Horvath DNAmAA	0.0691573	0.0687403	-0.0675297	0.205844	0.317258		0.0416936	0.0672501	-0.0919062	0.175293	0.536835		0.0496461	0.0653402	-0.0795786	0.178871	0.448695		255
	Hannum DNAmAA	0.00752631	0.0656659	-0.122133	0.137186	0.90889		-0.0133946	0.0656155	-0.143107	0.116318	0.838539		-7.04702e-05	0.0671079	-0.132992	0.132851	0.999164		255
	PhenoAge DNAmAA	0.0869234	0.0691655	-0.0508057	0.224653	0.21265		0.0740938	0.064748	-0.0539294	0.202117	0.254458		0.0675227	0.0665873	-0.0646776	0.199723	0.313148		255
	GrimAge DNAmAA	0.0926025	0.0659224	-0.0376824	0.222887	0.162227		0.0238869	0.0684704	-0.111386	0.15916	0.727672		-0.00846201	0.07453	-0.15545	0.138526	0.909721		255
	DunedinPACE	0.0906923	0.067782	-0.0437992	0.225184	0.183957		0.082692	0.0651685	-0.0461951	0.211579	0.206669		0.0597924	0.0655624	-0.0696797	0.189264	0.363135		255
	DNAmTL	0.107117	0.0656494	-0.0225876	0.236822	0.104826		0.125639	0.0667783	-0.00614702	0.257425	0.0615581		0.129801	0.0659862	-0.000302826	0.259904	0.0505306		255
	rLTL	-0.0216972	0.0641079	-0.148038	0.104643	0.735346		-0.081613	0.0654056	-0.210522	0.0472963	0.213445		-0.0697887	0.0670167	-0.202048	0.062471	0.299135		255
	SkinAge	0.137914	0.0903516	-0.0574766	0.333305	0.151097		0.139904	0.0902414	-0.0566866	0.336495	0.146989		0.144419	0.0877803	-0.0438822	0.332721	0.122218		255
	ProteomicsAA	-0.0961155	0.064644	-0.223625	0.0313938	0.138708		-0.107916	0.0644193	-0.235216	0.0193844	0.0960043		-0.10332	0.0659493	-0.234033	0.0273939	0.120103		255
	BioAge	0.0443253	0.0753926	-0.108865	0.197516	0.560449		0.0438887	0.0753541	-0.110325	0.198103	0.564842		0.056222	0.07773	-0.103329	0.215773	0.475768		255
	Allostatic Load	0.0665	0.0645967	-0.0608843	0.193884	0.304515		0.0580014	0.0627912	-0.0657902	0.181793	0.356707		0.0156154	0.0735741	-0.129437	0.160668	0.832129		255
	Subj. Age	0.066141	0.063212	-0.0583705	0.190653	0.296442		0.0819451	0.0617125	-0.0396172	0.203507	0.185478		0.0936384	0.0631333	-0.0308573	0.218134	0.139606		255
	Subj. Life Expectancy	0.0721153	0.0643048	-0.0546556	0.198886	0.263382		0.012759	0.0673582	-0.120023	0.145541	0.849946		0.0163894	0.0669216	-0.115456	0.148235	0.806745		255
	Subj. Health Expectancy	0.105104	0.0635473	-0.0201087	0.230318	0.0995085		0.0609813	0.0670781	-0.0712116	0.193174	0.36428		0.0620432	0.0677527	-0.0714848	0.195571	0.360812		255
	BrainAge	0.0481794	0.0628074	-0.0755173	0.171876	0.443744		0.0380747	0.0613551	-0.0827666	0.158916	0.535455		0.0361629	0.0616482	-0.0852735	0.157599	0.558019		255
MNA	7-CpG DNAmAA	0.0776324	0.0640313	-0.0485687	0.203834	0.226669		0.0723951	0.0646515	-0.0550623	0.199852	0.264103		0.0853246	0.0662025	-0.0454377	0.216087	0.199348		255
	Horvath DNAmAA	0.001955	0.0750991	-0.150431	0.154341	0.979377		-0.00198186	0.0750748	-0.154017	0.150053	0.979079		-0.00211303	0.0705835	-0.143084	0.138858	0.976209		255
	Hannum DNAmAA	-0.0783201	0.0745175	-0.22933	0.0726897	0.300092		-0.0960253	0.0750228	-0.247813	0.0557622	0.208186		-0.0873275	0.0752825	-0.239663	0.0650085	0.253192		255
	PhenoAge DNAmAA	0.118779	0.0703306	-0.021853	0.259411	0.0963463		0.119073	0.0692863	-0.0189792	0.257126	0.0898677		0.104706	0.0644293	-0.0224111	0.231822	0.105851		255
	GrimAge DNAmAA	-0.0784346	0.0674033	-0.212032	0.0551631	0.247113		-0.113071	0.0712603	-0.254231	0.0280899	0.115334		-0.093604	0.077746	-0.247345	0.0601374	0.230683		255
	DunedinPACE	-0.0798538	0.0643111	-0.206643	0.0469355	0.215761		-0.0926994	0.0645609	-0.219965	0.0345664	0.152525		-0.130848	0.0651466	-0.259296	-0.0023993	0.0459099		255
	DNAmTL	0.0628269	0.0690935	-0.0746833	0.200337	0.365934		0.103379	0.0725216	-0.0408546	0.247613	0.157749		0.107229	0.0716	-0.0349874	0.249445	0.13768		255
	rLTL	0.110003	0.0636774	-0.0154835	0.235489	0.0854621		0.0955795	0.0665089	-0.0354566	0.226616	0.152034		0.100423	0.0667416	-0.0311052	0.231952	0.133834		255
	SkinAge	0.0652126	0.0715576	-0.0782733	0.208699	0.366198		0.0580478	0.0715923	-0.0853757	0.201471	0.420914		0.0545504	0.0752741	-0.0977434	0.206844	0.473001		255
	ProteomicsAA	0.0706273	0.0702012	-0.0695505	0.210805	0.31808		0.0624832	0.0699769	-0.0769966	0.201963	0.374858		0.071508	0.0671701	-0.0615513	0.204567	0.289308		255
	BioAge	0.072444	0.0667469	-0.0596537	0.204542	0.27985		0.070306	0.0670816	-0.0625488	0.203161	0.296773		0.0417474	0.0688233	-0.0947379	0.178233	0.545451		255
	Allostatic Load	0.0289477	0.0679521	-0.105855	0.16375	0.671015		0.026459	0.0681849	-0.108875	0.161793	0.698833		-0.0940938	0.0803277	-0.253966	0.065778	0.244946		255
	Subj. Age	0.0574606	0.0670762	-0.0753631	0.190284	0.39337		0.0628762	0.0674023	-0.0706505	0.196403	0.352874		0.0799554	0.0654856	-0.0493616	0.209272	0.223877		255
	Subj. Life Expectancy	-0.0391914	0.0641726	-0.165671	0.0872878	0.542023		-0.0241432	0.0686685	-0.159464	0.111177	0.725477		-0.0113364	0.0704609	-0.150453	0.12778	0.872376		255
	Subj. Health Expectancy	0.0565784	0.0643611	-0.0703024	0.183459	0.38037		0.0914018	0.0690648	-0.0447561	0.22756	0.18715		0.111916	0.0704712	-0.0272242	0.251056	0.114174		255
	BrainAge	-0.0426343	0.0630854	-0.166887	0.081618	0.499787		-0.0400718	0.063176	-0.164508	0.0843639	0.526483		-0.0272643	0.063199	-0.151769	0.0972399	0.666567		255
DCSI	7-CpG DNAmAA	-0.0238052	0.0636986	-0.1493	0.10169	0.708953		-0.0165492	0.0639807	-0.142603	0.109505	0.796126		-0.00286509	0.064959	-0.130848	0.125118	0.964858		255
	Horvath DNAmAA	-0.110662	0.0651192	-0.239213	0.0178885	0.0910856		-0.101232	0.0658204	-0.231222	0.0287571	0.126023		-0.0889071	0.0664656	-0.220176	0.0423613	0.182922		255
	Hannum DNAmAA	-0.0960377	0.0632451	-0.220626	0.0285506	0.130208		-0.0956018	0.0643577	-0.222407	0.0312034	0.138786		-0.086803	0.06565	-0.216187	0.0425811	0.187473		255
	PhenoAge DNAmAA	-0.00242214	0.0639463	-0.128426	0.123582	0.969818		0.00336632	0.0634924	-0.121706	0.128439	0.957761		-0.000826772	0.064583	-0.128109	0.126455	0.989798		255
	GrimAge DNAmAA	0.0844787	0.0630632	-0.0397364	0.208694	0.18162		0.12225	0.0673613	-0.0104726	0.254972	0.0708484		0.151726	0.0750243	0.00390059	0.299551	0.0443009		255
	DunedinPACE	0.111943	0.0629017	-0.0119549	0.23584	0.0763747		0.113346	0.063415	-0.0115745	0.238266	0.0751388		0.110796	0.065663	-0.018614	0.240206	0.0929566		255
	DNAmTL	-0.0224146	0.063089	-0.146672	0.101843	0.722677		-0.0145428	0.0667833	-0.146089	0.117004	0.827797		-0.0199301	0.0674207	-0.152751	0.11289	0.767789		255
	rLTL	-0.0742065	0.0678129	-0.208739	0.0603262	0.27645		-0.066174	0.0721809	-0.209769	0.0774212	0.361952		-0.0780904	0.0716381	-0.220091	0.0639108	0.278112		255
	SkinAge	-0.0607157	0.0885047	-0.250206	0.128775	0.503699		-0.0645323	0.0886362	-0.254224	0.12516	0.478305		-0.0769474	0.0915209	-0.273409	0.119514	0.414737		255
	ProteomicsAA	-0.0454057	0.0687601	-0.182105	0.0912936	0.510802		-0.0446174	0.0694398	-0.182821	0.0935863	0.522376		-0.047797	0.069658	-0.186289	0.0906952	0.49447		255
	BioAge	0.0762281	0.0633656	-0.0485986	0.201055	0.230172		0.0756559	0.0633486	-0.0491448	0.200456	0.233567		0.0722525	0.0652261	-0.0562594	0.200764	0.26913		255
	Allostatic Load	0.0437584	0.0639669	-0.0822943	0.169811	0.494631		0.0466618	0.0639781	-0.0794238	0.172747	0.466566		0.0137246	0.0769984	-0.138241	0.165691	0.858736		255
	Subj. Age	-0.0950691	0.0635121	-0.220204	0.0300657	0.135789		-0.100465	0.0636256	-0.225833	0.0249031	0.115719		-0.0905865	0.0648205	-0.218361	0.037188	0.163723		255
	Subj. Life Expectancy	-0.0681643	0.0628372	-0.191922	0.0555937	0.279066		-0.039137	0.0674746	-0.172034	0.0937597	0.562424		-0.043187	0.0687222	-0.178565	0.0921906	0.530322		255
	Subj. Health Expectancy	-0.114659	0.0625795	-0.23791	0.00859182	0.0681104		-0.0956758	0.0673958	-0.228417	0.0370656	0.156977		-0.110946	0.0688881	-0.246655	0.0247632	0.108611		255
	BrainAge	-0.02788	0.062845	-0.151651	0.0958908	0.657692		-0.0223632	0.0628677	-0.146184	0.101457	0.722352		-0.0209018	0.0636997	-0.14638	0.104577	0.743098		255
Morbidity Index	7-CpG DNAmAA	0.0259958	0.0654564	-0.103212	0.155204	0.691755		0.0247298	0.0659082	-0.105338	0.154797	0.70795		0.02955	0.0688587	-0.106826	0.165926	0.668613		255
	Horvath DNAmAA	0.0830632	0.077786	-0.0765651	0.242692	0.295078		0.0824349	0.078407	-0.0783107	0.243181	0.302245		0.0850907	0.0851951	-0.0940048	0.264186	0.331251		255
	Hannum DNAmAA	0.0164744	0.0680911	-0.118643	0.151592	0.809325		0.0148225	0.0694755	-0.123084	0.152729	0.831507		0.0324841	0.0699641	-0.106276	0.171244	0.643417		255
	PhenoAge DNAmAA	-0.0143885	0.0717311	-0.158236	0.129459	0.841781		-0.0155641	0.0721789	-0.160309	0.129181	0.830095		-0.0106655	0.0737107	-0.159067	0.137736	0.885589		255
	GrimAge DNAmAA	0.211918	0.0620483	0.0896903	0.334145	0.00074756		0.234687	0.0668176	0.103005	0.36637	0.000538584		0.231823	0.0752503	0.0834562	0.38019	0.00234954		255
	DunedinPACE	0.148125	0.0623398	0.0253453	0.270905	0.0182534		0.149363	0.0631117	0.0250569	0.27367	0.0187229		0.144904	0.0649278	0.0169881	0.27282	0.0265751		255
	DNAmTL	-0.0931539	0.0644587	-0.220266	0.0339582	0.149987		-0.102148	0.0685714	-0.237406	0.03311	0.13797		-0.11119	0.0702761	-0.250097	0.027717	0.115802		255
	rLTL	-0.0355793	0.0752513	-0.188387	0.117228	0.639308		-0.0439142	0.0816736	-0.211264	0.123435	0.595074		-0.0396955	0.0801419	-0.202456	0.123064	0.623507		255
	SkinAge	0.117149	0.080662	-0.0504729	0.284771	0.161006		0.118128	0.0812319	-0.0506177	0.286874	0.160409		0.121352	0.0868057	-0.0617413	0.304446	0.180031		255
	ProteomicsAA	-0.0987812	0.082896	-0.272494	0.0749315	0.248337		-0.10077	0.0831662	-0.274716	0.0731752	0.240338		-0.100571	0.085353	-0.280309	0.0791678	0.254515		255
	BioAge	0.0337447	0.0654763	-0.0955092	0.162999	0.606964		0.0337431	0.0657189	-0.0959867	0.163473	0.608305		0.0277031	0.067665	-0.105916	0.161323	0.682775		255
	Allostatic Load	0.184771	0.0626463	0.0613469	0.308195	0.00350719		0.184478	0.0629291	0.0604931	0.308463	0.00371008		0.173748	0.0751314	0.0256387	0.321856	0.0217148		255
	Subj. Age	-0.0313117	0.0642751	-0.158003	0.0953795	0.626648		-0.0303801	0.064672	-0.157854	0.0970939	0.639006		-0.0312479	0.0654504	-0.160296	0.0978005	0.633569		255
	Subj. Life Expectancy	-0.0652927	0.0658785	-0.195448	0.0648625	0.323207		-0.0783382	0.070463	-0.217453	0.0607763	0.26784		-0.099085	0.0721678	-0.241786	0.0436159	0.171991		255
	Subj. Health Expectancy	-0.0590748	0.0690299	-0.196428	0.0782788	0.394648		-0.0707468	0.0740396	-0.217901	0.0764074	0.341949		-0.101898	0.0754593	-0.252033	0.0482374	0.18065		255
	BrainAge	-0.0966711	0.0636927	-0.22218	0.0288375	0.130471		-0.0974509	0.0640854	-0.223743	0.0288414	0.12977		-0.0865339	0.0650631	-0.214814	0.0417466	0.185		255
SCORE2	7-CpG DNAmAA	0.0602312	0.0703164	-0.080205	0.200667	0.394833		0.0124365	0.0478613	-0.0850654	0.109938	0.796653		0.0118113	0.0497072	-0.0899795	0.113602	0.813897		255
	Horvath DNAmAA	0.0975144	0.0665651	-0.0342129	0.229242	0.14542		0.0700606	0.0410332	-0.0109526	0.151074	0.0896117		0.0663216	0.0417927	-0.0162549	0.148898	0.114631		255
	Hannum DNAmAA	0.123801	0.065676	-0.00599197	0.253594	0.0614034		0.00110936	0.0422347	-0.0824244	0.0846432	0.979084		-0.00115534	0.044726	-0.0901781	0.0878674	0.979457		255
	PhenoAge DNAmAA	0.0108732	0.0687813	-0.125852	0.147598	0.87476		0.0113609	0.0412312	-0.0700733	0.092795	0.78326		0.0179552	0.0429842	-0.0673127	0.103223	0.67704		255
	GrimAge DNAmAA	0.23354	0.0618519	0.111691	0.355389	0.000201629		0.0744958	0.0445238	-0.0137012	0.162693	0.0970238		0.0754421	0.0526883	-0.0299886	0.180873	0.157465		255
	DunedinPACE	0.137726	0.0639968	0.0115437	0.263909	0.0325698		0.0430735	0.0406101	-0.037002	0.123149	0.290115		0.0488585	0.0419482	-0.0338973	0.131614	0.245619		255
	DNAmTL	-0.257737	0.060917	-0.377715	-0.137759	3.2725e-05		-0.00611281	0.0420047	-0.0888643	0.0766387	0.884419		-0.00659084	0.0427252	-0.0907919	0.0776102	0.877545		255
	rLTL	0.184962	0.0663657	0.0534448	0.316478	0.00626503		-0.00245247	0.0439698	-0.0895057	0.0846008	0.955613		0.000966826	0.0445006	-0.0870835	0.0890172	0.9827		255
	SkinAge	0.0178982	0.0788011	-0.144295	0.180091	0.822147		-0.0492968	0.0484485	-0.148475	0.0498817	0.3175		-0.0504817	0.0492157	-0.150908	0.0499442	0.313056		255
	ProteomicsAA	0.052706	0.0724828	-0.0930591	0.198471	0.470692		-0.0204613	0.0424719	-0.104648	0.0637258	0.630951		-0.0177148	0.0442223	-0.105824	0.0703942	0.689876		255
	BioAge	0.00594058	0.0661952	-0.124881	0.136762	0.928614		-0.0124412	0.043152	-0.0982781	0.0733957	0.773832		-0.00319062	0.0441209	-0.0908066	0.0844254	0.942506		255
	Allostatic Load	0.165748	0.0632283	0.0411418	0.290354	0.00936342		0.146051	0.0386955	0.0698158	0.222285	0.000203215		0.22625	0.0454101	0.136706	0.315794	1.35628e-06		255
	Subj. Age	-0.0376884	0.0637032	-0.163195	0.0878185	0.554674		0.00224203	0.0401364	-0.076854	0.081338	0.955503		-0.00641015	0.0411705	-0.0876112	0.0747909	0.876434		255
	Subj. Life Expectancy	-0.168346	0.063022	-0.292528	-0.044165	0.00810328		-0.00176521	0.0438053	-0.0882146	0.0846842	0.967902		-0.00223397	0.0446471	-0.0903609	0.0858929	0.960152		255
	Subj. Health Expectancy	-0.206053	0.0619766	-0.32813	-0.0839754	0.00102133		-0.00636454	0.04325	-0.0916189	0.0788898	0.883148		-0.00867065	0.0436847	-0.0947434	0.0774021	0.842843		255
	BrainAge	-0.00148491	0.0636283	-0.126835	0.123865	0.981401		0.0235738	0.040533	-0.0563656	0.103513	0.561511		0.0185037	0.0411107	-0.0625858	0.0995931	0.653154		255
LS7	7-CpG DNAmAA	0.0362146	0.0648541	-0.0917016	0.164131	0.57722		0.0511137	0.0650666	-0.0772852	0.179513	0.433167		0.0323487	0.0612823	-0.088982	0.15368	0.598565		255
	Horvath DNAmAA	-0.0110276	0.0656521	-0.140657	0.118602	0.866814		0.0036571	0.0648716	-0.124294	0.131608	0.955102		0.00193563	0.063864	-0.125597	0.129469	0.975913		255
	Hannum DNAmAA	0.0169784	0.0702053	-0.12314	0.157096	0.80964		0.0420977	0.0694064	-0.0959387	0.180134	0.545804		-0.0230712	0.0628672	-0.147902	0.10176	0.71446		255
	PhenoAge DNAmAA	0.0057511	0.0675812	-0.12819	0.139692	0.932338		0.0109387	0.0661448	-0.119853	0.14173	0.868892		0.0318026	0.0624658	-0.0925466	0.156152	0.612097		255
	GrimAge DNAmAA	-0.233745	0.0723905	-0.380287	-0.0872036	0.00256105		-0.208965	0.0775075	-0.366085	-0.0518456	0.0105494		-0.157728	0.068246	-0.292365	-0.0230921	0.0219203		255
	DunedinPACE	-0.249273	0.0641666	-0.3761	-0.122447	0.000155453		-0.236787	0.0641342	-0.363495	-0.110078	0.00030946		-0.152401	0.0597521	-0.270401	-0.0343996	0.0116901		255
	DNAmTL	0.0735054	0.0666849	-0.0584541	0.205465	0.272428		0.0428278	0.0702341	-0.0961953	0.181851	0.543127		0.030153	0.0656159	-0.100347	0.160653	0.647045		255
	rLTL	0.124449	0.0635277	-0.000737982	0.249636	0.0513543		0.185839	0.0649687	0.0578577	0.313821	0.00460319		0.169873	0.0615508	0.0482804	0.291465	0.00648387		255
	SkinAge	0.0729408	0.0746089	-0.0782879	0.224169	0.334671		0.0814951	0.0750404	-0.0710087	0.233999	0.285117		0.0802595	0.0800685	-0.0903961	0.250915	0.332048		255
	ProteomicsAA	0.0975589	0.0673707	-0.0359993	0.231117	0.150522		0.11199	0.0673806	-0.0216701	0.24565	0.0995936		0.0816757	0.0616146	-0.0406638	0.204015	0.188193		255
	BioAge	-0.147793	0.0724664	-0.293871	-0.00171442	0.0474839		-0.145574	0.0713549	-0.289103	-0.00204544	0.0469492		-0.123427	0.0669464	-0.25848	0.011627	0.0722073		255
	Allostatic Load	-0.438435	0.0580217	-0.552829	-0.32404	1.34657e-12		-0.433206	0.0574724	-0.546496	-0.319915	1.37474e-12		-0.31642	0.06441	-0.443378	-0.189462	1.7828e-06		255
	Subj. Age	0.00541306	0.0691924	-0.13228	0.143106	0.937838		-0.00572026	0.0693254	-0.143855	0.132414	0.934461		-0.00550596	0.0656648	-0.137522	0.12651	0.933524		255
	Subj. Life Expectancy	0.0293034	0.0691678	-0.108342	0.166949	0.672952		0.0356982	0.0727125	-0.108658	0.180054	0.624596		0.0505584	0.0663621	-0.0811964	0.182313	0.448043		255
	Subj. Health Expectancy	0.0306914	0.0647339	-0.0969669	0.15835	0.63594		0.028538	0.068502	-0.106473	0.163549	0.67738		0.0593334	0.063571	-0.0660983	0.184765	0.351882		255
	BrainAge	-0.0488972	0.0640752	-0.175176	0.0773822	0.446208		-0.04839	0.0636186	-0.173764	0.0769845	0.447689		-0.0498524	0.057596	-0.163349	0.0636444	0.387658		255

## Sheet: Suppl. Data 8
Supplementary Data 8: Cross-sectional logistic regression analyses of binary outcome variables on biomarkers of aging in the subgroup of 255 participants who provided information about their BrainAge. All variables are assessed at baseline (T0). Model 1: unadjusted; Model 2: age, sex; Model 3: Model 2 + PC1, PC2, PC3, PC4, alcohol intake, smoking, BMI.
Outcome	Marker	Model 1					Model 2					Model 3
		St. OR	St. Lower CI	St. Upper CI	p-value		St. OR	St. Lower CI	St. Upper CI	p-value		St. OR	St. Lower CI	St. Upper CI	p-value		n
Falls (past 12 months)	7-CpG DNAmAA	0.896614	0.675669	1.18981	0.447284		0.911427	0.683828	1.21478	0.524397		0.934473	0.694325	1.25768	0.652437		255
	Horvath DNAmAA	1.05534	0.787561	1.41417	0.715813		1.07349	0.796609	1.44662	0.638021		1.08101	0.799699	1.46127	0.609416		255
	Hannum DNAmAA	0.984693	0.721324	1.34422	0.921254		1.018	0.739514	1.40135	0.911296		1.02992	0.744758	1.42428	0.855878		255
	PhenoAge DNAmAA	0.912516	0.638897	1.30332	0.600899		0.914894	0.641914	1.30396	0.609951		0.905899	0.628256	1.30624	0.581669		255
	GrimAge DNAmAA	0.984762	0.735682	1.31817	0.917044		1.049	0.767232	1.43426	0.762192		1.08515	0.756533	1.55652	0.65325		255
	DunedinPACE	0.80812	0.609412	1.07162	0.138272		0.823087	0.619151	1.09419	0.179172		0.782058	0.578919	1.05648	0.108586		255
	DNAmTL	1.10911	0.83997	1.46449	0.463394		1.05716	0.791114	1.41269	0.705869		1.05559	0.786125	1.41743	0.717857		255
	rLTL	1.06374	0.758438	1.49194	0.712063		1.13794	0.788672	1.64187	0.475866		1.13939	0.782176	1.65973	0.482461		255
	SkinAge	1.07397	0.761711	1.51423	0.674055		1.08936	0.773284	1.53464	0.614046		1.08387	0.761399	1.54291	0.645561		255
	ProteomicsAA	0.987177	0.750736	1.29809	0.92607		1.00457	0.761367	1.32545	0.974189		1.0172	0.762371	1.3572	0.90719		255
	BioAge	0.830575	0.631585	1.09226	0.183067		0.834039	0.634323	1.09664	0.19277		0.815395	0.610032	1.08989	0.167027		255
	Allostatic Load	1.05632	0.804886	1.38629	0.691658		1.06421	0.809661	1.39878	0.654173		0.981717	0.704968	1.36711	0.912614		255
	Subj. Age	0.72625	0.534013	0.987688	0.0415843		0.716212	0.526725	0.973866	0.0334992		0.706449	0.510242	0.978104	0.0365501		255
	Subj. Life Expectancy	1.05951	0.795384	1.41135	0.690436		1.05181	0.778779	1.42055	0.740468		1.07872	0.791387	1.47037	0.629639		255
	Subj. Health Expectancy	1.05842	0.79001	1.41803	0.700602		1.03942	0.763322	1.41539	0.804608		1.0606	0.769695	1.46146	0.716769		255
	BrainAge	0.960143	0.731015	1.26109	0.769072		0.957967	0.728296	1.26006	0.757851		0.951769	0.717351	1.26279	0.730715		255
T2D	7-CpG DNAmAA	1.09765	0.709886	1.69721	0.673486		1.0339	0.659081	1.62188	0.883939		1.05501	0.641011	1.73639	0.831779		255
	Horvath DNAmAA	1.29457	0.803564	2.08558	0.284226		1.22002	0.743904	2.00085	0.42555		1.17872	0.714599	1.94427	0.515796		255
	Hannum DNAmAA	1.02249	0.636813	1.64175	0.92548		0.954868	0.580601	1.5704	0.853662		1.07555	0.615683	1.87889	0.79369		255
	PhenoAge DNAmAA	1.08594	0.672552	1.75341	0.732004		1.05201	0.64297	1.72126	0.83805		1.04641	0.629566	1.73926	0.85944		255
	GrimAge DNAmAA	1.58082	1.0655	2.34536	0.0230919		1.40636	0.918893	2.15242	0.115773		1.01856	0.593031	1.74943	0.946609		255
	DunedinPACE	1.50087	0.998913	2.25505	0.0506091		1.46332	0.9639	2.2215	0.0736573		1.26898	0.803036	2.00528	0.3059		255
	DNAmTL	0.839239	0.553574	1.27232	0.407551		0.84397	0.534634	1.33228	0.464924		0.864788	0.525742	1.42248	0.565808		255
	rLTL	0.859247	0.549212	1.3443	0.503631		0.717704	0.435255	1.18344	0.190981		0.85189	0.493179	1.47151	0.561108		255
	SkinAge	0.826699	0.472847	1.44535	0.488297		0.825869	0.473446	1.44063	0.486125		0.79303	0.414569	1.51699	0.466495		255
	ProteomicsAA	0.847876	0.526581	1.36521	0.490517		0.817923	0.491307	1.36167	0.430518		0.817725	0.442685	1.5105	0.50158		255
	BioAge	1.20708	0.773536	1.88362	0.404471		1.21725	0.774019	1.91429	0.392752		1.35014	0.817927	2.22866	0.239064		255
	Allostatic Load	3.17937	1.94828	5.18837	5.52497e-06		3.30147	1.98716	5.48509	6.01502e-06		4.39573	2.1789	8.868	5.08635e-05		255
	Subj. Age	1.33089	0.897175	1.97427	0.154654		1.3943	0.917373	2.11919	0.119128		1.4375	0.900367	2.29508	0.1278		255
	Subj. Life Expectancy	1.18963	0.793091	1.78443	0.399646		1.03153	0.663279	1.60424	0.889949		0.922911	0.561816	1.51609	0.750465		255
	Subj. Health Expectancy	0.98608	0.64418	1.50944	0.94833		0.854052	0.540911	1.34847	0.496825		0.764934	0.457352	1.27937	0.305624		255
	BrainAge	1.12538	0.741821	1.70726	0.577217		1.0954	0.718125	1.67089	0.671175		1.09294	0.680207	1.75611	0.712304		255
MetS	7-CpG DNAmAA	1.1943	0.893495	1.59637	0.227141		1.16405	0.870891	1.55588	0.301538		1.22242	0.880244	1.6976	0.227689		255
	Horvath DNAmAA	1.28686	0.963735	1.71832	0.0866354		1.25282	0.935982	1.67691	0.128352		1.26796	0.924686	1.73866	0.139361		255
	Hannum DNAmAA	1.14055	0.865949	1.50223	0.346736		1.1016	0.830985	1.46035	0.498412		1.28923	0.949281	1.75092	0.103364		255
	PhenoAge DNAmAA	1.2619	0.954211	1.6688	0.10222		1.25345	0.946173	1.66051	0.114747		1.27602	0.937904	1.73602	0.120071		255
	GrimAge DNAmAA	1.40294	1.05776	1.86075	0.0191816		1.31266	0.973211	1.7705	0.0743397		1.22916	0.864261	1.74812	0.249409		255
	DunedinPACE	1.58654	1.18548	2.12327	0.00208196		1.56489	1.16705	2.09836	0.002972		1.42079	1.03637	1.94781	0.0292851		255
	DNAmTL	0.719176	0.547897	0.943999	0.0177663		0.720862	0.53895	0.964175	0.0275844		0.684768	0.493886	0.949424	0.023347		255
	rLTL	1.10838	0.824173	1.49059	0.490375		1.02335	0.74769	1.40064	0.883635		1.1431	0.808212	1.61674	0.445037		255
	SkinAge	1.05953	0.792493	1.41655	0.692864		1.05226	0.78124	1.41729	0.73399		1.0723	0.697461	1.64858	0.738826		255
	ProteomicsAA	0.869254	0.662558	1.14043	0.309831		0.84576	0.642067	1.11407	0.231875		0.86153	0.635386	1.16816	0.335695		255
	BioAge	1.13352	0.86483	1.48569	0.362028		1.13379	0.862957	1.48962	0.365477		1.00228	0.738143	1.36094	0.988297		255
	Allostatic Load	5.26695	3.33583	8.31599	1.15202e-11		5.31276	3.35086	8.42332	1.51128e-11		4.32254	2.62923	7.10641	2.40998e-08		255
	Subj. Age	1.01497	0.773621	1.33162	0.914082		1.03772	0.786664	1.36889	0.792169		1.05013	0.756195	1.45832	0.768767		255
	Subj. Life Expectancy	1.02292	0.777366	1.34603	0.870622		0.979491	0.72682	1.32	0.890948		0.910707	0.649482	1.277	0.585797		255
	Subj. Health Expectancy	1.14064	0.875132	1.4867	0.328594		1.13092	0.848143	1.50797	0.400089		1.1095	0.800219	1.53832	0.531421		255
	BrainAge	1.14413	0.880386	1.48688	0.312518		1.13871	0.873683	1.48414	0.335139		1.28644	0.948446	1.74488	0.104874		255
Fried Frailty	7-CpG DNAmAA	0.741364	0.555827	0.988834	0.0417831		0.753519	0.563144	1.00825	0.0567618		0.750535	0.555296	1.01442	0.0618171		255
	Horvath DNAmAA	0.947221	0.649323	1.38179	0.768029		0.970725	0.66495	1.41711	0.871898		0.985978	0.660363	1.47215	0.94198		255
	Hannum DNAmAA	1.03578	0.773899	1.38627	0.811803		1.05394	0.784334	1.41622	0.725587		1.07993	0.795319	1.46639	0.619751		255
	PhenoAge DNAmAA	1.00972	0.758575	1.34401	0.946856		1.02196	0.770221	1.35599	0.879742		1.01406	0.752176	1.36712	0.926572		255
	GrimAge DNAmAA	1.01188	0.731589	1.39956	0.94191		1.09368	0.757205	1.57967	0.623218		1.15903	0.756758	1.77515	0.484586		255
	DunedinPACE	1.32649	0.992692	1.77253	0.0560154		1.34844	0.999818	1.81863	0.050138		1.38089	1.00697	1.89366	0.0452318		255
	DNAmTL	0.996825	0.754932	1.31622	0.982035		0.996106	0.740572	1.33981	0.979331		0.981747	0.722472	1.33407	0.905787		255
	rLTL	0.925404	0.686593	1.24728	0.607699		0.96617	0.705738	1.32271	0.828446		0.968558	0.70721	1.32649	0.841037		255
	SkinAge	0.9467	0.652511	1.37353	0.763036		0.945866	0.647313	1.38212	0.763311		0.905708	0.612001	1.34037	0.606011		255
	ProteomicsAA	0.795926	0.56462	1.12199	0.185512		0.801059	0.559016	1.1479	0.21658		0.781368	0.545845	1.11852	0.170785		255
	BioAge	0.96104	0.719119	1.28435	0.786905		0.960303	0.718585	1.28333	0.782917		0.932706	0.681568	1.27638	0.660277		255
	Allostatic Load	0.999966	0.749592	1.33397	0.999816		1.00754	0.754163	1.34603	0.959235		0.94684	0.673188	1.33173	0.752319		255
	Subj. Age	0.874713	0.654103	1.16973	0.364777		0.859503	0.641604	1.1514	0.308338		0.87617	0.651914	1.17757	0.379029		255
	Subj. Life Expectancy	0.788732	0.575353	1.08125	0.138638		0.814281	0.578582	1.146	0.235343		0.796798	0.560333	1.13305	0.202888		255
	Subj. Health Expectancy	0.619531	0.415624	0.923478	0.0199958		0.605427	0.38174	0.960188	0.0340637		0.579896	0.363907	0.92408	0.0234518		255
	BrainAge	0.894825	0.663754	1.20634	0.462419		0.902133	0.666998	1.22016	0.500234		0.89568	0.653191	1.22819	0.489894		255
Frailty SPRINT-BASEed	7-CpG DNAmAA	0.795622	0.608023	1.0411	0.0949658		0.799268	0.610156	1.04699	0.103054		0.808335	0.607396	1.07575	0.142886		255
	Horvath DNAmAA	0.792216	0.588682	1.06612	0.121318		0.796495	0.591247	1.07299	0.131341		0.805149	0.589703	1.09931	0.167613		255
	Hannum DNAmAA	1.07407	0.780133	1.47876	0.650724		1.09003	0.786563	1.51057	0.592449		1.14341	0.807425	1.61922	0.435892		255
	PhenoAge DNAmAA	0.75469	0.541855	1.05112	0.0927419		0.755613	0.542474	1.05249	0.0942213		0.737568	0.514004	1.05837	0.0943981		255
	GrimAge DNAmAA	1.19536	0.904989	1.57889	0.205773		1.2656	0.934957	1.71318	0.125467		1.22511	0.837536	1.79204	0.285528		255
	DunedinPACE	1.18273	0.917113	1.52528	0.194916		1.19658	0.92451	1.54872	0.171776		1.17773	0.90068	1.53999	0.230667		255
	DNAmTL	1.07162	0.82306	1.39523	0.605013		1.06084	0.802293	1.40271	0.676426		1.05832	0.786314	1.42442	0.705491		255
	rLTL	1.0883	0.814048	1.45495	0.56106		1.12588	0.825861	1.53488	0.445055		1.10608	0.80474	1.52027	0.526931		255
	SkinAge	0.946309	0.672162	1.33227	0.740185		0.948593	0.671076	1.34088	0.753619		0.95827	0.646275	1.42088	0.8206		255
	ProteomicsAA	0.825122	0.623901	1.09124	0.174959		0.828433	0.625442	1.09731	0.186387		0.825786	0.603753	1.12947	0.223868		255
	BioAge	1.21404	0.93001	1.5848	0.152411		1.21601	0.930879	1.58847	0.15006		1.22406	0.918292	1.63165	0.165975		255
	Allostatic Load	1.82394	1.36449	2.43809	6.80368e-05		1.83716	1.37486	2.4549	5.37976e-05		2.0467	1.43699	2.9151	9.87073e-05		255
	Subj. Age	0.692896	0.533162	0.900488	0.00626411		0.687162	0.5284	0.893625	0.00531072		0.671754	0.509491	0.885695	0.00499323		255
	Subj. Life Expectancy	0.873606	0.677407	1.12663	0.296277		0.859986	0.653071	1.13246	0.281202		0.826261	0.620043	1.10107	0.191467		255
	Subj. Health Expectancy	0.874334	0.679386	1.12522	0.295406		0.856044	0.652408	1.12324	0.260834		0.797282	0.594989	1.06835	0.128532		255
	BrainAge	0.93449	0.72877	1.19828	0.591959		0.935054	0.728797	1.19968	0.596087		0.940035	0.727197	1.21517	0.63554		255
Finger Floor Distance	7-CpG DNAmAA	1.15621	0.895284	1.49319	0.264682		1.07958	0.805668	1.44662	0.60535		1.0333	0.760835	1.40333	0.832261		255
	Horvath DNAmAA	0.935284	0.718869	1.21685	0.616324		0.83607	0.618719	1.12977	0.240714		0.803742	0.586462	1.10152	0.171813		255
	Hannum DNAmAA	0.862517	0.666066	1.11691	0.260594		0.729749	0.549348	0.969393	0.0298309		0.727323	0.539643	0.980275	0.0366751		255
	PhenoAge DNAmAA	0.817161	0.604078	1.10541	0.185282		0.762199	0.537521	1.08079	0.122777		0.743504	0.51974	1.0636	0.101335		255
	GrimAge DNAmAA	1.2992	0.970601	1.73905	0.0777908		0.985863	0.709523	1.36983	0.931402		1.02206	0.687365	1.51972	0.912006		255
	DunedinPACE	1.02224	0.79106	1.32097	0.865887		0.940402	0.708995	1.24734	0.668395		0.914407	0.680391	1.22891	0.551291		255
	DNAmTL	0.76395	0.58945	0.990109	0.041904		0.860622	0.643957	1.15019	0.308933		0.869212	0.646652	1.16837	0.351424		255
	rLTL	1.45285	1.10932	1.90276	0.00687536		1.18847	0.884698	1.59655	0.250147		1.21116	0.896806	1.6357	0.210313		255
	SkinAge	0.777571	0.598707	1.00987	0.0591657		0.710466	0.53172	0.9493	0.0210279		0.704071	0.519536	0.95415	0.0239055		255
	ProteomicsAA	1.10717	0.848805	1.44418	0.450105		1.04382	0.778397	1.39974	0.772654		1.05047	0.772392	1.42867	0.751047		255
	BioAge	1.00728	0.780573	1.29984	0.955319		0.99598	0.753549	1.31641	0.977304		0.926119	0.686782	1.24886	0.612697		255
	Allostatic Load	1.01063	0.778965	1.31118	0.936241		0.97574	0.737532	1.29088	0.862774		0.863451	0.614563	1.21313	0.395023		255
	Subj. Age	0.771374	0.594553	1.00078	0.0506864		0.788638	0.592654	1.04943	0.102828		0.766322	0.56855	1.03289	0.0802149		255
	Subj. Life Expectancy	0.991891	0.767487	1.28191	0.950165		0.915483	0.679183	1.234	0.560414		0.889243	0.652874	1.21119	0.454617		255
	Subj. Health Expectancy	0.849928	0.657038	1.09945	0.214445		0.783611	0.582151	1.05479	0.107255		0.765054	0.560116	1.04498	0.0918464		255
	BrainAge	0.911817	0.709345	1.17208	0.469695		0.886176	0.675767	1.1621	0.380788		0.921471	0.698478	1.21566	0.561485		255
Tinetti Score	7-CpG DNAmAA	1.15175	0.425897	3.11467	0.779939		1.22364	0.457205	3.27486	0.686694		2.52671	0.363238	17.5759	0.339159		255
	Horvath DNAmAA	0.64414	0.178529	2.32408	0.489441		0.687705	0.194343	2.43352	0.551282		0.750726	0.0913085	6.17237	0.774067		255
	Hannum DNAmAA	1.71893	0.700746	4.21654	0.231984		2.15899	0.714133	6.52711	0.168025		47.1984	4.32024e-06	5.1564e+08	0.60689		255
	PhenoAge DNAmAA	0.376789	0.135411	1.04844	0.0611544		0.382624	0.117432	1.24669	0.107125		0.266386	0.00902971	7.85865	0.404667		255
	GrimAge DNAmAA	0.962633	0.342061	2.70906	0.942219		1.26722	0.446841	3.59379	0.654633		1.3582	0.269319	6.84953	0.708403		255
	DunedinPACE	0.715837	0.24223	2.11544	0.542649		0.741727	0.235817	2.33299	0.60682		0.748131	0.16709	3.3497	0.699864		255
	DNAmTL	1.0248	0.320137	3.28051	0.966467		0.906376	0.284574	2.88683	0.865551		0.54516	0.0552246	5.38165	0.580581		255
	rLTL	0.688656	0.250888	1.89028	0.467564		0.838379	0.291459	2.41159	0.742724		1.11857	0.258871	4.8333	0.880101		255
	SkinAge	1.00081	0.333296	3.00518	0.998841		1.04096	0.340504	3.18237	0.943288		1.3263	0.23446	7.50267	0.741968		255
	ProteomicsAA	3.19949	0.947065	10.8089	0.0610644		3.42105	0.987246	11.8548	0.0523947		24.999	0.228323	2737.13	0.174209		255
	BioAge	0.889173	0.32972	2.39788	0.815799		0.901854	0.343475	2.36797	0.833243		1.03771	0.298365	3.60913	0.9534		255
	Allostatic Load	0.971716	0.357887	2.63835	0.954931		1.00009	0.369176	2.70924	0.999854		0.544137	0.0950075	3.11643	0.491907		255
	Subj. Age	1.18854	0.390434	3.61808	0.756787		1.1099	0.380466	3.2378	0.846108		1.20533	0.310211	4.68333	0.781295		255
	Subj. Life Expectancy	0.364773	0.110559	1.20352	0.0973946		0.352009	0.105826	1.17089	0.0883259		0.0884598	0.00611373	1.27993	0.0748408		255
	Subj. Health Expectancy	0.737544	0.232745	2.33719	0.603639		0.695909	0.194825	2.48577	0.575404		0.453696	0.0742999	2.77039	0.389986		255
	BrainAge	1.5638	0.563716	4.33812	0.388937		1.63102	0.554771	4.79517	0.372476		2.28103	0.393352	13.2276	0.351535		255
DSST	7-CpG DNAmAA	0.879561	0.606914	1.27469	0.487953		0.848367	0.578129	1.24493	0.391751		0.852543	0.546975	1.32882	0.464807		255
	Horvath DNAmAA	1.249	0.891244	1.75035	0.194022		1.23106	0.86102	1.76013	0.249982		1.24504	0.828107	1.87188	0.281981		255
	Hannum DNAmAA	1.06215	0.753928	1.49639	0.726223		0.969097	0.680196	1.3807	0.859797		1.00931	0.704171	1.44666	0.959184		255
	PhenoAge DNAmAA	1.05284	0.763473	1.45188	0.751918		1.05153	0.745333	1.48352	0.772422		1.03596	0.701616	1.52962	0.855139		255
	GrimAge DNAmAA	1.13759	0.819437	1.57927	0.43691		1.00251	0.704837	1.4259	0.988774		0.953888	0.641019	1.41946	0.814372		255
	DunedinPACE	1.30001	0.932533	1.81229	0.120063		1.23058	0.876605	1.72749	0.227453		1.16273	0.80904	1.67103	0.40923		255
	DNAmTL	0.870236	0.632668	1.19701	0.390345		1.04739	0.72959	1.50361	0.800264		1.0286	0.708663	1.49297	0.881075		255
	rLTL	1.15952	0.764401	1.75888	0.468052		1.002	0.614845	1.63292	0.993178		1.04926	0.625998	1.75871	0.845034		255
	SkinAge	1.14932	0.82085	1.60924	0.413391		1.09359	0.754579	1.58492	0.629657		1.10914	0.769321	1.59905	0.575462		255
	ProteomicsAA	1.31783	0.868513	1.99959	0.184605		1.25038	0.832975	1.87695	0.270279		1.26649	0.845065	1.89807	0.243646		255
	BioAge	1.1646	0.8419	1.611	0.35465		1.16697	0.826131	1.64844	0.37763		1.14625	0.813538	1.61502	0.433241		255
	Allostatic Load	1.3959	0.985877	1.97644	0.0598121		1.41189	0.973645	2.04739	0.0681871		1.27448	0.86069	1.8872	0.224236		255
	Subj. Age	1.08871	0.803025	1.47602	0.582669		1.1482	0.836783	1.5755	0.390425		1.1808	0.84633	1.64745	0.326443		255
	Subj. Life Expectancy	0.999827	0.730536	1.36838	0.999132		1.16229	0.822533	1.6424	0.391808		1.14944	0.803474	1.64439	0.443904		255
	Subj. Health Expectancy	0.964446	0.70372	1.32177	0.821055		1.14617	0.82074	1.60063	0.421694		1.13018	0.796957	1.60272	0.490777		255
	BrainAge	1.01199	0.719729	1.42292	0.944607		1.03593	0.731734	1.46659	0.840153		1.04422	0.725797	1.50235	0.813148		255
CES-D	7-CpG DNAmAA	0.648047	0.407326	1.03103	0.066878		0.674961	0.422565	1.07811	0.0993195		0.675117	0.409589	1.11278	0.121979		255
	Horvath DNAmAA	0.775653	0.483751	1.24369	0.287882		0.788169	0.482656	1.28707	0.337027		0.781446	0.446397	1.36797	0.379943		255
	Hannum DNAmAA	0.989528	0.621762	1.57482	0.964249		1.07947	0.660404	1.76447	0.757887		1.0562	0.61545	1.81257	0.840437		255
	PhenoAge DNAmAA	0.770831	0.498649	1.19158	0.239923		0.767264	0.490492	1.20021	0.244072		0.676295	0.404159	1.13167	0.135197		255
	GrimAge DNAmAA	0.88132	0.532317	1.45914	0.618163		1.0061	0.57845	1.74993	0.98246		1.12953	0.5829	2.18878	0.711391		255
	DunedinPACE	1.11459	0.718265	1.72959	0.62658		1.19841	0.756798	1.89771	0.437472		1.31999	0.776918	2.24267	0.301149		255
	DNAmTL	1.0888	0.706783	1.6773	0.698497		0.933683	0.59698	1.46029	0.762738		0.945234	0.592986	1.50673	0.81203		255
	rLTL	0.769667	0.485607	1.21989	0.262977		0.860619	0.527276	1.4047	0.54533		0.808969	0.496326	1.31855	0.392266		255
	SkinAge	0.948008	0.587489	1.52976	0.824667		0.978697	0.598351	1.60081	0.930676		0.999741	0.58854	1.69824	0.999221		255
	ProteomicsAA	0.655462	0.410191	1.04739	0.0767014		0.669684	0.419559	1.06892	0.0920846		0.621306	0.37541	1.02827	0.0638345		255
	BioAge	1.04654	0.667147	1.64168	0.842064		1.05747	0.678601	1.64787	0.803769		1.07879	0.677641	1.7174	0.74782		255
	Allostatic Load	0.859639	0.552579	1.33733	0.500809		0.871855	0.559254	1.35919	0.543454		0.922043	0.54791	1.55165	0.758874		255
	Subj. Age	0.612557	0.363026	1.03361	0.0661102		0.598887	0.352257	1.0182	0.0581805		0.59919	0.342667	1.04775	0.0720626		255
	Subj. Life Expectancy	0.947206	0.61254	1.46472	0.806591		0.879945	0.546316	1.41732	0.597604		0.853859	0.517588	1.4086	0.534616		255
	Subj. Health Expectancy	0.756023	0.462008	1.23715	0.264345		0.637777	0.364325	1.11647	0.11479		0.61436	0.345148	1.09356	0.0972365		255
	BrainAge	0.910602	0.593346	1.39749	0.667119		0.902811	0.583003	1.39805	0.645578		0.862094	0.540956	1.37388	0.531043		255
MNA	7-CpG DNAmAA	0.59788	0.240883	1.48396	0.26618		0.649465	0.261403	1.61362	0.351041		0.623323	0.192296	2.02049	0.427478		255
	Horvath DNAmAA	0.6728	0.273999	1.65205	0.385752		0.737831	0.301701	1.80442	0.503716		0.585857	0.157053	2.18543	0.424046		255
	Hannum DNAmAA	1.29001	0.577321	2.88252	0.533329		1.45385	0.614376	3.44038	0.393004		1.54043	0.41567	5.7087	0.516289		255
	PhenoAge DNAmAA	0.638116	0.275002	1.48069	0.294208		0.676578	0.298634	1.53284	0.347631		0.271286	0.056026	1.31361	0.104365		255
	GrimAge DNAmAA	1.41169	0.625189	3.18763	0.405222		1.92243	0.86732	4.26112	0.107069		3.68216	0.95578	14.1856	0.0580807		255
	DunedinPACE	2.11508	1.00947	4.43164	0.0471744		2.36171	1.05849	5.26948	0.0359402		5.46666	1.05197	28.4081	0.0434138		255
	DNAmTL	0.921386	0.379548	2.23675	0.855873		0.844802	0.347973	2.05099	0.708348		1.03613	0.362788	2.95921	0.946933		255
	rLTL	0.919028	0.375569	2.24889	0.852724		1.18515	0.461945	3.04057	0.722816		0.966797	0.33283	2.80833	0.950289		255
	SkinAge	0.619396	0.199295	1.92504	0.398609		0.629498	0.192412	2.05947	0.433143		0.595193	0.135771	2.6092	0.47884		255
	ProteomicsAA	0.623295	0.261887	1.48345	0.283962		0.658036	0.267185	1.62064	0.361329		0.49291	0.144886	1.6769	0.255798		255
	BioAge	0.816287	0.307111	2.16965	0.680917		0.81958	0.317929	2.11277	0.677986		0.938707	0.293976	2.99743	0.91379		255
	Allostatic Load	1.36815	0.548361	3.4135	0.499014		1.41039	0.566331	3.51245	0.457497		2.64424	0.750581	9.31549	0.129348		255
	Subj. Age	1.69155	0.747371	3.82853	0.205767		1.48291	0.670069	3.28179	0.328899		1.61472	0.603528	4.32014	0.334465		255
	Subj. Life Expectancy	1.44329	0.657568	3.16785	0.358854		1.94957	0.731799	5.19378	0.180846		1.96695	0.560028	6.90836	0.289764		255
	Subj. Health Expectancy	1.08545	0.464209	2.5381	0.84937		1.25271	0.454213	3.45495	0.662188		1.64115	0.473923	5.68312	0.432513		255
	BrainAge	0.988069	0.405272	2.40895	0.97886		0.999597	0.402379	2.48321	0.999305		1.22204	0.359194	4.15762	0.747124		255
DCSI	7-CpG DNAmAA	0.905187	0.68932	1.18866	0.47137		0.916683	0.696852	1.20586	0.532054		0.941495	0.707991	1.25201	0.677091		255
	Horvath DNAmAA	0.746996	0.557014	1.00178	0.0513693		0.759923	0.564638	1.02275	0.0695851		0.76685	0.564968	1.04087	0.0876964		255
	Hannum DNAmAA	0.879004	0.668246	1.15623	0.354602		0.87399	0.661009	1.1556	0.342528		0.893518	0.669522	1.19246	0.442361		255
	PhenoAge DNAmAA	0.959042	0.737024	1.24794	0.754619		0.97124	0.746404	1.2638	0.827361		0.962409	0.729006	1.27054	0.785849		255
	GrimAge DNAmAA	1.14977	0.880739	1.50099	0.303068		1.23788	0.925465	1.65576	0.149415		1.28286	0.915786	1.79707	0.146303		255
	DunedinPACE	1.41802	1.07732	1.86646	0.0129692		1.42303	1.07449	1.88464	0.0140925		1.43273	1.0623	1.93233	0.0187759		255
	DNAmTL	0.95839	0.738713	1.24339	0.748078		0.997894	0.755759	1.31761	0.98809		0.976577	0.73325	1.30065	0.870689		255
	rLTL	0.902138	0.677072	1.20202	0.477713		0.911741	0.668994	1.24257	0.553649		0.900655	0.65962	1.22977	0.506303		255
	SkinAge	1.01883	0.644307	1.61106	0.92975		1.00742	0.632785	1.60386	0.972508		0.976008	0.587443	1.62159	0.91693		255
	ProteomicsAA	0.864749	0.64332	1.16239	0.330114		0.860426	0.638627	1.15926	0.317634		0.846124	0.624859	1.14574	0.275868		255
	BioAge	1.1625	0.891147	1.51647	0.265556		1.16129	0.887906	1.51886	0.273467		1.14375	0.863816	1.51441	0.346624		255
	Allostatic Load	1.29878	0.993544	1.6978	0.0557504		1.31433	1.00086	1.72598	0.0492875		1.25468	0.898191	1.75265	0.181786		255
	Subj. Age	0.821409	0.62211	1.08455	0.164187		0.809298	0.611427	1.07121	0.138217		0.820536	0.612276	1.09963	0.183958		255
	Subj. Life Expectancy	0.875195	0.670227	1.14284	0.326042		0.954552	0.716581	1.27155	0.749603		0.926967	0.686242	1.25214	0.619675		255
	Subj. Health Expectancy	0.808962	0.613582	1.06656	0.132194		0.868959	0.645926	1.169	0.35188		0.819066	0.597396	1.12299	0.213977		255
	BrainAge	1.02383	0.789976	1.32691	0.858187		1.03959	0.800528	1.35005	0.770026		1.0526	0.802028	1.38146	0.71064		255
Morbidity Index	7-CpG DNAmAA	1.12104	0.811275	1.54908	0.48663		1.11525	0.806279	1.54263	0.50796		1.12251	0.786341	1.60241	0.521171		255
	Horvath DNAmAA	1.31494	0.896556	1.92857	0.156496		1.31	0.889778	1.92869	0.166062		1.31281	0.838145	2.05628	0.221173		255
	Hannum DNAmAA	1.11711	0.793235	1.57322	0.521245		1.10374	0.782673	1.55652	0.569503		1.13505	0.803444	1.60353	0.468855		255
	PhenoAge DNAmAA	1.05443	0.739035	1.50444	0.766728		1.05032	0.734829	1.50126	0.784493		1.06311	0.735837	1.53594	0.740389		255
	GrimAge DNAmAA	1.79154	1.30505	2.45939	0.000353882		1.88744	1.33597	2.66654	0.000364411		2.1352	1.40223	3.2513	0.000480404		255
	DunedinPACE	1.39037	1.01942	1.89631	0.0374876		1.38419	1.01117	1.89481	0.0424847		1.41816	1.01847	1.97471	0.0387052		255
	DNAmTL	0.865892	0.60909	1.23096	0.416753		0.872809	0.603264	1.26279	0.465059		0.836957	0.564966	1.23989	0.367767		255
	rLTL	0.944927	0.616868	1.44745	0.785093		0.913476	0.571557	1.45994	0.689674		0.919182	0.576099	1.46658	0.71128		255
	SkinAge	1.21204	0.769112	1.91006	0.385363		1.20927	0.768076	1.9039	0.390487		1.19903	0.723125	1.98813	0.456399		255
	ProteomicsAA	0.763881	0.49342	1.18259	0.212674		0.755062	0.489561	1.16455	0.191476		0.732183	0.465787	1.15094	0.166282		255
	BioAge	1.24479	0.883142	1.75452	0.208649		1.24555	0.880916	1.76111	0.211372		1.2132	0.843962	1.74399	0.292888		255
	Allostatic Load	1.54944	1.128	2.12834	0.00705893		1.54657	1.12546	2.12524	0.0073738		1.51315	1.02883	2.22547	0.0354698		255
	Subj. Age	0.975772	0.693299	1.37333	0.887014		0.981301	0.696047	1.38346	0.913365		0.997461	0.697156	1.42713	0.988771		255
	Subj. Life Expectancy	0.81977	0.576437	1.16582	0.265822		0.800295	0.554435	1.15518	0.232291		0.744616	0.499491	1.11004	0.146103		255
	Subj. Health Expectancy	0.839373	0.564792	1.24745	0.378126		0.826624	0.549397	1.24374	0.354919		0.766993	0.49893	1.17908	0.222048		255
	BrainAge	0.907881	0.661868	1.24533	0.547444		0.908061	0.660731	1.24797	0.550607		0.952035	0.68441	1.32431	0.769384		255
SCORE2	7-CpG DNAmAA	1.15144	0.882063	1.50309	0.297902		0.83933	0.532192	1.32372	0.447279		0.840339	0.515936	1.36871	0.479826		255
	Horvath DNAmAA	1.07377	0.803678	1.43464	0.625423		0.94943	0.58458	1.54199	0.831901		0.888006	0.506779	1.55601	0.671672		255
	Hannum DNAmAA	1.35849	1.01505	1.81812	0.0395163		1.10385	0.690741	1.76404	0.67784		1.09685	0.647871	1.85697	0.728334		255
	PhenoAge DNAmAA	1.08185	0.816677	1.43314	0.579649		1.16777	0.752501	1.81222	0.48736		1.17672	0.736375	1.88039	0.494384		255
	GrimAge DNAmAA	1.57424	1.1723	2.11401	0.00274533		1.09849	0.710218	1.69901	0.671729		1.72986	0.979696	3.05444	0.0587733		255
	DunedinPACE	1.25177	0.944999	1.65813	0.116502		1.12732	0.729157	1.74292	0.587594		1.25781	0.780426	2.02722	0.343749		255
	DNAmTL	0.568669	0.428032	0.755516	0.000117595		0.974476	0.631515	1.50369	0.906625		0.976443	0.618752	1.54091	0.918057		255
	rLTL	1.4386	1.06204	1.94867	0.0195714		0.9403	0.592133	1.49318	0.792706		0.900187	0.539741	1.50134	0.684794		255
	SkinAge	1.14739	0.880266	1.49558	0.307436		1.11254	0.659028	1.87815	0.684519		1.13323	0.667999	1.92248	0.638569		255
	ProteomicsAA	1.05899	0.815582	1.37504	0.665751		0.882086	0.559392	1.39093	0.587643		0.853495	0.520132	1.40052	0.528506		255
	BioAge	1.02792	0.79009	1.33734	0.836723		1.00295	0.607972	1.65453	0.990694		0.899267	0.516122	1.56684	0.703751		255
	Allostatic Load	1.25106	0.949587	1.64823	0.110545		1.57138	0.982748	2.51259	0.0589607		1.91294	1.09077	3.35483	0.0238791		255
	Subj. Age	0.836405	0.647194	1.08093	0.171326		0.788555	0.53166	1.16958	0.236251		0.779101	0.51739	1.17319	0.230793		255
	Subj. Life Expectancy	0.797239	0.616169	1.03152	0.0844593		1.16986	0.753214	1.81697	0.483349		1.31239	0.818156	2.10519	0.258206		255
	Subj. Health Expectancy	0.699599	0.535733	0.913588	0.00890987		0.978118	0.648231	1.47589	0.915555		1.10581	0.704385	1.736	0.660438		255
	BrainAge	0.97082	0.749975	1.2567	0.821366		0.983636	0.635569	1.52232	0.940685		1.06111	0.664285	1.69497	0.802876		255
LS7	7-CpG DNAmAA	1.08988	0.830087	1.43097	0.532868		1.05231	0.795366	1.39226	0.718933		1.12635	0.815683	1.55533	0.466086		255
	Horvath DNAmAA	1.12389	0.853474	1.47999	0.402318		1.09039	0.818231	1.45308	0.550986		1.13279	0.766665	1.67375	0.516685		255
	Hannum DNAmAA	1.08811	0.813966	1.4546	0.563633		1.02277	0.758072	1.37989	0.88126		1.23945	0.857324	1.79189	0.249103		255
	PhenoAge DNAmAA	1.13223	0.862437	1.48642	0.368412		1.12494	0.852769	1.48397	0.402136		1.09939	0.796405	1.51763	0.561888		255
	GrimAge DNAmAA	1.62695	1.17111	2.26023	0.00439514		1.50227	1.06131	2.12646	0.0225297		1.39892	0.960539	2.03736	0.0797849		255
	DunedinPACE	1.57133	1.16616	2.11727	0.00320885		1.52443	1.12859	2.05912	0.00628083		1.38274	0.967702	1.9758	0.0745749		255
	DNAmTL	0.768851	0.577151	1.02422	0.071971		0.832417	0.615834	1.12517	0.230009		0.815988	0.565546	1.17733	0.270611		255
	rLTL	0.793019	0.602859	1.04316	0.0966977		0.670454	0.500059	0.89891	0.00780822		0.625117	0.444019	0.880078	0.00741438		255
	SkinAge	0.944552	0.665728	1.34016	0.737811		0.919426	0.638496	1.32396	0.635625		0.938355	0.565753	1.55635	0.787044		255
	ProteomicsAA	0.784869	0.55614	1.10767	0.159943		0.745439	0.517925	1.0729	0.108596		0.752833	0.512371	1.10615	0.142663		255
	BioAge	1.37933	1.04288	1.82432	0.0245006		1.38092	1.0416	1.83079	0.0251869		1.40961	1.02154	1.94512	0.0368074		255
	Allostatic Load	2.34674	1.69777	3.24378	5.06364e-07		2.37242	1.71076	3.28999	4.52366e-07		1.84974	1.27311	2.68757	0.00135484		255
	Subj. Age	0.970282	0.736063	1.27903	0.82898		0.996343	0.750892	1.32203	0.97953		1.00143	0.730157	1.37348	0.992868		255
	Subj. Life Expectancy	0.830438	0.63522	1.08565	0.172835		0.811587	0.605689	1.08748	0.16075		0.744579	0.529847	1.04634	0.0886341		255
	Subj. Health Expectancy	0.846044	0.653058	1.09606	0.204496		0.848741	0.639055	1.12723	0.255824		0.753666	0.538624	1.05456	0.0982831		255
	BrainAge	0.953082	0.736682	1.23305	0.713521		0.951638	0.731601	1.23785	0.710677		0.962766	0.715134	1.29615	0.80147		255

## Sheet: Suppl. Data 9
Supplementary Data 9: Longitudinal linear regression analyses of outcome variables at T1 on markers at T0 in 1,083 BASE-II participants. BrainAge was only available for a smaller subgroup (n=255). All covariables were assessed at baseline (T0). Model 1: unadjusted; Model 2: outcome variable at T0, age, sex (if applicable); Model 3: Model 2 + PC1, PC2, PC3, PC4, alcohol intake, smoking, BMI.
Outcome	Marker	Women and Men																					Women																					Men
		Model 1						Model 2						Model 3									Model 1						Model 2						Model 3									Model 1
		St. β	St. SE	St. Lower CI	St. Upper CI	p-value		St. β	St. SE	St. Lower CI	St. Upper CI	p-value		St. β	St. SE	St. Lower CI	St. Upper CI	p-value		n			St. β	St. SE	St. Lower CI	St. Upper CI	p-value		St. β	St. SE	St. Lower CI	St. Upper CI	p-value		St. β	St. SE	St. Lower CI	St. Upper CI	p-value		n			St. β	St. SE	St. Lower CI	St. Upper CI	p-value
Fried Frailty	7-CpG DNAmAA	0.00434646	0.0369574	-0.0705749	0.0792679	0.907025		0.0301667	0.0336046	-0.0367559	0.0970892	0.372166		0.0289686	0.0331333	-0.0370129	0.0949502	0.384683		1083			-0.0480905	0.0591246	-0.173674	0.0774926	0.428223		-0.0170146	0.0485417	-0.115431	0.0814018	0.727977		-0.0257881	0.0454161	-0.116841	0.0652648	0.572511		563			0.0736613	0.0446407	-0.014082	0.161405	0.0996604
	Horvath DNAmAA	0.0353803	0.0333357	-0.0306136	0.101374	0.290643		0.0432035	0.0329507	-0.0221629	0.10857	0.192782		0.0338159	0.0318304	-0.029114	0.0967457	0.289892		1083			0.0680599	0.0466709	-0.0246261	0.160746	0.148147		0.0719196	0.0432889	-0.0137213	0.15756	0.0990425		0.0580672	0.0426508	-0.0263564	0.142491	0.175855		563			0.00940857	0.0463471	-0.0819533	0.10077	0.839329
	Hannum DNAmAA	-0.000293808	0.0332702	-0.0661288	0.0655411	0.992968		0.00845126	0.0325723	-0.0559794	0.072882	0.795683		0.00717595	0.0326147	-0.0575558	0.0719077	0.826317		1083			-0.0124726	0.0492866	-0.111494	0.0865484	0.801268		-0.00680512	0.0441626	-0.0944732	0.080863	0.877862		-0.000896094	0.0437228	-0.0878946	0.0861024	0.983699		563			0.0257505	0.044449	-0.0615924	0.113093	0.562645
	PhenoAge DNAmAA	0.0545816	0.0325484	-0.00962057	0.118784	0.0951976		0.050536	0.0310209	-0.0105207	0.111593	0.104387		0.0297459	0.0307962	-0.0308861	0.0903778	0.334964		1083			0.0889469	0.0494244	-0.0105182	0.188412	0.0784243		0.0945573	0.0458435	0.00279	0.186325	0.0436411		0.0686867	0.04532	-0.0220406	0.159414	0.13508		563			0.0191813	0.0444099	-0.068082	0.106445	0.665998
	GrimAge DNAmAA	0.046534	0.0321155	-0.0167018	0.10977	0.148539		0.0632083	0.0330446	-0.00184189	0.128258	0.0568015		0.0580288	0.0359064	-0.0127853	0.128843	0.107684		1083			0.0862511	0.0444662	-0.00140726	0.173909	0.0537583		0.0811294	0.0424178	-0.00254261	0.164801	0.0573047		0.0640964	0.0454834	-0.0258528	0.154046	0.161059		563			0.0354213	0.0442389	-0.0514981	0.122341	0.423701
	DunedinPACE	0.139743	0.0308678	0.0791295	0.200357	7.12209e-06		0.111178	0.0312735	0.0497073	0.172648	0.000420543		0.0700449	0.0313816	0.00845042	0.131639	0.0258722		1083			0.153424	0.0422513	0.0704128	0.236435	0.000311037		0.0949073	0.0418751	0.0125787	0.177236	0.0239705		0.0320556	0.0417357	-0.0499307	0.114042	0.44279		563			0.147182	0.0442266	0.0602573	0.234107	0.000949521
	DNAmTL	-0.0596213	0.0312835	-0.121072	0.00182926	0.0571953		-0.0319397	0.0341967	-0.0992811	0.0354017	0.35118		-0.0207141	0.0345242	-0.0888499	0.0474218	0.549289		1083			0.0109302	0.0424875	-0.0725309	0.0943914	0.797078		0.0452728	0.0430209	-0.0392698	0.129815	0.293196		0.0623395	0.0429697	-0.0221787	0.146858	0.147759		563			-0.163742	0.0453374	-0.253031	-0.0744532	0.000367226
	rLTL	-0.00118967	0.0310402	-0.0621278	0.0597485	0.969438		0.00287675	0.031595	-0.0592346	0.0649881	0.927497		0.00917769	0.0309786	-0.0516935	0.0700488	0.767161		1083			-0.0322165	0.0457932	-0.122826	0.0583929	0.483008		-0.0489367	0.0441836	-0.136668	0.0387947	0.270881		-0.0324557	0.043796	-0.119623	0.054712	0.460841		563			0.0443559	0.0449256	-0.043969	0.132681	0.324095
	SkinAge	-0.0222074	0.0321148	-0.0854356	0.0410208	0.489847		-0.0358738	0.0312534	-0.0973791	0.0256314	0.251956		-0.034871	0.030657	-0.0951982	0.0254561	0.256245		1083			-0.0387318	0.0436024	-0.124495	0.0470316	0.375008		-0.0510433	0.043363	-0.136676	0.0345897	0.240885		-0.0483576	0.0421854	-0.131634	0.0349191	0.253283		563			-0.00557369	0.0545547	-0.117074	0.105926	0.919316
	ProteomicsAA	0.101628	0.0334673	0.0352716	0.167984	0.00301473		0.101365	0.0314454	0.0392629	0.163468	0.00153524		0.102949	0.0315832	0.0403541	0.165543	0.00148746		1083			0.103194	0.0451509	0.0139839	0.192404	0.023675		0.11183	0.0410249	0.0311384	0.192522	0.00674128		0.11083	0.0403586	0.0314322	0.190228	0.00636718		563			0.104521	0.04782	0.00974638	0.199295	0.0309694
	BioAge	0.0265702	0.0320119	-0.0364333	0.0895736	0.407212		0.0169305	0.030153	-0.0423072	0.0761681	0.57471		-0.0132571	0.0300119	-0.0722079	0.0456937	0.658858		1083			0.020208	0.044224	-0.0668853	0.107301	0.648101		-0.0146209	0.0405081	-0.0941993	0.0649574	0.718291		-0.0621221	0.0412065	-0.143184	0.0189401	0.132624		563			0.035158	0.0492343	-0.0628729	0.133189	0.477318
	Allostatic Load	0.150671	0.031006	0.0897623	0.21158	1.55029e-06		0.12495	0.029994	0.0660305	0.18387	3.61438e-05		0.0366103	0.0355797	-0.0333481	0.106569	0.304152		1083			0.168888	0.0423481	0.0856706	0.252105	7.73368e-05		0.13897	0.0410304	0.0582617	0.219678	0.000790202		0.0190243	0.0487577	-0.0768705	0.114919	0.69664		563			0.130418	0.0444608	0.0430205	0.217815	0.00354021
	Subj. Age	-0.139586	0.031636	-0.201834	-0.0773377	1.41288e-05		-0.117899	0.030051	-0.176939	-0.0588597	9.93562e-05		-0.115703	0.0297801	-0.174226	-0.0571804	0.000117313		1083			-0.201815	0.0423711	-0.285107	-0.118522	2.65278e-06		-0.178487	0.0398187	-0.25672	-0.100253	9.16714e-06		-0.178978	0.0391702	-0.255959	-0.101997	6.34646e-06		563			-0.0676339	0.0461532	-0.158593	0.0233255	0.144235
	Subj. Life Expectancy	-0.123411	0.0308657	-0.184013	-0.0628087	7.06741e-05		-0.0673998	0.0331954	-0.132716	-0.00208338	0.0431685		-0.0641178	0.0327874	-0.128677	0.000441675	0.0515765		1083			-0.103522	0.0424121	-0.186842	-0.0202017	0.014985		-0.0591545	0.043786	-0.145263	0.0269536	0.177546		-0.068384	0.0434296	-0.153883	0.0171154	0.116508		563			-0.139926	0.0444624	-0.227333	-0.0525191	0.0017716
	Subj. Health Expectancy	-0.127239	0.0307832	-0.187672	-0.0668053	3.98553e-05		-0.06489	0.0323385	-0.12845	-0.0013301	0.0454148		-0.0602463	0.0321266	-0.123457	0.00296412	0.0616817		1083			-0.110364	0.0430339	-0.194964	-0.0257643	0.0106923		-0.0551807	0.04439	-0.142677	0.0323151	0.21519		-0.0632176	0.04418	-0.15056	0.0241246	0.154673		563			-0.143836	0.0441534	-0.230609	-0.0570629	0.00120866
	BrainAge	-0.00769922	0.0633348	-0.132452	0.117053	0.903345		0.011982	0.063455	-0.113076	0.13704	0.850403		0.040594	0.0636647	-0.0849371	0.166125	0.52444		255			0.0477657	0.101894	-0.154751	0.250282	0.640396		0.0647689	0.102959	-0.14024	0.269777	0.531157		0.107125	0.10336	-0.0994649	0.313715	0.304005		104			-0.0426854	0.082146	-0.205037	0.119666	0.604111
Frailty SPRINT-BASEed	7-CpG DNAmAA	-0.0356158	0.0330371	-0.10092	0.0296886	0.282826		0.00674786	0.0271119	-0.0466846	0.0601803	0.803679		0.00681542	0.0271828	-0.0468382	0.0604691	0.802324		1083			-0.0328414	0.0482507	-0.129302	0.0636189	0.498645		-0.00649969	0.0367161	-0.0790816	0.0660822	0.859741		-0.00565868	0.03742	-0.0800134	0.068696	0.880144		563			0.00951701	0.0448346	-0.0786147	0.0976487	0.832001
	Horvath DNAmAA	0.0211067	0.0326151	-0.0432339	0.0854472	0.518332		0.0288012	0.0284587	-0.0277376	0.08534	0.314236		0.0237508	0.027664	-0.0310232	0.0785247	0.392308		1083			0.0889571	0.0453608	-0.000711461	0.178626	0.0518208		0.0676779	0.036229	-0.00383201	0.139188	0.0634522		0.0596872	0.0359466	-0.0112474	0.130622	0.09858		563			-0.0144492	0.0466045	-0.106381	0.0774824	0.756873
	Hannum DNAmAA	-0.0613267	0.0312536	-0.122715	6.16473e-05	0.0502297		-0.0430888	0.0257656	-0.0936512	0.00747359	0.0947784		-0.0403268	0.0254305	-0.0902302	0.00957651	0.113109		1083			-0.0323526	0.0460144	-0.123472	0.0587671	0.483378		-0.019648	0.034237	-0.0869071	0.0476111	0.566295		-0.015827	0.0339596	-0.0825443	0.0508903	0.641375		563			-0.0378991	0.0450358	-0.126452	0.0506539	0.400583
	PhenoAge DNAmAA	0.0756967	0.0320792	0.0125274	0.138866	0.019033		0.073583	0.0258426	0.0228242	0.124342	0.00456804		0.0554726	0.0256887	0.00502501	0.10592	0.0312013		1083			0.114531	0.0510166	0.0109095	0.218152	0.031283		0.100809	0.0384239	0.0240921	0.177527	0.0107985		0.0878891	0.0387135	0.0104617	0.165316	0.0267717		563			0.0469739	0.0480031	-0.048154	0.142102	0.329939
	GrimAge DNAmAA	0.0224516	0.0376135	-0.0541855	0.0990886	0.554802		0.0429393	0.0325093	-0.022849	0.108728	0.194372		0.0251355	0.0358288	-0.0478784	0.0981495	0.488092		1083			0.0568591	0.0539212	-0.0543107	0.168029	0.301953		0.0329761	0.0408361	-0.0496571	0.115609	0.424327		0.0348808	0.0444595	-0.0556405	0.125402	0.438421		563			0.0980146	0.0474933	0.00400744	0.192022	0.0411374
	DunedinPACE	0.137533	0.0309889	0.0766677	0.198398	1.08763e-05		0.0868996	0.0283049	0.0308858	0.142913	0.00262049		0.0533996	0.0286089	-0.00305536	0.109855	0.0636053		1083			0.155109	0.0427658	0.0710378	0.239181	0.000323543		0.0518859	0.0360382	-0.0190205	0.122792	0.150933		0.0152427	0.0369349	-0.0574192	0.0879046	0.680105		563			0.196597	0.0455436	0.106796	0.286398	2.47835e-05
	DNAmTL	-0.0239725	0.0329033	-0.088967	0.0410219	0.467356		-0.00235583	0.0314426	-0.065009	0.0602973	0.940477		0.00641319	0.0306758	-0.054434	0.0672604	0.834817		1083			-0.0237932	0.046184	-0.115303	0.0677164	0.607442		0.0671246	0.0393108	-0.0107986	0.145048	0.0906034		0.0682212	0.0390129	-0.00905623	0.145499	0.0830154		563			-0.129952	0.0479804	-0.225153	-0.0347508	0.0079632
	rLTL	-0.0687812	0.0311153	-0.129883	-0.00767982	0.0274246		-0.0178016	0.0281341	-0.0733716	0.0377684	0.527822		-0.0134143	0.0275707	-0.0677809	0.0409524	0.627117		1083			-0.0128349	0.0460545	-0.104041	0.0783709	0.780974		-0.0164523	0.0416577	-0.101314	0.068409	0.695514		-0.00904558	0.0406981	-0.0916111	0.0735199	0.825379		563			-0.0509013	0.0447342	-0.138831	0.0370285	0.255825
	SkinAge	-0.0178994	0.038141	-0.0959258	0.0601271	0.642389		-0.0485058	0.0279386	-0.103844	0.00683266	0.0852027		-0.0505461	0.0288892	-0.108321	0.00722908	0.0852402		1083			-0.0172684	0.0479691	-0.113031	0.0784942	0.719997		-0.0526309	0.0380475	-0.128195	0.0229333	0.169918		-0.0545691	0.0377474	-0.129595	0.0204571	0.151869		563			-0.0349158	0.0601012	-0.161601	0.0917698	0.568805
	ProteomicsAA	0.0772214	0.0341336	0.00931064	0.145132	0.0263438		0.0683012	0.0265079	0.0160864	0.120516	0.0105686		0.071461	0.0263202	0.0195906	0.123331	0.00714923		1083			0.0565132	0.0443443	-0.0308555	0.143882	0.203789		0.0545122	0.0344014	-0.0130824	0.122107	0.113712		0.054006	0.0346083	-0.0140387	0.122051	0.119464		563			0.11895	0.0520215	0.0138336	0.224067	0.0275537
	BioAge	0.139169	0.0316353	0.0769232	0.201415	1.49428e-05		0.0672581	0.0261062	0.0159535	0.118563	0.010302		0.051513	0.0262742	-0.000149978	0.103176	0.0506654		1083			0.133359	0.0429207	0.0489804	0.217737	0.00202411		0.047416	0.0352815	-0.0219706	0.116803	0.179827		0.0226629	0.0351749	-0.0464774	0.0918031	0.519738		563			0.154535	0.0469476	0.0616725	0.247398	0.00127649
	Allostatic Load	0.294883	0.031622	0.232365	0.357401	2.19444e-16		0.119444	0.0299345	0.059862	0.179026	0.000146557		0.0644544	0.0352056	-0.00606137	0.13497	0.0724204		1083			0.290189	0.0431437	0.205027	0.37535	2.49336e-10		0.120711	0.0387802	0.0437719	0.19765	0.0024176		0.0564852	0.0462576	-0.0355854	0.148556	0.225672		563			0.315794	0.0446392	0.227629	0.403959	4.57002e-11
	Subj. Age	-0.17762	0.0328428	-0.242644	-0.112596	3.27885e-07		-0.095434	0.0271856	-0.149113	-0.0417548	0.000577876		-0.10105	0.027085	-0.154548	-0.0475512	0.000266333		1083			-0.251496	0.0453401	-0.341563	-0.161428	2.8521e-07		-0.154362	0.0381756	-0.230488	-0.078236	0.000132526		-0.156089	0.0376694	-0.231137	-0.0810414	8.9242e-05		563			-0.0976696	0.0449236	-0.186011	-0.0093283	0.030337
	Subj. Life Expectancy	-0.213222	0.0305547	-0.273233	-0.153211	8.14244e-12		-0.103065	0.0285628	-0.159287	-0.0468427	0.000364175		-0.106719	0.0281705	-0.162167	-0.0512711	0.000184932		1083			-0.173315	0.0423796	-0.2566	-0.0900305	5.11387e-05		-0.0924734	0.0377985	-0.166928	-0.0180185	0.0151362		-0.0977949	0.0381238	-0.173035	-0.0225547	0.0111484		563			-0.237818	0.0430943	-0.322494	-0.153143	5.58297e-08
	Subj. Health Expectancy	-0.245069	0.0300575	-0.304075	-0.186064	1.45892e-15		-0.121396	0.0276139	-0.175646	-0.0671463	1.3391e-05		-0.128073	0.0272515	-0.18161	-0.0745362	3.34433e-06		1083			-0.219512	0.0418972	-0.301842	-0.137183	2.43973e-07		-0.126456	0.0371588	-0.199636	-0.053276	0.000774425		-0.132493	0.0365931	-0.20455	-0.0604364	0.000353135		563			-0.272743	0.0428615	-0.356972	-0.188514	4.78749e-10
	BrainAge	-0.0646597	0.063673	-0.190112	0.0607925	0.310928		-0.028656	0.0539152	-0.134866	0.0775537	0.595565		-0.018927	0.0532276	-0.123821	0.085967	0.722486		255			-0.0676295	0.0991871	-0.264436	0.129177	0.496932		-0.0358244	0.0808695	-0.196333	0.124684	0.658762		-0.0358587	0.0789583	-0.1928	0.121083	0.650855		104			-0.0621223	0.0833837	-0.227038	0.102793	0.457563
Finger Floor Distance	7-CpG DNAmAA	0.0421348	0.031888	-0.0206024	0.104872	0.187335		-0.0247444	0.0225431	-0.068997	0.0195082	0.272699		-0.0246581	0.022661	-0.0691413	0.0198252	0.276872		1083			-0.0398101	0.0437451	-0.125877	0.0462569	0.363488		-0.0564936	0.0376693	-0.130566	0.0175789	0.134537		-0.0572115	0.0390189	-0.134205	0.0197814	0.144323		563			0.00246223	0.0444665	-0.0849152	0.0898397	0.955865
	Horvath DNAmAA	0.0182947	0.0384648	-0.0605926	0.0971821	0.638131		-0.0195633	0.0243342	-0.0677669	0.0286403	0.423097		-0.0229125	0.024515	-0.0714996	0.0256745	0.352039		1083			-0.0237636	0.0540379	-0.135203	0.0876754	0.663988		-0.0267383	0.0416222	-0.109852	0.0563752	0.522853		-0.0315976	0.0423672	-0.116426	0.0532303	0.458833		563			-0.040923	0.0495062	-0.139614	0.0577678	0.411185
	Hannum DNAmAA	0.0442246	0.0347022	-0.0250338	0.113483	0.206897		0.00774058	0.0254661	-0.0431096	0.0585907	0.762123		0.00861584	0.0256406	-0.0426353	0.059867	0.737984		1083			-0.0117986	0.0504368	-0.113737	0.0901399	0.816234		0.00740377	0.0426703	-0.0783398	0.0931473	0.862963		0.0136586	0.0429836	-0.072807	0.100124	0.752068		563			-0.0461188	0.0457397	-0.136168	0.0439303	0.314213
	PhenoAge DNAmAA	0.0233582	0.0325572	-0.0408529	0.0875692	0.473959		0.00153612	0.0229502	-0.0436095	0.0466817	0.946675		-0.00482968	0.0235329	-0.0512007	0.0415413	0.837576		1083			0.00858401	0.0488457	-0.0893349	0.106503	0.861155		0.000638001	0.0403444	-0.0793886	0.0806646	0.987414		-0.00978628	0.0412974	-0.0918985	0.0723259	0.81325		563			0.00189177	0.0467665	-0.0903996	0.0941831	0.967779
	GrimAge DNAmAA	0.129778	0.0318282	0.067119	0.192437	5.97153e-05		0.0314712	0.0252842	-0.0184904	0.0814328	0.215195		0.0224184	0.0276754	-0.0322719	0.0771087	0.419214		1083			0.000226201	0.0444051	-0.0872603	0.0877127	0.99594		0.019858	0.0393252	-0.0578412	0.0975572	0.614318		0.0242032	0.0423364	-0.0594151	0.107821	0.568347		563			0.00780986	0.0454922	-0.081701	0.0973207	0.863805
	DunedinPACE	0.117607	0.030932	0.0568703	0.178344	0.000156742		0.00169753	0.0229748	-0.0434204	0.0468155	0.941125		-0.0179825	0.0238673	-0.0648319	0.028867	0.451408		1083			0.0585088	0.0448787	-0.0300432	0.147061	0.193987		-0.000472411	0.0385164	-0.0762404	0.0752956	0.990221		-0.0268736	0.0399245	-0.105377	0.0516302	0.501291		563			0.0265118	0.0445737	-0.0610851	0.114109	0.552284
	DNAmTL	-0.149476	0.0315733	-0.211597	-0.0873548	3.32831e-06		0.0194003	0.0243392	-0.0283646	0.0671653	0.425603		0.0245894	0.0248239	-0.0241387	0.0733176	0.322204		1083			-0.0624176	0.0434376	-0.14784	0.0230051	0.151599		0.00463719	0.0394908	-0.0729774	0.0822517	0.906577		0.0055473	0.0399763	-0.0730309	0.0841255	0.889702		563			-0.0144442	0.0449487	-0.102813	0.0739242	0.748117
	rLTL	0.0748682	0.0317706	0.0123733	0.137363	0.019022		-0.0643399	0.0230337	-0.10956	-0.01912	0.00535363		-0.0616519	0.0233638	-0.107541	-0.0157633	0.00854569		1083			0.0188165	0.0499332	-0.0818396	0.119473	0.708123		-0.0247883	0.0397973	-0.103558	0.0539814	0.534517		-0.0152712	0.0408705	-0.0964854	0.065943	0.709559		563			-0.0645001	0.0453223	-0.153665	0.0246645	0.155661
	SkinAge	-0.023013	0.0354613	-0.094134	0.048108	0.519158		0.0144031	0.0228743	-0.0305341	0.0593402	0.529191		0.0140048	0.0228819	-0.0309443	0.0589539	0.540766		1083			0.00623809	0.0465876	-0.0862114	0.0986876	0.893756		0.00519181	0.0383013	-0.0701457	0.0805293	0.892256		0.00288247	0.0379034	-0.0716203	0.0773852	0.939417		563			-0.0167715	0.061622	-0.147733	0.11419	0.789081
	ProteomicsAA	0.0564739	0.0368824	-0.0182862	0.131234	0.134327		-0.00123153	0.0258346	-0.0532285	0.0507655	0.962185		-0.000713172	0.0257733	-0.0525075	0.0510812	0.978037		1083			0.0576829	0.043617	-0.0281176	0.143483	0.186916		0.0368044	0.0375328	-0.0369841	0.110593	0.327393		0.0320943	0.037835	-0.0422994	0.106488	0.396826		563			0.0218698	0.0586565	-0.100769	0.144508	0.713326
	BioAge	0.0461248	0.0318453	-0.016521	0.108771	0.148456		-0.00243879	0.0228435	-0.0473737	0.0424962	0.915043		-0.0130153	0.0232627	-0.0587822	0.0327516	0.576215		1083			0.0635281	0.0433344	-0.0216779	0.148734	0.143478		-0.00720518	0.0371716	-0.0802286	0.0658183	0.84638		-0.0291617	0.0380203	-0.103862	0.0455388	0.443444		563			0.0248759	0.0459949	-0.0657183	0.11547	0.589107
	Allostatic Load	0.0761383	0.031928	0.0133004	0.138976	0.0177312		0.0219136	0.0224286	-0.0221382	0.0659654	0.32896		-0.0134785	0.0264645	-0.0654334	0.0384764	0.610692		1083			0.142922	0.0427112	0.0589733	0.226871	0.000891161		0.0612704	0.0379644	-0.0133786	0.135919	0.107389		0.00853015	0.0454587	-0.080835	0.0978953	0.851248		563			0.000312522	0.0459148	-0.0901053	0.0907303	0.994574
	Subj. Age	-0.0941524	0.0327609	-0.158864	-0.0294411	0.00461882		-0.0299906	0.0222505	-0.0736681	0.0136868	0.178091		-0.0325191	0.0224508	-0.0765945	0.0115563	0.147915		1083			-0.107354	0.0439857	-0.19398	-0.0207281	0.0153491		-0.0864702	0.0368989	-0.158973	-0.0139668	0.0195143		-0.081415	0.0373306	-0.154796	-0.00803425	0.0297506		563			-0.0742086	0.0466092	-0.166182	0.0177649	0.113115
	Subj. Life Expectancy	-0.104702	0.0307591	-0.165079	-0.0443254	0.000696751		-0.0487747	0.0243812	-0.0966727	-0.000876764	0.0459661		-0.0488197	0.024417	-0.0967906	-0.000848852	0.0460962		1083			-0.194552	0.0418312	-0.276731	-0.112373	4.19775e-06		-0.0994906	0.0398754	-0.177863	-0.021118	0.0129646		-0.101279	0.040079	-0.180061	-0.0224971	0.0118733		563			-0.10833	0.044699	-0.196209	-0.0204518	0.0158194
	Subj. Health Expectancy	-0.150178	0.031206	-0.21151	-0.0888467	2.0534e-06		-0.0632768	0.0236773	-0.10976	-0.0167938	0.00769604		-0.0637851	0.0237892	-0.110495	-0.0170752	0.00751406		1083			-0.213956	0.0416087	-0.295696	-0.132217	3.83658e-07		-0.100213	0.0390863	-0.176994	-0.0234329	0.0106209		-0.105037	0.0389761	-0.181601	-0.0284729	0.00726097		563			-0.133867	0.0442854	-0.220905	-0.0468286	0.00265124
	BrainAge	0.0326314	0.0628774	-0.0912039	0.156467	0.60424		0.0451226	0.0379565	-0.0296368	0.119882	0.23566		0.0490687	0.0386519	-0.027073	0.12521	0.205496		255			-0.0356254	0.0990044	-0.232048	0.160798	0.719729		-0.070704	0.0800877	-0.229639	0.0882309	0.379491		-0.0727046	0.0828642	-0.237335	0.0919259	0.382615		104			0.0676134	0.0817805	-0.0940052	0.229232	0.409711
Tinetti Score	7-CpG DNAmAA	-0.0483515	0.0401722	-0.131881	0.0351784	0.242101		-0.0922064	0.0379173	-0.170605	-0.0138082	0.0231422		-0.0874579	0.0369983	-0.163714	-0.0112018	0.0262921		1083			-0.0467769	0.0690548	-0.201337	0.107783	0.514025		-0.0774643	0.061416	-0.212383	0.0574541	0.232894		-0.0700407	0.0577735	-0.195217	0.0551359	0.247563		563			-0.0693398	0.0458365	-0.15961	0.0209301	0.131588
	Horvath DNAmAA	-0.0697447	0.0401469	-0.153239	0.0137495	0.0970036		-0.0930892	0.038862	-0.1741	-0.0120787	0.0263949		-0.0785479	0.0385807	-0.159166	0.00207034	0.0555924		1083			-0.116058	0.0628178	-0.252508	0.0203928	0.0887732		-0.112606	0.0587142	-0.2397	0.0144875	0.0777944		-0.0984251	0.0571812	-0.221738	0.0248881	0.108482		563			-0.0281005	0.0500102	-0.128008	0.0718065	0.57615
	Hannum DNAmAA	-0.00301639	0.0383183	-0.0815099	0.0754772	0.937816		-0.0130583	0.0392526	-0.094894	0.0687774	0.742814		-0.0156176	0.0385694	-0.0960365	0.0648014	0.689805		1083			-0.0149911	0.0578789	-0.137015	0.107033	0.798709		-0.0163334	0.0541642	-0.13039	0.0977237	0.766559		-0.0218356	0.052658	-0.132407	0.0887361	0.683249		563			-0.00834998	0.0460368	-0.0990327	0.0823328	0.856224
	PhenoAge DNAmAA	-0.045421	0.0327747	-0.11013	0.0192881	0.16765		-0.0702247	0.0323279	-0.134467	-0.00598283	0.0325153		-0.0476344	0.0322004	-0.111682	0.0164135	0.142853		1083			-0.0756126	0.0500762	-0.176704	0.025479	0.138627		-0.0826143	0.0469894	-0.177375	0.0121464	0.0858325		-0.0673264	0.0467445	-0.161738	0.0270849	0.157397		563			-0.0117994	0.0449378	-0.100145	0.0765462	0.793017
	GrimAge DNAmAA	-0.0385014	0.0331701	-0.104113	0.0271103	0.247841		-0.0744963	0.0360427	-0.146834	-0.00215834	0.0437778		-0.0667964	0.0398023	-0.147306	0.0137135	0.101311		1083			-0.0678784	0.0532714	-0.177324	0.0415668	0.213748		-0.0670091	0.054421	-0.181706	0.0476875	0.23474		-0.0651619	0.0594956	-0.192116	0.0617924	0.290905		563			-0.0460453	0.0449186	-0.134356	0.0422652	0.305953
	DunedinPACE	-0.117161	0.0306785	-0.177377	-0.0569457	0.000143851		-0.103477	0.0299114	-0.162187	-0.0447678	0.000568405		-0.055126	0.0306133	-0.1152	0.00494829	0.0720506		1083			-0.14648	0.0425048	-0.230005	-0.0629543	0.000620165		-0.0881068	0.040935	-0.168547	-0.00766683	0.0318818		-0.0351786	0.0420754	-0.117881	0.0475235	0.403578		563			-0.112619	0.0456977	-0.202624	-0.0226141	0.0144017
	DNAmTL	0.0601644	0.030624	6.84455e-05	0.12026	0.0497401		0.0186701	0.032024	-0.0441695	0.0815098	0.560018		0.0108902	0.0317338	-0.0513789	0.0731593	0.731538		1083			0.0661195	0.0434615	-0.019355	0.151594	0.129066		-0.0109621	0.0433557	-0.0962421	0.074318	0.800545		-0.0187091	0.0433226	-0.104017	0.066599	0.666205		563			0.0948884	0.0471562	0.00165805	0.188119	0.0461157
	rLTL	0.0185795	0.0326042	-0.0457361	0.0828951	0.569457		0.010597	0.0319164	-0.0523194	0.0735134	0.740202		0.0016662	0.0314584	-0.0603488	0.0636812	0.95781		1083			-0.0124711	0.0514869	-0.117126	0.0921835	0.810073		-0.0020169	0.0475293	-0.0981775	0.0941437	0.96637		-0.0171693	0.0463291	-0.110751	0.0764122	0.712859		563			0.026535	0.0483538	-0.0693995	0.12247	0.58439
	SkinAge	0.0151845	0.0312697	-0.0462303	0.0765994	0.627433		0.0572084	0.031047	-0.00396403	0.118381	0.066667		0.055953	0.0306528	-0.00449382	0.1164	0.0694461		1083			0.0419935	0.0454017	-0.0477262	0.131713	0.356508		0.0815716	0.0430451	-0.00347142	0.166615	0.059985		0.0768365	0.041689	-0.00541617	0.159089	0.066933		563			-0.016793	0.0531222	-0.124543	0.0909574	0.753744
	ProteomicsAA	-0.108121	0.0313689	-0.169772	-0.0464712	0.000621425		-0.0971182	0.0294891	-0.155024	-0.0392127	0.00104374		-0.0942017	0.0293855	-0.151956	-0.0364473	0.00144604		1083			-0.0944967	0.043764	-0.180632	-0.00836113	0.0316524		-0.0875384	0.0412515	-0.168721	-0.00635607	0.0346599		-0.0781421	0.0413714	-0.159727	0.00344257	0.0603799		563			-0.132474	0.0441782	-0.219292	-0.045656	0.00286027
	BioAge	-0.111057	0.0331009	-0.176569	-0.0455446	0.00105158		-0.106211	0.031368	-0.168312	-0.0441093	0.000957121		-0.0709076	0.0309424	-0.132019	-0.00979676	0.0232403		1083			-0.074984	0.0456264	-0.165244	0.0152757	0.10269		-0.0602893	0.0420878	-0.143323	0.0227443	0.153698		-0.0141607	0.0418551	-0.0966657	0.0683443	0.735451		563			-0.164579	0.0507225	-0.266575	-0.0625836	0.00214923
	Allostatic Load	-0.172155	0.0337328	-0.239272	-0.105038	2.15629e-06		-0.145639	0.0313619	-0.207731	-0.0835466	8.79511e-06		-0.0517566	0.0363675	-0.123595	0.0200815	0.156694		1083			-0.210548	0.046102	-0.30225	-0.118847	1.71018e-05		-0.171376	0.0438948	-0.258715	-0.0840375	0.000194825		-0.0747576	0.0520191	-0.178091	0.0285752	0.154122		563			-0.121691	0.045834	-0.212003	-0.0313786	0.00848914
	Subj. Age	0.0769502	0.0313039	0.0154516	0.138449	0.0142921		0.058155	0.0292405	0.000762572	0.115547	0.0470394		0.0590003	0.0288682	0.0023363	0.115664	0.0412931		1083			0.0993143	0.0429952	0.0148011	0.183828	0.0213793		0.086989	0.0403851	0.00760679	0.166371	0.0318097		0.0805337	0.0397109	0.00246732	0.1586	0.0432176		563			0.0495753	0.0465052	-0.0421489	0.1413	0.287749
	Subj. Life Expectancy	0.148384	0.0324699	0.0842693	0.212498	9.57761e-06		0.0650505	0.0325058	0.00112526	0.128976	0.0461219		0.0618977	0.0315936	-0.000184411	0.12398	0.0506816		1083			0.127756	0.0440802	0.0409008	0.214611	0.00411705		0.0414632	0.044354	-0.0459137	0.12884	0.350827		0.0399317	0.0435053	-0.0457557	0.125619	0.359586		563			0.168372	0.0448978	0.0800219	0.256722	0.000211619
	Subj. Health Expectancy	0.114337	0.032997	0.0490614	0.179613	0.000717018		0.0342321	0.0321126	-0.0289495	0.0974137	0.287237		0.0332094	0.0314491	-0.0286533	0.0950721	0.291742		1083			0.0802026	0.0442027	-0.00687225	0.167277	0.0708606		-0.000945374	0.0439277	-0.0875087	0.085618	0.982849		0.00335401	0.0422941	-0.0798735	0.0865815	0.936845		563			0.154742	0.0459547	0.0641148	0.245369	0.000913097
	BrainAge	0.0273116	0.063474	-0.0977248	0.152348	0.667377		0.0115505	0.0613519	-0.109312	0.132413	0.850829		-0.00585199	0.0618093	-0.12763	0.115926	0.924652		255			0.0227627	0.0992263	-0.174111	0.219637	0.819028		0.0132425	0.0998775	-0.184974	0.211459	0.894793		-0.0152808	0.103278	-0.220533	0.189972	0.882715		104			0.0296654	0.0828417	-0.134107	0.193438	0.720806
MMSE	7-CpG DNAmAA	-0.0382679	0.0353629	-0.109152	0.0326159	0.283953		-0.0322687	0.0330947	-0.0978454	0.033308	0.331652		-0.0223345	0.0341965	-0.0905026	0.0458336	0.515755		1083			-0.0479177	0.0515782	-0.152843	0.0570073	0.3596		-0.0559402	0.0483364	-0.153006	0.0411256	0.252597		-0.0561238	0.0500708	-0.157519	0.0452716	0.269437		563			0.00772791	0.0489594	-0.0896334	0.105089	0.874959
	Horvath DNAmAA	-0.0939194	0.0316092	-0.156076	-0.0317629	0.00315973		-0.0958923	0.0316984	-0.158336	-0.0334488	0.00275622		-0.0930176	0.0322668	-0.156723	-0.0293124	0.00446285		1083			-0.039539	0.0448274	-0.127966	0.0488878	0.378883		-0.0559941	0.044175	-0.143175	0.0311871	0.206633		-0.0557395	0.0444101	-0.143351	0.0318722	0.211013		563			-0.116797	0.0485444	-0.213301	-0.0202927	0.018273
	Hannum DNAmAA	-0.0729495	0.0349591	-0.142865	-0.00303403	0.0411326		-0.0618382	0.0347921	-0.13147	0.00779313	0.080707		-0.0571655	0.0342544	-0.125487	0.0111562	0.0996267		1083			-0.0714283	0.054182	-0.183336	0.0404795	0.200016		-0.0796089	0.0534185	-0.190171	0.0309528	0.149862		-0.0719105	0.053792	-0.183296	0.0394746	0.19458		563			-0.0319651	0.0463632	-0.123367	0.0594373	0.491309
	PhenoAge DNAmAA	0.00176759	0.0325295	-0.0623788	0.065914	0.95672		-0.00538844	0.0315393	-0.0675212	0.0567443	0.864488		-0.00939724	0.031755	-0.0719535	0.053159	0.767542		1083			0.02061	0.045526	-0.0693835	0.110604	0.651447		0.00161801	0.04457	-0.0864228	0.0896588	0.971088		-0.00658644	0.0447782	-0.0949409	0.081768	0.883224		563			-0.00465493	0.046189	-0.0956696	0.0863598	0.919814
	GrimAge DNAmAA	-0.0571081	0.036012	-0.129639	0.0154229	0.119783		-0.0379997	0.0375147	-0.113555	0.0375553	0.316501		-0.035448	0.0417831	-0.120082	0.0491863	0.401631		1083			-0.0217116	0.0505427	-0.123926	0.0805034	0.669861		-0.0383935	0.0487793	-0.136594	0.0598065	0.435287		-0.0510033	0.0552224	-0.163607	0.0616003	0.362793		563			-0.0135343	0.0476146	-0.107748	0.0806796	0.77668
	DunedinPACE	-0.0831917	0.0314689	-0.145042	-0.0213409	0.00850027		-0.0408854	0.0311777	-0.102116	0.0203449	0.190234		-0.045738	0.0325537	-0.109665	0.0181891	0.160515		1083			-0.0642419	0.0440888	-0.151058	0.0225746	0.146295		-0.0308387	0.0439164	-0.117298	0.0556208	0.483147		-0.0598965	0.0453628	-0.149111	0.0293178	0.187558		563			-0.0544428	0.0447127	-0.142329	0.0334434	0.224048
	DNAmTL	0.108013	0.0339488	0.0405052	0.175521	0.00205071		0.0472285	0.0359962	-0.0240922	0.118549	0.192185		0.0454632	0.0363773	-0.0266233	0.11755	0.214021		1083			0.100801	0.0447345	0.0125317	0.189071	0.0254414		0.0630403	0.0468605	-0.029449	0.15553	0.18029		0.0675346	0.047549	-0.0263705	0.16144	0.157463		563			0.0503601	0.0490122	-0.0471514	0.147872	0.307228
	rLTL	-0.0243374	0.0364457	-0.0979474	0.0492727	0.508033		0.00680477	0.0371035	-0.0683105	0.08192	0.855461		0.00665906	0.0368388	-0.067729	0.0810471	0.857441		1083			-0.0288285	0.0538469	-0.139757	0.0820994	0.597141		-0.0225873	0.052403	-0.130313	0.0851382	0.670005		-0.0138267	0.0514071	-0.118751	0.0910975	0.789771		563			0.0382713	0.0462949	-0.052983	0.129526	0.40934
	SkinAge	-0.0334139	0.0410237	-0.119273	0.0524448	0.42544		-0.0144556	0.0396776	-0.09695	0.0680388	0.719243		-0.0175167	0.0402593	-0.101667	0.0666335	0.668298		1083			-0.0280459	0.0446301	-0.116031	0.059939	0.530425		0.00138499	0.0440539	-0.0853937	0.0881637	0.974946		-0.000778969	0.0450513	-0.0897508	0.0881929	0.986226		563			-0.052033	0.0614106	-0.182447	0.0783813	0.409592
	ProteomicsAA	-0.0776545	0.0317164	-0.140034	-0.0152754	0.0148403		-0.0661559	0.030714	-0.126529	-0.00578262	0.0318169		-0.0623632	0.0310273	-0.123407	-0.00131945	0.0452777		1083			-0.0845025	0.0465929	-0.177026	0.00802139	0.0729582		-0.0910997	0.0463062	-0.18329	0.00109044	0.0527042		-0.09433	0.0463246	-0.186421	-0.00223936	0.0447994		563			-0.0599788	0.0447	-0.14784	0.0278827	0.180377
	BioAge	0.00969624	0.0320558	-0.053401	0.0727935	0.762507		0.0189518	0.031215	-0.0425101	0.0804137	0.544281		0.0192977	0.031714	-0.0431542	0.0817496	0.543398		1083			-0.0075575	0.0454595	-0.097397	0.082282	0.868191		-0.000264044	0.0441071	-0.0873085	0.0867804	0.99523		-0.0216165	0.0448794	-0.110105	0.0668723	0.630567		563			0.031807	0.0441287	-0.0548915	0.118505	0.47138
	Allostatic Load	-0.12738	0.0310404	-0.188348	-0.0664131	4.65852e-05		-0.107347	0.0304835	-0.167247	-0.0474477	0.000470629		-0.16554	0.0374189	-0.239371	-0.0917103	1.66429e-05		1083			-0.0989871	0.0436789	-0.184943	-0.0130309	0.0241494		-0.0820843	0.0432088	-0.167159	0.00299001	0.0585511		-0.185809	0.0538108	-0.292249	-0.0793697	0.000744742		563			-0.154687	0.0440092	-0.241172	-0.0682033	0.000483548
	Subj. Age	-0.0406868	0.0305329	-0.1006	0.019226	0.182968		-0.0448274	0.0299286	-0.103563	0.013908	0.134521		-0.0401781	0.0299512	-0.0989534	0.0185973	0.180083		1083			-0.0346962	0.0434107	-0.120054	0.0506617	0.424646		-0.0303417	0.0428497	-0.114622	0.0539383	0.479364		-0.0306908	0.0431061	-0.115475	0.0540934	0.476957		563			-0.0545174	0.0471237	-0.147632	0.0385969	0.249158
	Subj. Life Expectancy	0.0996116	0.033511	0.0331552	0.166068	0.00367319		0.0575676	0.0354864	-0.0128321	0.127967	0.107884		0.0599956	0.0355527	-0.0105939	0.130585	0.0948162		1083			0.127987	0.0461547	0.0364155	0.219559	0.00662862		0.066051	0.049758	-0.0330995	0.165201	0.188456		0.0669483	0.0504243	-0.033691	0.167588	0.188764		563			0.0967957	0.0450501	0.00818907	0.185402	0.032358
	Subj. Health Expectancy	0.0733065	0.0324323	0.00935452	0.137259	0.0248773		0.0361959	0.033782	-0.0304966	0.102888	0.285503		0.0352433	0.0340942	-0.0321772	0.102664	0.303101		1083			0.104099	0.0447518	0.0157873	0.192412	0.0211367		0.05779	0.0469035	-0.034947	0.150527	0.219991		0.0561257	0.047353	-0.0376381	0.14989	0.238276		563			0.052412	0.0446863	-0.0354196	0.140244	0.241493
	BrainAge	-0.133836	0.0624312	-0.256794	-0.0108767	0.0330207		-0.138526	0.0606513	-0.257987	-0.0190653	0.0232239		-0.141473	0.0619663	-0.263542	-0.0194039	0.0233044		255			-0.0505312	0.0988883	-0.246722	0.145659	0.610482		-0.0484726	0.0964871	-0.239949	0.143003	0.616532		-0.0376829	0.101117	-0.238557	0.163192	0.71027		104			-0.186116	0.0807901	-0.345788	-0.0264435	0.0226544
DSST	7-CpG DNAmAA	-0.0259844	0.0328192	-0.0907877	0.038819	0.429655		-0.0124869	0.0221242	-0.0560796	0.0311058	0.573034		-0.00927298	0.0223055	-0.0532448	0.0346989	0.678035		1083			0.0616684	0.047347	-0.0326231	0.15596	0.196665		0.031079	0.032445	-0.0332695	0.0954276	0.340362		0.0346567	0.032108	-0.0288484	0.0981618	0.282361		563			-0.0732274	0.0456213	-0.163035	0.0165804	0.109606
	Horvath DNAmAA	0.00316453	0.0320367	-0.0598907	0.0662198	0.921383		0.022074	0.02537	-0.0294139	0.073562	0.390133		0.0228571	0.0256693	-0.0293676	0.0750819	0.379673		1083			0.0982016	0.0440829	0.0113729	0.18503	0.0268098		0.0630394	0.0354905	-0.00890089	0.13498	0.0840194		0.0645587	0.0366868	-0.0102721	0.139389	0.0883453		563			-0.0549103	0.0449751	-0.143341	0.0335204	0.222878
	Hannum DNAmAA	-0.00606659	0.0325528	-0.0702653	0.0581321	0.852354		0.0279498	0.0251059	-0.0227964	0.0786961	0.272256		0.0269277	0.025303	-0.0243114	0.0781668	0.294012		1083			0.079379	0.0453359	-0.0102218	0.16898	0.0820658		0.057127	0.0351718	-0.0140249	0.128279	0.112419		0.0562347	0.0354943	-0.0155939	0.128063	0.121316		563			-0.0393101	0.0456815	-0.129232	0.0506113	0.390233
	PhenoAge DNAmAA	0.00293628	0.0313945	-0.0587401	0.0646127	0.92552		-0.0152495	0.0242896	-0.0641092	0.0336101	0.533148		-0.0096409	0.0240487	-0.0577881	0.0385063	0.689985		1083			0.0535131	0.0436061	-0.0322626	0.139289	0.22061		0.0016285	0.038552	-0.0783358	0.0815928	0.966688		0.00554436	0.039111	-0.0755399	0.0866286	0.888553		563			-0.0350609	0.0444877	-0.122483	0.0523616	0.43104
	GrimAge DNAmAA	-0.0931959	0.0311609	-0.1544	-0.0319916	0.00290277		-0.0280838	0.0250252	-0.0780011	0.0218335	0.26563		-0.0128094	0.0281129	-0.0692355	0.0436167	0.650565		1083			0.00629011	0.0451466	-0.0828419	0.0954221	0.88936		0.00165226	0.0310744	-0.0595815	0.062886	0.957643		0.00651903	0.0343614	-0.0613645	0.0744026	0.84978		563			-0.107603	0.0452374	-0.196614	-0.0185918	0.0179824
	DunedinPACE	-0.143677	0.0304105	-0.203356	-0.083998	2.65256e-06		-0.00877664	0.0223605	-0.05279	0.0352367	0.694979		0.00568478	0.0233402	-0.0402378	0.0516074	0.807729		1083			-0.128219	0.0429539	-0.212663	-0.0437755	0.00300969		0.0081814	0.0333905	-0.0580928	0.0744556	0.806959		0.0109277	0.0346946	-0.0578246	0.07968	0.753379		563			-0.112112	0.0439891	-0.19854	-0.025683	0.0111161
	DNAmTL	0.137417	0.0302432	0.0780729	0.19676	6.16555e-06		0.0170601	0.0234259	-0.0289678	0.0630881	0.466804		0.00728943	0.0238858	-0.0396727	0.0542516	0.760394		1083			0.0849968	0.0431296	0.000210473	0.169783	0.0494367		-0.0125869	0.0339606	-0.0798337	0.0546598	0.711571		-0.0153746	0.0344376	-0.0835673	0.0528182	0.656089		563			0.120864	0.0438727	0.0346669	0.207061	0.00608493
	rLTL	0.0167725	0.0305557	-0.043185	0.07673	0.58318		0.039685	0.0233414	-0.00654323	0.0859132	0.0917605		0.0345598	0.0234151	-0.0118026	0.0809222	0.142585		1083			0.0746974	0.0437137	-0.0113173	0.160712	0.088496		0.0514788	0.0315853	-0.0109336	0.113891	0.105247		0.0499632	0.0314453	-0.01207	0.111996	0.113774		563			0.0366586	0.0443205	-0.0504252	0.123742	0.408573
	SkinAge	-0.0433277	0.036431	-0.116913	0.0302573	0.241194		-0.0071475	0.0238495	-0.0547881	0.0404931	0.765379		-0.00673779	0.0239253	-0.0545655	0.0410899	0.779176		1083			-0.0469073	0.0452746	-0.136342	0.0425271	0.301786		-0.00233827	0.0310117	-0.0633633	0.0586868	0.939946		-0.00271082	0.0311389	-0.0639833	0.0585617	0.930684		563			-0.0537821	0.0527662	-0.16065	0.0530862	0.314617
	ProteomicsAA	-0.0681061	0.0341089	-0.135948	-0.000264078	0.0491351		-0.0464633	0.0287327	-0.107399	0.0144728	0.125501		-0.0452557	0.0283932	-0.10519	0.0146782	0.1295		1083			-0.00860994	0.0515125	-0.11333	0.0961104	0.868257		-0.0366535	0.0377799	-0.114631	0.0413242	0.341639		-0.0334284	0.0379611	-0.111615	0.0447579	0.386932		563			-0.109461	0.046628	-0.201517	-0.0174053	0.0200691
	BioAge	-0.0466392	0.0317186	-0.109011	0.0157329	0.142305		0.00548201	0.0224438	-0.0389369	0.0499009	0.807434		0.00823165	0.0227301	-0.0367262	0.0531895	0.717815		1083			-0.0413599	0.0445806	-0.129241	0.0465208	0.354595		0.0151386	0.0310134	-0.0459627	0.07624	0.625914		0.0191416	0.0318186	-0.0435451	0.0818282	0.548032		563			-0.049957	0.0471133	-0.143044	0.0431303	0.290676
	Allostatic Load	-0.110583	0.0306204	-0.170678	-0.0504868	0.000321408		-0.0335861	0.0212762	-0.0753975	0.00822538	0.115127		-0.030046	0.0254324	-0.0800429	0.0199509	0.238138		1083			-0.10673	0.0427022	-0.190641	-0.0228184	0.0127814		-0.0207074	0.0310449	-0.0818481	0.0404333	0.505374		-0.0251896	0.0380316	-0.100184	0.0498046	0.508519		563			-0.111021	0.044102	-0.197677	-0.0243657	0.0121462
	Subj. Age	0.0720243	0.0306103	0.0119547	0.132094	0.0188231		0.0207469	0.0235025	-0.0261924	0.0676862	0.380629		0.0235855	0.0237965	-0.0240176	0.0711886	0.325613		1083			0.088008	0.0424862	0.004542	0.171474	0.0388102		0.0299438	0.0325013	-0.0345432	0.0944308	0.359121		0.0292737	0.0329362	-0.0361463	0.0946938	0.376444		563			0.0493691	0.0446509	-0.0383889	0.137127	0.26948
	Subj. Life Expectancy	0.14824	0.0304577	0.0884644	0.208016	1.3355e-06		0.0508622	0.0231826	0.00526023	0.0964641	0.0289239		0.0528012	0.0232139	0.00712826	0.0984741	0.0236013		1083			0.185449	0.0418975	0.10314	0.267758	1.16852e-05		0.0526606	0.0343431	-0.0153722	0.120693	0.127953		0.054666	0.035235	-0.0153529	0.124685	0.124367		563			0.1395	0.0441144	0.0528089	0.226192	0.00166942
	Subj. Health Expectancy	0.140333	0.0305186	0.0804364	0.20023	4.87725e-06		0.0396253	0.0229437	-0.00554333	0.084794	0.0852842		0.0389727	0.0228859	-0.0060674	0.0840128	0.0896364		1083			0.161741	0.0427164	0.0777673	0.245715	0.000176031		0.0417223	0.0332062	-0.0238496	0.107294	0.210755		0.0432076	0.0331264	-0.022159	0.108574	0.19379		563			0.128892	0.0445028	0.0414082	0.216375	0.00397969
	BrainAge	-0.157055	0.0620892	-0.279338	-0.034773	0.0120352		-0.0909568	0.0511632	-0.194459	0.0125459	0.083275		-0.0812366	0.0509036	-0.183894	0.0214212	0.11784		255			-0.119715	0.0983027	-0.314744	0.0753131	0.226155		-0.090554	0.0878573	-0.269938	0.08883	0.310874		-0.0807375	0.0884305	-0.260382	0.098907	0.367603		104			-0.188684	0.0804517	-0.347675	-0.0296929	0.0203479
CES-D	7-CpG DNAmAA	-0.0868277	0.0329729	-0.152018	-0.0216377	0.00940775		-0.024849	0.0266503	-0.0772493	0.0275513	0.351716		-0.0242586	0.0269355	-0.0772359	0.0287188	0.368417		1083			-0.0987169	0.0479547	-0.194546	-0.00288748	0.043678		-0.0259964	0.0376193	-0.100432	0.0484389	0.49079		-0.0232831	0.0383931	-0.099466	0.0528998	0.545615		563			-0.0356809	0.0441345	-0.122391	0.0510293	0.419208
	Horvath DNAmAA	-0.0340785	0.0331487	-0.099639	0.0314821	0.305774		-0.0081885	0.027287	-0.062009	0.045632	0.764434		-0.00461496	0.0273883	-0.0586191	0.0493892	0.866358		1083			-0.010297	0.0457383	-0.100774	0.0801794	0.822227		0.0164927	0.0349805	-0.0522402	0.0852257	0.637508		0.021526	0.0355396	-0.0483311	0.091383	0.545048		563			-0.032442	0.045373	-0.121703	0.0568193	0.475117
	Hannum DNAmAA	-0.0425808	0.0354667	-0.113726	0.0285647	0.235277		0.00058854	0.0294929	-0.0583842	0.0595613	0.984144		0.00202192	0.029697	-0.0574025	0.0614464	0.945948		1083			-0.0340693	0.0489877	-0.132355	0.0642162	0.489839		0.0149356	0.0383162	-0.0612059	0.0910772	0.697623		0.0163255	0.0394547	-0.0624597	0.0951107	0.680389		563			-0.00724898	0.0475312	-0.101271	0.0867726	0.879018
	PhenoAge DNAmAA	-0.0100303	0.032545	-0.074212	0.0541513	0.758257		0.0143009	0.0279161	-0.0410564	0.0696582	0.609537		0.0172995	0.0287547	-0.0399248	0.0745239	0.549127		1083			0.00313598	0.04511	-0.0859136	0.0921856	0.944659		0.0347539	0.0371623	-0.0387054	0.108213	0.351267		0.0413207	0.0380772	-0.0340881	0.116729	0.280069		563			-0.0148251	0.0450596	-0.103425	0.0737743	0.74233
	GrimAge DNAmAA	-0.0529994	0.031616	-0.115153	0.0091545	0.0944501		-0.00936337	0.0286059	-0.0657398	0.047013	0.743734		-0.0124035	0.0311044	-0.0736512	0.0488441	0.690388		1083			-0.034846	0.0453487	-0.124442	0.0547498	0.443442		-0.0113115	0.0362012	-0.0826286	0.0600057	0.754965		0.00227622	0.0390075	-0.0745385	0.079091	0.953512		563			0.00369153	0.044398	-0.0835471	0.0909302	0.93377
	DunedinPACE	-0.0160133	0.0317307	-0.0784059	0.0463792	0.614091		-0.00178661	0.0276486	-0.0563368	0.0527636	0.948548		0.00448434	0.0289681	-0.0526454	0.0616141	0.877136		1083			-0.0225642	0.0436746	-0.108477	0.0633491	0.605749		-0.0150562	0.0364217	-0.086742	0.0566295	0.679631		-0.0047998	0.0376181	-0.0787634	0.0691638	0.898538		563			0.0451188	0.0449077	-0.0431689	0.133407	0.315655
	DNAmTL	0.0172097	0.0311027	-0.043858	0.0782775	0.580225		-0.000853999	0.0287736	-0.0574044	0.0556964	0.976336		4.43496e-05	0.0289756	-0.0568723	0.056961	0.998779		1083			-0.0015794	0.0431275	-0.0863438	0.083185	0.970804		0.0239757	0.0373493	-0.0494577	0.097409	0.521299		0.0225537	0.0377941	-0.0517552	0.0968625	0.551025		563			-0.0393617	0.0445586	-0.126929	0.0482057	0.377505
	rLTL	0.013595	0.0314304	-0.0481574	0.0753474	0.665533		0.0451836	0.0279676	-0.0100096	0.100377	0.10797		0.044065	0.0279971	-0.0111402	0.0992702	0.117078		1083			0.0095425	0.0434901	-0.0759792	0.0950642	0.826447		0.0037987	0.0361951	-0.0675282	0.0751256	0.916509		0.00160649	0.03653	-0.0704145	0.0736275	0.964965		563			0.0849687	0.0449105	-0.00333853	0.173276	0.059265
	SkinAge	-0.0283763	0.0346691	-0.0975449	0.0407922	0.415907		-0.0580317	0.0300204	-0.118429	0.00236573	0.0592799		-0.0595828	0.0299432	-0.119748	0.000582629	0.0521733		1083			-0.0259094	0.0471545	-0.119709	0.0678901	0.584179		-0.0594903	0.0371331	-0.132788	0.0138074	0.110981		-0.0634455	0.0369342	-0.13628	0.00938858	0.087394		563			-0.0454562	0.0464595	-0.137077	0.0461645	0.329072
	ProteomicsAA	-0.00265111	0.0316496	-0.064869	0.0595668	0.933285		0.0154342	0.0269485	-0.0377371	0.0686056	0.567533		0.0187498	0.0272307	-0.035022	0.0725216	0.492087		1083			0.00439983	0.0455347	-0.0856107	0.0944104	0.923159		0.0487874	0.0363649	-0.0228973	0.120472	0.181164		0.0503869	0.036971	-0.0225634	0.123337	0.174617		563			0.00260905	0.0445544	-0.0849473	0.0901654	0.953329
	BioAge	-0.0208194	0.0307143	-0.0810944	0.0394556	0.498035		0.0103333	0.0251428	-0.0390019	0.0596685	0.681167		0.0159878	0.0256868	-0.0344163	0.0663919	0.533808		1083			-0.0334972	0.0423093	-0.116603	0.0496091	0.428862		0.0025773	0.0346488	-0.0654867	0.0706413	0.940733		0.00798569	0.0354898	-0.0617313	0.0777027	0.822055		563			0.000482847	0.0444466	-0.0868542	0.0878199	0.991337
	Allostatic Load	-0.010562	0.0309675	-0.0713511	0.050227	0.733144		-0.0105488	0.0259945	-0.0616371	0.0405395	0.685079		0.00577325	0.0311905	-0.0555535	0.0671	0.853252		1083			-0.0398119	0.0432766	-0.12489	0.0452663	0.358158		-0.0240097	0.0367709	-0.0965934	0.0485741	0.514665		-0.0121852	0.0443517	-0.0996715	0.075301	0.783814		563			0.0370623	0.0451605	-0.0517517	0.125876	0.412376
	Subj. Age	-0.135163	0.0312982	-0.19668	-0.0736463	1.95262e-05		-0.0475296	0.0258173	-0.0982056	0.00314634	0.0659837		-0.0491593	0.0260024	-0.100196	0.00187724	0.0590224		1083			-0.187034	0.0425718	-0.27073	-0.103338	1.43586e-05		-0.0844819	0.0355693	-0.154402	-0.0145618	0.0179998		-0.0841319	0.0356201	-0.154137	-0.0141266	0.018612		563			-0.0733155	0.0454472	-0.16275	0.0161193	0.107749
	Subj. Life Expectancy	-0.134442	0.0304741	-0.194247	-0.0746365	1.14478e-05		-0.0659091	0.027307	-0.119493	-0.0123257	0.015967		-0.0666213	0.0274141	-0.120417	-0.0128261	0.0152648		1083			-0.148516	0.042158	-0.231336	-0.0656956	0.000464412		-0.0934133	0.0365566	-0.165221	-0.0216056	0.0108774		-0.0912897	0.0369426	-0.163861	-0.0187182	0.0137815		563			-0.101443	0.0442776	-0.188452	-0.0144343	0.0224056
	Subj. Health Expectancy	-0.182504	0.0300881	-0.241545	-0.123462	1.84626e-09		-0.0890885	0.0271823	-0.142436	-0.0357407	0.00108749		-0.0907368	0.0272088	-0.144134	-0.0373394	0.000887075		1083			-0.210704	0.0416073	-0.292439	-0.128969	5.66815e-07		-0.117123	0.0366978	-0.189232	-0.0450131	0.00150868		-0.115096	0.0368297	-0.187475	-0.0427164	0.00189241		563			-0.148898	0.0438579	-0.235073	-0.0627233	0.000742551
	BrainAge	0.0168081	0.0629102	-0.107092	0.140708	0.789554		0.0384938	0.0501858	-0.0603537	0.137341	0.4438		0.0476064	0.0508433	-0.052555	0.147768	0.350052		255			-0.00336344	0.0992426	-0.200269	0.193542	0.973032		-0.0192224	0.0744598	-0.167024	0.12858	0.796838		-0.00797554	0.0726347	-0.152323	0.136372	0.912816		104			0.0361801	0.0820904	-0.126058	0.198418	0.660056
ADL	7-CpG DNAmAA	-0.0413083	0.0348626	-0.110957	0.0283406	0.240452		-0.0572389	0.0343994	-0.125751	0.0112728	0.100238		-0.0530597	0.0343028	-0.121311	0.0151912	0.125806		1083			0.0103619	0.0530138	-0.0983203	0.119044	0.846472		-0.000597076	0.0513108	-0.105201	0.104007	0.990789		0.00479869	0.0497837	-0.0959649	0.105562	0.923714		563			-0.104694	0.0440722	-0.191288	-0.0180998	0.017909
	Horvath DNAmAA	-0.0227762	0.0341826	-0.0907662	0.0452137	0.507064		-0.0350522	0.033733	-0.101969	0.0318642	0.301234		-0.0290354	0.0339661	-0.0964956	0.0384248	0.394865		1083			-0.116562	0.0590159	-0.242076	0.00895164	0.0664777		-0.121035	0.0571342	-0.241828	-0.000241926	0.0495932		-0.113401	0.0584291	-0.237824	0.0110215	0.0711038		563			0.0400301	0.0446704	-0.0477663	0.127827	0.370683
	Hannum DNAmAA	0.0122136	0.0334703	-0.0540875	0.0785147	0.715853		0.00764037	0.0338004	-0.0593483	0.074629	0.821589		0.00686547	0.0340551	-0.0607444	0.0744754	0.840662		1083			-0.0415487	0.0546293	-0.154612	0.0715143	0.454714		-0.0358928	0.0543095	-0.148601	0.0768156	0.515623		-0.0424764	0.0553814	-0.158247	0.073294	0.452348		563			0.0363878	0.045161	-0.0524273	0.125203	0.420933
	PhenoAge DNAmAA	-0.0241609	0.032154	-0.0874756	0.0391537	0.453081		-0.0313071	0.0318959	-0.0941257	0.0315116	0.327275		-0.0202728	0.0322705	-0.0838694	0.0433239	0.530511		1083			-0.0398744	0.0495714	-0.13963	0.0598814	0.425274		-0.0476294	0.0491572	-0.146693	0.0514344	0.33787		-0.0371973	0.0499651	-0.138175	0.06378	0.460938		563			-0.0164696	0.0444251	-0.103763	0.0708242	0.711005
	GrimAge DNAmAA	0.0328399	0.0311508	-0.0283287	0.0940086	0.292173		0.0116116	0.0330741	-0.0533565	0.0765797	0.725665		0.0325773	0.0362996	-0.0387708	0.103925	0.369981		1083			-0.0127449	0.0453622	-0.102364	0.0768747	0.779123		-0.0199161	0.0451414	-0.109235	0.0694023	0.659816		-0.0307485	0.0494424	-0.128933	0.0674357	0.535527		563			0.0346772	0.0443935	-0.0525541	0.121908	0.435113
	DunedinPACE	-0.0460398	0.0306618	-0.106211	0.0141309	0.13354		-0.0572798	0.0309982	-0.118111	0.00355105	0.0649277		-0.0274957	0.0324462	-0.0911689	0.0361774	0.396968		1083			-0.0839107	0.0427412	-0.167894	7.28938e-05	0.0501984		-0.0661957	0.0428476	-0.150393	0.018002	0.123044		-0.0338522	0.0444595	-0.121209	0.0535049	0.446779		563			-0.0414532	0.044002	-0.1279	0.0449934	0.346598
	DNAmTL	0.0292166	0.0305566	-0.030743	0.0891762	0.33922		0.0307967	0.0332577	-0.0344618	0.0960551	0.354657		0.0180971	0.0336972	-0.0480279	0.0842221	0.591351		1083			0.0476914	0.0423706	-0.0355376	0.13092	0.260838		0.00292008	0.0441966	-0.0838965	0.0897367	0.947346		-0.00269738	0.0442698	-0.0896577	0.0842629	0.951437		563			0.0529317	0.0440988	-0.0337084	0.139572	0.230587
	rLTL	0.0382003	0.0310643	-0.0227899	0.0991905	0.219215		0.018466	0.0317041	-0.0437701	0.0807021	0.560433		0.0112693	0.0316314	-0.0508148	0.0733533	0.721727		1083			0.0193722	0.04374	-0.0666796	0.105424	0.658138		0.0103227	0.0430577	-0.0743787	0.0950241	0.810679		0.000438033	0.042948	-0.0840539	0.08493	0.991869		563			0.0261657	0.0440859	-0.0604472	0.112779	0.5531
	SkinAge	0.022463	0.0313129	-0.0390429	0.0839689	0.473446		0.0409409	0.0312002	-0.0203275	0.102209	0.189928		0.0384554	0.0307885	-0.0219742	0.0988851	0.211999		1083			0.0210954	0.0438133	-0.0651131	0.107304	0.630512		0.0500702	0.0435003	-0.0354901	0.135631	0.25052		0.0457533	0.0431512	-0.0391063	0.130613	0.289717		563			0.0298949	0.045301	-0.0592136	0.119003	0.509758
	ProteomicsAA	0.00947854	0.0318635	-0.0532001	0.0721571	0.76629		0.0112936	0.0312414	-0.0501259	0.0727131	0.717923		0.0133036	0.0315544	-0.0487955	0.0754027	0.673617		1083			-0.0521085	0.0475565	-0.146894	0.0426774	0.276817		-0.0523938	0.046695	-0.145389	0.0406019	0.265364		-0.0471417	0.046953	-0.140757	0.0464734	0.318766		563			0.0515642	0.0446017	-0.0360935	0.139222	0.248263
	BioAge	0.00212123	0.0311227	-0.0589873	0.0632298	0.945681		0.00459773	0.0304877	-0.0552509	0.0644464	0.880168		0.0245145	0.0309414	-0.0362278	0.0852568	0.428443		1083			-0.0107847	0.0443099	-0.0980637	0.0764943	0.807906		-0.00322897	0.0436682	-0.0892634	0.0828055	0.941119		0.0287412	0.0439167	-0.0576949	0.115177	0.513343		563			0.0128109	0.0456307	-0.076996	0.102618	0.7791
	Allostatic Load	-0.0584264	0.0308929	-0.119067	0.00221421	0.0589507		-0.0453473	0.0304585	-0.105131	0.014436	0.136908		0.0169366	0.0360451	-0.0538047	0.0876779	0.638559		1083			-0.082098	0.0434607	-0.167579	0.0033825	0.0597258		-0.0579312	0.0430987	-0.142693	0.0268308	0.179761		0.0353424	0.0511163	-0.0651105	0.135795	0.48966		563			-0.0406137	0.0445162	-0.128095	0.0468675	0.362072
	Subj. Age	0.0512425	0.0305735	-0.00875167	0.111237	0.0940363		0.0494129	0.0301937	-0.00983762	0.108663	0.102045		0.051804	0.0303376	-0.0077319	0.11134	0.0880379		1083			0.102873	0.0424883	0.0193989	0.186347	0.0158177		0.0990648	0.0418239	0.0168929	0.181237	0.0182333		0.0894382	0.0419911	0.00691778	0.171959	0.0337129		563			0.0084735	0.0442489	-0.0784649	0.0954119	0.848215
	Subj. Life Expectancy	0.0404816	0.0312615	-0.0209191	0.101882	0.195863		0.00692884	0.0332858	-0.0584358	0.0722935	0.83517		0.00480774	0.0332156	-0.0604228	0.0700383	0.884961		1083			0.00770171	0.0444724	-0.0799324	0.0953358	0.862665		-0.0479985	0.0465773	-0.139769	0.0437721	0.303847		-0.0539341	0.0462578	-0.145028	0.0371595	0.24472		563			0.0576072	0.0440939	-0.0290233	0.144238	0.19199
	Subj. Health Expectancy	0.0507097	0.0310926	-0.0103408	0.11176	0.103375		0.0222117	0.0327074	-0.0420188	0.0864422	0.497325		0.0173992	0.0324877	-0.0463834	0.0811819	0.592426		1083			0.00736166	0.0441233	-0.0795119	0.0942352	0.86762		-0.0467209	0.0457217	-0.136736	0.0432941	0.307762		-0.0471304	0.0449255	-0.135501	0.04124	0.294895		563			0.0827252	0.0440515	-0.00382344	0.169274	0.0609733
	BrainAge	0.165064	0.0620071	0.042944	0.287185	0.00826878		0.142104	0.0568897	0.0300556	0.254153	0.0131422		0.133511	0.0580457	0.0191688	0.247853	0.0222983		255			0.242344	0.0960632	0.0517588	0.43293	0.0132196		0.230066	0.0938035	0.0439172	0.416215	0.0159482		0.237678	0.0977109	0.0435771	0.431778	0.0169608		104			0.0991743	0.0815193	-0.0619267	0.260275	0.225716
MNA	7-CpG DNAmAA	0.00184705	0.0309549	-0.0589161	0.0626102	0.952434		-0.0254543	0.0306725	-0.0857483	0.0348396	0.407089		-0.0240779	0.0304911	-0.0839814	0.0358256	0.430088		1083			0.0300196	0.0423755	-0.0532182	0.113257	0.478985		0.0177714	0.0410932	-0.063037	0.0985799	0.665657		0.0199133	0.0409318	-0.0605595	0.100386	0.626885		563			-0.0623892	0.0467064	-0.15457	0.0297915	0.183359
	Horvath DNAmAA	-0.0198868	0.0318431	-0.0825223	0.0427487	0.532704		-0.0220413	0.0311814	-0.0834397	0.0393571	0.480274		-0.0300204	0.0312315	-0.0915291	0.0314883	0.337365		1083			-0.00983661	0.0455095	-0.0997902	0.0801169	0.829182		0.00523831	0.0434161	-0.0806934	0.09117	0.904161		-0.00465698	0.0429877	-0.0895424	0.0802285	0.913865		563			-0.0567571	0.0449379	-0.145111	0.0315966	0.207348
	Hannum DNAmAA	0.00231839	0.033608	-0.0643044	0.0689412	0.945132		-0.00467023	0.0325907	-0.069223	0.0598825	0.886303		-0.00674508	0.0323422	-0.0707451	0.0572549	0.835131		1083			0.0101375	0.0481912	-0.0861662	0.106441	0.834066		0.0145694	0.0442791	-0.0734433	0.102582	0.742922		0.0202284	0.0437466	-0.0665082	0.106965	0.644747		563			-0.0426806	0.0510526	-0.145179	0.0598173	0.407056
	PhenoAge DNAmAA	-0.020333	0.0307895	-0.0807599	0.040094	0.509174		-0.0232815	0.0296582	-0.0814974	0.0349344	0.432686		-0.0250948	0.0298762	-0.0837422	0.0335526	0.401189		1083			-0.00619051	0.0456581	-0.0964827	0.0841017	0.892351		-0.00726983	0.0429082	-0.0920506	0.077511	0.865688		-0.0103024	0.0433678	-0.0960016	0.0753968	0.812552		563			-0.0473929	0.046299	-0.13866	0.0438746	0.307183
	GrimAge DNAmAA	-0.0537798	0.0346223	-0.12285	0.0152908	0.124924		-0.0709136	0.0371991	-0.145986	0.00415902	0.0634713		-0.0388271	0.0453655	-0.1335	0.0558463	0.402277		1083			-0.0858255	0.046595	-0.178356	0.00670547	0.0686765		-0.0574339	0.0441086	-0.144955	0.0300876	0.195904		-0.0263693	0.0481634	-0.122149	0.0694104	0.585491		563			-0.0902712	0.0523331	-0.196101	0.0155586	0.0924011
	DunedinPACE	-0.0753927	0.0307876	-0.135821	-0.0149642	0.014534		-0.0697955	0.0308388	-0.130389	-0.00920229	0.0240596		-0.0685771	0.0336204	-0.134949	-0.00220554	0.0429374		1083			-0.0668304	0.0431041	-0.151557	0.0178958	0.121787		-0.033911	0.0418454	-0.116216	0.0483943	0.418277		-0.0486663	0.0439987	-0.135241	0.0379086	0.26955		563			-0.130346	0.0448204	-0.218493	-0.0421983	0.00386441
	DNAmTL	0.0663762	0.0307599	0.0060054	0.126747	0.0312053		0.085027	0.0323274	0.0215858	0.148468	0.00867162		0.0703508	0.0327653	0.00604175	0.13466	0.0320624		1083			0.0364262	0.0427927	-0.0476531	0.120506	0.395059		0.00371993	0.0427029	-0.080183	0.0876228	0.930618		-0.00932731	0.0430279	-0.0938698	0.0752152	0.828475		563			0.171008	0.0438684	0.0848017	0.257214	0.000111245
	rLTL	0.000637182	0.0323276	-0.063059	0.0643334	0.984292		-0.0345531	0.0310571	-0.0955611	0.026455	0.266392		-0.0416072	0.0309808	-0.102453	0.0192381	0.179785		1083			-0.0677026	0.0427248	-0.151649	0.0162434	0.113697		-0.0672754	0.0403091	-0.146482	0.0119318	0.0957818		-0.0611971	0.0403376	-0.140458	0.018064	0.129897		563			0.0232377	0.0460256	-0.0674231	0.113898	0.614097
	SkinAge	0.00350223	0.0355254	-0.0677742	0.0747787	0.921845		0.00112969	0.0359674	-0.071854	0.0741133	0.97512		0.00325269	0.0365503	-0.0713246	0.07783	0.929667		1083			0.00643717	0.0496986	-0.0936203	0.106495	0.897512		0.00117257	0.048318	-0.0965193	0.0988645	0.980761		0.00161122	0.0474378	-0.0938757	0.0970982	0.973052		563			0.00846246	0.058335	-0.113278	0.130203	0.886121
	ProteomicsAA	-0.0621794	0.0348311	-0.131768	0.00740945	0.0789927		-0.0476852	0.0335514	-0.114812	0.0194422	0.160473		-0.0497983	0.0337614	-0.117459	0.0178621	0.145917		1083			-0.0521212	0.043681	-0.138056	0.0338133	0.233655		-0.044013	0.041837	-0.126434	0.0384083	0.293869		-0.0525115	0.0428405	-0.137116	0.0320931	0.222093		563			-0.0846824	0.0510928	-0.187349	0.0179846	0.103804
	BioAge	-0.0368112	0.0305438	-0.0967456	0.0231232	0.228403		-0.0330742	0.0296128	-0.0912165	0.0250681	0.264432		-0.0457349	0.03007	-0.104781	0.0133115	0.128761		1083			-0.0284995	0.0440905	-0.115305	0.0583064	0.51858		-0.0294724	0.0417336	-0.111684	0.0527393	0.480748		-0.0453636	0.0430845	-0.130349	0.0396217	0.293724		563			-0.0510519	0.0473598	-0.1447	0.0425967	0.282942
	Allostatic Load	-0.0670109	0.0307317	-0.127325	-0.00669719	0.0294764		-0.0448989	0.0294564	-0.102713	0.0129152	0.127811		-0.0967482	0.0350825	-0.165607	-0.0278895	0.00594552		1083			-0.0333067	0.0441369	-0.120214	0.0536008	0.451153		-0.0218961	0.0418245	-0.104283	0.0604908	0.60109		-0.109517	0.0517464	-0.211701	-0.00733258	0.0358372		563			-0.117733	0.0445421	-0.205292	-0.030175	0.00852641
	Subj. Age	0.0250645	0.0310027	-0.0357975	0.0859264	0.41908		0.0190703	0.0296629	-0.0391662	0.0773069	0.520494		0.028902	0.0299065	-0.0298326	0.0876366	0.334229		1083			0.0322606	0.0425949	-0.0514171	0.115938	0.449161		0.0199204	0.0401823	-0.0590202	0.098861	0.620281		0.033807	0.0401952	-0.0451574	0.112771	0.400694		563			0.0210768	0.0450787	-0.0675631	0.109717	0.640375
	Subj. Life Expectancy	0.0605949	0.032102	-0.0026169	0.123807	0.0601923		0.0200437	0.0333628	-0.0456779	0.0857653	0.548554		0.0261691	0.0336266	-0.0401702	0.0925083	0.437427		1083			0.0124211	0.0444058	-0.0750676	0.0999097	0.779943		-0.0324527	0.0455173	-0.122365	0.0574597	0.476931		-0.0183434	0.0461666	-0.109683	0.0729964	0.691779		563			0.101373	0.0444992	0.0139112	0.188836	0.0232092
	Subj. Health Expectancy	0.0750413	0.0310294	0.0141166	0.135966	0.0158504		0.0240123	0.0320595	-0.0389694	0.086994	0.4542		0.0251704	0.0320838	-0.0378736	0.0882144	0.433126		1083			0.0390628	0.0430056	-0.0454531	0.123579	0.364194		-0.00655876	0.0430317	-0.0911577	0.0780402	0.878936		-0.00282855	0.0431725	-0.0877422	0.0820851	0.9478		563			0.113285	0.0443975	0.0260265	0.200543	0.0110612
	BrainAge	-0.0254364	0.0652453	-0.154188	0.103315	0.697106		-0.0223553	0.0640564	-0.148827	0.104116	0.727536		-0.00316793	0.0640216	-0.129531	0.123196	0.960592		255			-0.0834462	0.100575	-0.283166	0.116273	0.408836		-0.0802907	0.0979594	-0.274876	0.114294	0.414568		-0.0472204	0.101191	-0.249103	0.154663	0.642228		104			0.0237228	0.0883164	-0.15211	0.199556	0.78894
DCSI	7-CpG DNAmAA	0.041121	0.0310988	-0.0199408	0.102183	0.186525		0.0445608	0.0284728	-0.0115236	0.100645	0.118875		0.0441789	0.0282749	-0.0114578	0.0998157	0.119204		1083			0.0367002	0.0441119	-0.0501541	0.123555	0.406169		0.0451537	0.040024	-0.0337118	0.124019	0.26044		0.0470152	0.0397171	-0.0311455	0.125176	0.237453		563			0.0334945	0.0486886	-0.0632332	0.130222	0.493262
	Horvath DNAmAA	-0.00635527	0.0334035	-0.0725	0.0597895	0.849433		0.00133581	0.0289704	-0.0558605	0.0585321	0.963278		-0.00471162	0.029105	-0.062207	0.0527837	0.871609		1083			0.0391402	0.044732	-0.0490746	0.127355	0.382643		0.0602484	0.03875	-0.0159088	0.136406	0.12071		0.053966	0.0390018	-0.0226722	0.130604	0.167109		563			-0.0601874	0.051187	-0.163045	0.0426704	0.245329
	Hannum DNAmAA	-0.00686698	0.0305347	-0.0667827	0.0530488	0.822108		-0.0102212	0.0279211	-0.0650832	0.0446407	0.714469		-0.0140145	0.0276781	-0.068371	0.0403421	0.612803		1083			-0.00691565	0.0446533	-0.094948	0.0811167	0.877071		0.00287121	0.0415335	-0.0794253	0.0851677	0.94501		0.000745743	0.0416302	-0.0816777	0.0831692	0.985738		563			-0.0229456	0.045488	-0.112449	0.0665581	0.614316
	PhenoAge DNAmAA	0.0591257	0.0325169	-0.00500782	0.123259	0.0705652		0.0414522	0.0274954	-0.0125653	0.0954696	0.132271		0.0330676	0.0274798	-0.0208939	0.087029	0.22929		1083			0.0782974	0.0512778	-0.0259006	0.182495	0.136003		0.0733598	0.0433535	-0.0132892	0.160009	0.0956023		0.0642014	0.044201	-0.0242147	0.152618	0.151579		563			0.0364294	0.04529	-0.0526572	0.125516	0.421756
	GrimAge DNAmAA	0.048408	0.0307391	-0.0119187	0.108735	0.115645		0.0465202	0.0289873	-0.0103985	0.103439	0.109007		0.0623509	0.031572	0.000356039	0.124346	0.0487025		1083			0.0446231	0.0440088	-0.0420112	0.131257	0.311488		0.0534501	0.0398321	-0.0250067	0.131907	0.180875		0.0543501	0.0434004	-0.0311847	0.139885	0.211795		563			0.0295325	0.0446436	-0.0582077	0.117273	0.508625
	DunedinPACE	0.123764	0.0318894	0.0609765	0.186551	0.000131201		0.0599949	0.0287584	0.00337602	0.116614	0.0379006		0.0548145	0.0302645	-0.0048233	0.114452	0.071445		1083			0.0691105	0.0429431	-0.0152834	0.153504	0.108241		0.0153351	0.0395666	-0.0624319	0.0931022	0.69852		0.00045328	0.0419587	-0.0820817	0.0829883	0.991387		563			0.162766	0.0452415	0.0736862	0.251846	0.000383181
	DNAmTL	-0.0679909	0.0307802	-0.128403	-0.00757868	0.0274407		-0.00855192	0.0298058	-0.0670634	0.0499596	0.774251		-0.0115602	0.0304753	-0.0714325	0.0483122	0.704601		1083			-0.0441545	0.0430656	-0.128795	0.0404863	0.305795		-0.0176633	0.040509	-0.0972431	0.0619165	0.662992		-0.0195895	0.0411683	-0.100473	0.0612937	0.634396		563			-0.0711396	0.0444777	-0.158548	0.0162687	0.110419
	rLTL	-0.00446711	0.0311587	-0.0656503	0.056716	0.886045		0.00947297	0.0289995	-0.0476108	0.0665568	0.744168		0.00512315	0.0287282	-0.0513617	0.061608	0.858557		1083			0.0106394	0.0454654	-0.0792139	0.100493	0.815303		0.0349384	0.0417614	-0.0478841	0.117761	0.40474		0.0337579	0.0421643	-0.0499111	0.117427	0.425275		563			-0.0380559	0.0440573	-0.124612	0.0485004	0.388113
	SkinAge	-0.0304727	0.0333117	-0.0964091	0.0354637	0.362095		-0.0114833	0.0307638	-0.072853	0.0498865	0.710088		-0.0118556	0.0309528	-0.0737236	0.0500124	0.703008		1083			0.00683567	0.0481552	-0.0893791	0.10305	0.887568		0.0195929	0.0461048	-0.0736133	0.112799	0.673159		0.0176192	0.0470462	-0.0779152	0.113154	0.710302		563			-0.0656336	0.0465871	-0.157551	0.0262835	0.160581
	ProteomicsAA	0.0611785	0.036594	-0.0128433	0.1352	0.102578		0.04644	0.031865	-0.01801	0.11089	0.153		0.048416	0.0312743	-0.0145277	0.11136	0.128416		1083			0.0513385	0.0435864	-0.0343948	0.137072	0.239679		0.0596623	0.0398441	-0.0188326	0.138157	0.135625		0.0604827	0.0402757	-0.0188687	0.139834	0.134525		563			0.0657988	0.0527756	-0.0411149	0.172713	0.220276
	BioAge	0.158259	0.0303072	0.0987837	0.217733	2.16577e-07		0.0983391	0.0268224	0.0456966	0.150982	0.000260671		0.0921761	0.0271361	0.0389215	0.145431	0.000710501		1083			0.17839	0.0416387	0.0966014	0.260179	2.16154e-05		0.113275	0.0382533	0.0381337	0.188417	0.00319786		0.112382	0.0392796	0.0352207	0.189544	0.00438751		563			0.137261	0.0443877	0.0500108	0.224512	0.00211887
	Allostatic Load	0.231927	0.0307363	0.171513	0.292341	2.75858e-13		0.167338	0.0272654	0.113733	0.220943	2.06045e-09		0.190616	0.0329497	0.1257	0.255531	2.30614e-08		1083			0.198753	0.0448001	0.110141	0.287365	1.89839e-05		0.154068	0.0401224	0.0748828	0.233254	0.000171747		0.186523	0.0482658	0.0913472	0.281699	0.000150443		563			0.267929	0.0429222	0.18358	0.352277	9.83298e-10
	Subj. Age	-0.0326955	0.0309904	-0.0935328	0.0281418	0.291752		-0.0159616	0.0266646	-0.068286	0.0363628	0.54957		-0.00874862	0.0267845	-0.0613099	0.0438126	0.744017		1083			-0.0299124	0.042638	-0.113677	0.0538523	0.483279		-0.0328343	0.038211	-0.107898	0.042229	0.390569		-0.0305943	0.0384781	-0.106183	0.0449942	0.426906		563			-0.033593	0.0444885	-0.121017	0.0538308	0.450575
	Subj. Life Expectancy	-0.0835726	0.0306896	-0.143803	-0.0233417	0.00659032		-0.00107738	0.0288181	-0.0576266	0.0554719	0.970185		0.00184355	0.028714	-0.054501	0.0581881	0.94882		1083			-0.0363617	0.0438074	-0.122561	0.0498374	0.40716		0.00249417	0.041842	-0.0798182	0.0848065	0.952503		-0.00185598	0.0424257	-0.0853549	0.0816429	0.965136		563			-0.133944	0.0438223	-0.220043	-0.0478446	0.00235926
	Subj. Health Expectancy	-0.116089	0.0308627	-0.176682	-0.055496	0.000182825		-0.0354662	0.0285426	-0.0914885	0.0205561	0.214368		-0.0334994	0.0283322	-0.0890997	0.0221009	0.237349		1083			-0.0709494	0.0438013	-0.15715	0.0152508	0.106336		-0.0348182	0.0415496	-0.116601	0.0469647	0.402737		-0.0361945	0.0417384	-0.118367	0.0459776	0.386611		563			-0.158924	0.0436441	-0.244673	-0.0731761	0.000299437
	BrainAge	0.0870548	0.0626308	-0.0362941	0.210404	0.16577		0.107274	0.0546848	-0.000432243	0.214979	0.0509194		0.105551	0.0556619	-0.00409564	0.215197	0.0591195		255			0.144019	0.0979825	-0.0503744	0.338412	0.144742		0.138848	0.0848731	-0.0295786	0.307275	0.105056		0.128794	0.0891507	-0.0483107	0.305898	0.152009		104			0.0500824	0.0818204	-0.111614	0.211778	0.541416
Morbidity Index	7-CpG DNAmAA	0.0406896	0.0342833	-0.0275504	0.10893	0.238841		0.0203728	0.029338	-0.0376766	0.0784222	0.488676		0.0196834	0.0291421	-0.0379284	0.0772952	0.50051		1083			0.0383358	0.0475493	-0.0564202	0.133092	0.422712		0.0391445	0.0409184	-0.0419952	0.120284	0.340956		0.0398649	0.0396457	-0.0383459	0.118076	0.315943		563			0.034761	0.0485039	-0.0615312	0.131053	0.475339
	Horvath DNAmAA	0.104894	0.0376877	0.0279447	0.181844	0.00919777		0.0607484	0.0341764	-0.00947255	0.130969	0.0870861		0.0559408	0.0347097	-0.0157817	0.127663	0.120399		1083			0.163504	0.0520528	0.056945	0.270063	0.00391207		0.135876	0.0430961	0.0492804	0.222472	0.00275366		0.128149	0.04243	0.0433542	0.212943	0.00364913		563			0.0420901	0.0515687	-0.0617045	0.145885	0.418584
	Hannum DNAmAA	0.0215399	0.032065	-0.0415789	0.0846586	0.502292		0.00391357	0.0293172	-0.0540516	0.0618788	0.893998		0.00464108	0.029698	-0.0542584	0.0635406	0.876122		1083			0.0396118	0.0495687	-0.0601369	0.139361	0.42828		0.0660044	0.0409803	-0.0153293	0.147338	0.110506		0.0656747	0.0420726	-0.0182163	0.149566	0.122976		563			-0.00692009	0.0458352	-0.0971661	0.0833259	0.880108
	PhenoAge DNAmAA	0.113061	0.0311541	0.0518619	0.174259	0.000311575		0.0805932	0.0278646	0.025756	0.13543	0.004107		0.0662624	0.0277161	0.0117655	0.120759	0.017302		1083			0.145299	0.0541287	0.0332514	0.257347	0.0133211		0.135008	0.0462235	0.0402779	0.229738	0.0068686		0.126245	0.0469801	0.0298614	0.222628	0.0121685		563			0.0775131	0.0490789	-0.0201928	0.175219	0.118294
	GrimAge DNAmAA	0.110889	0.0323789	0.0470258	0.174752	0.000752093		0.0794869	0.0329544	0.0133823	0.145592	0.0193743		0.0751976	0.0374157	-0.000775246	0.15117	0.0522552		1083			0.0966907	0.0488122	-0.00125523	0.194637	0.0528995		0.0803389	0.0433474	-0.00675975	0.167438	0.0698241		0.0992532	0.0491737	-0.000930706	0.199437	0.052039		563			0.117267	0.0446937	0.0293942	0.20514	0.00903962
	DunedinPACE	0.155051	0.0316706	0.0927113	0.21739	1.64687e-06		0.086376	0.0282965	0.0307532	0.141999	0.00241558		0.0700559	0.0291472	0.0127939	0.127318	0.0165905		1083			0.163616	0.0432461	0.0785214	0.248711	0.000185842		0.106789	0.0398096	0.0283393	0.185239	0.00785307		0.101326	0.0420058	0.0184074	0.184245	0.0169185		563			0.141873	0.0442623	0.0548777	0.228868	0.00144899
	DNAmTL	-0.0979859	0.035281	-0.168736	-0.0272359	0.00754203		-0.037244	0.0338155	-0.104888	0.0303996	0.275134		-0.0371938	0.0342041	-0.105733	0.031345	0.281576		1083			-0.0461098	0.049285	-0.145151	0.0529315	0.354079		-0.0156103	0.0458423	-0.107663	0.076442	0.734875		-0.0215963	0.0459996	-0.11383	0.0706373	0.640619		563			-0.139858	0.0488815	-0.237228	-0.0424878	0.00546053
	rLTL	-0.0139025	0.0314922	-0.0757858	0.0479807	0.659084		-0.0167897	0.0283137	-0.0724196	0.0388401	0.553458		-0.014572	0.0276764	-0.0688888	0.0397448	0.59866		1083			0.0504737	0.046079	-0.0408075	0.141755	0.27566		0.0292011	0.0410111	-0.0521879	0.11059	0.478145		0.0306687	0.0403547	-0.0491398	0.110477	0.448591		563			-0.0842234	0.0470419	-0.177181	0.00873379	0.0754264
	SkinAge	0.0177288	0.0389889	-0.0625619	0.0980195	0.65323		0.00479202	0.0342789	-0.0657493	0.0753333	0.889924		0.00143381	0.034677	-0.070309	0.0731766	0.967376		1083			0.0196595	0.0505614	-0.0826023	0.121921	0.699516		0.00875519	0.0486482	-0.0918282	0.109339	0.858738		0.00555834	0.0484029	-0.0943404	0.105457	0.909531		563			0.0189908	0.051491	-0.0845892	0.122571	0.713915
	ProteomicsAA	0.068241	0.0383126	-0.0102918	0.146774	0.0859006		0.0550426	0.0320194	-0.00986695	0.119952	0.0940868		0.0535555	0.0317391	-0.0106907	0.117802	0.0997021		1083			0.0350713	0.0495746	-0.064688	0.13483	0.482821		0.0404688	0.044604	-0.0497909	0.130729	0.369901		0.0333666	0.0440575	-0.0553298	0.122063	0.452729		563			0.0958708	0.0513999	-0.00759596	0.199338	0.0685496
	BioAge	0.136597	0.0340455	0.068807	0.204387	0.00013802		0.0790445	0.0294477	0.0205707	0.137518	0.00860041		0.0724412	0.030212	0.0122444	0.132638	0.0190136		1083			0.139032	0.0465061	0.0466036	0.231461	0.00362698		0.0762035	0.0416733	-0.006676	0.159083	0.0710321		0.0690456	0.0426681	-0.0158921	0.153983	0.109632		563			0.134172	0.0466627	0.0419983	0.226345	0.00460093
	Allostatic Load	0.327703	0.0291832	0.270423	0.384984	2.31148e-27		0.202362	0.0276076	0.148126	0.256598	8.8644e-13		0.225466	0.0316498	0.16335	0.287582	2.14939e-12		1083			0.30244	0.0411048	0.221652	0.383229	9.39375e-13		0.192313	0.0393161	0.114903	0.269724	1.73625e-06		0.21696	0.0456747	0.127194	0.306726	2.75093e-06		563			0.356681	0.0430388	0.271897	0.441464	8.32351e-15
	Subj. Age	-0.0731662	0.0313986	-0.134864	-0.0114689	0.0202116		-0.0530903	0.0271543	-0.106427	0.000245962	0.0510623		-0.0500215	0.0272874	-0.103636	0.00359343	0.0673897		1083			-0.145124	0.0430086	-0.229696	-0.0605523	0.00081828		-0.118254	0.0377663	-0.192494	-0.0440142	0.00186567		-0.111396	0.0381502	-0.186418	-0.0363744	0.00371826		563			0.00575445	0.0477023	-0.08866	0.100169	0.904177
	Subj. Life Expectancy	-0.0789498	0.0327118	-0.143536	-0.0143632	0.0168927		-0.0297996	0.0305218	-0.0899622	0.0303631	0.330002		-0.0316571	0.0307112	-0.0922964	0.0289821	0.304148		1083			-0.058956	0.0427332	-0.142917	0.0250053	0.168325		-0.0324669	0.0399215	-0.110892	0.0459579	0.416432		-0.0319428	0.0400965	-0.110711	0.0468256	0.426014		563			-0.103301	0.0508418	-0.205384	-0.00121813	0.0474271
	Subj. Health Expectancy	-0.142661	0.03047	-0.20246	-0.0828623	3.26987e-06		-0.0894459	0.0287652	-0.145934	-0.0329575	0.0019593		-0.0934841	0.0284221	-0.14928	-0.037688	0.00105172		1083			-0.128196	0.0439342	-0.214732	-0.0416592	0.00385106		-0.0916538	0.0428764	-0.176687	-0.00662095	0.0349074		-0.093032	0.0426806	-0.177618	-0.008446	0.0314166		563			-0.157736	0.0465572	-0.249718	-0.0657548	0.00089627
	BrainAge	-0.103213	0.0628154	-0.226934	0.0205077	0.101628		-0.0527977	0.0561905	-0.163492	0.0578964	0.348365		-0.0482847	0.0554394	-0.157507	0.0609381	0.384675		255			-0.0986768	0.101027	-0.299385	0.102032	0.331318		-0.083039	0.0905736	-0.262929	0.096851	0.361641		-0.0907736	0.0935191	-0.27675	0.0952023	0.334516		104			-0.106962	0.0815895	-0.268206	0.0542827	0.191917
SCORE2	7-CpG DNAmAA	-0.0513701	0.0343294	-0.119728	0.0169881	0.138639		-0.0497188	0.0193798	-0.0877947	-0.011643	0.0105933		-0.0514853	0.0197644	-0.0903749	-0.0125958	0.00963221		1083			-0.109689	0.0519762	-0.21581	-0.00356881	0.043216		-0.0458682	0.0293807	-0.104167	0.0124307	0.121681		-0.0501715	0.0299616	-0.109907	0.00956359	0.0983986		563			-0.123216	0.0450864	-0.211918	-0.0345127	0.00662704
	Horvath DNAmAA	-0.0313819	0.0312066	-0.0926664	0.0299026	0.314995		0.00286502	0.022984	-0.0438112	0.0495413	0.901519		0.00208343	0.0228768	-0.0442865	0.0484534	0.927932		1083			-0.072215	0.0462291	-0.163867	0.0194374	0.121239		-0.0160927	0.0300302	-0.0759213	0.0437359	0.593633		-0.020235	0.0300608	-0.0801232	0.0396533	0.502939		563			-0.0947969	0.0441142	-0.181473	-0.00812027	0.0321324
	Hannum DNAmAA	-0.0345246	0.031428	-0.0962742	0.0272251	0.272511		-0.064487	0.0215241	-0.107477	-0.0214967	0.00387426		-0.0659222	0.0215064	-0.108872	-0.0229722	0.00316454		1083			-0.0737157	0.0460963	-0.16506	0.0176286	0.11263		-0.0508031	0.0311136	-0.113378	0.0117719	0.109118		-0.0576161	0.031334	-0.120796	0.00556366	0.0728185		563			-0.146342	0.0448748	-0.234618	-0.0580659	0.00122541
	PhenoAge DNAmAA	-0.0934917	0.0320932	-0.156703	-0.0302801	0.00390644		-0.0368713	0.0203856	-0.0772324	0.00348994	0.0729976		-0.0419151	0.0210166	-0.0837066	-0.000123626	0.0493413		1083			-0.119859	0.0448309	-0.20837	-0.0313478	0.00825315		-0.0508065	0.0281377	-0.106272	0.00465892	0.072393		-0.0592906	0.0281762	-0.114807	-0.00377475	0.0364376		563			-0.11889	0.0441998	-0.205747	-0.0320334	0.00740659
	GrimAge DNAmAA	0.0953484	0.0340757	0.0275546	0.163142	0.00641267		0.0271138	0.0219825	-0.0164496	0.0706772	0.220042		0.00401126	0.0237249	-0.0429289	0.0509514	0.866003		1083			-0.0313535	0.051508	-0.136076	0.0733686	0.546809		0.0190135	0.032384	-0.0467201	0.0847471	0.560873		-0.0162587	0.0350208	-0.0874839	0.0549665	0.645484		563			-0.0270093	0.0453815	-0.116287	0.0622689	0.55215
	DunedinPACE	0.127531	0.0305867	0.0674997	0.187563	3.35543e-05		-0.0271612	0.0198226	-0.0661234	0.011801	0.171341		-0.0457384	0.0208793	-0.0868143	-0.00466254	0.029191		1083			0.130886	0.0422659	0.0478541	0.213918	0.00206189		-0.0274533	0.0283863	-0.0833439	0.0284372	0.334356		-0.0444187	0.0298959	-0.10339	0.0145526	0.138998		563			-0.00890599	0.0441097	-0.095566	0.077754	0.840072
	DNAmTL	-0.276851	0.0295432	-0.334829	-0.218872	5.15658e-20		0.0457958	0.021929	0.00253115	0.0890603	0.0381412		0.0543964	0.0225678	0.00973491	0.0990579	0.0173831		1083			-0.214052	0.0430331	-0.298766	-0.129338	1.15236e-06		0.04192	0.029873	-0.0170032	0.100843	0.162158		0.0552155	0.0301277	-0.00425508	0.114686	0.0685861		563			-0.161661	0.0435628	-0.247247	-0.0760747	0.000229361
	rLTL	0.0298053	0.0320329	-0.0332447	0.0928553	0.352918		-0.0624242	0.0219224	-0.1062	-0.0186479	0.00588098		-0.0613754	0.0223747	-0.106236	-0.0165148	0.00824661		1083			-0.0932829	0.044227	-0.180422	-0.00614393	0.0360032		-0.0891746	0.0294096	-0.147627	-0.0307224	0.00319659		-0.0937538	0.0295978	-0.152699	-0.0348085	0.00221079		563			-0.0583609	0.0463249	-0.149692	0.0329698	0.209158
	SkinAge	0.0866323	0.0335483	0.0201033	0.153161	0.011208		-0.0119691	0.0215304	-0.0549659	0.0310278	0.580173		-0.0126094	0.0221845	-0.0572465	0.0320277	0.572495		1083			0.096194	0.0455001	0.00619758	0.18619	0.0363668		-0.0267287	0.0334135	-0.0949418	0.0414845	0.429979		-0.0243573	0.0343048	-0.0950488	0.0463343	0.484331		563			0.127612	0.0508341	0.0254769	0.229747	0.0153848
	ProteomicsAA	-0.0454983	0.0349921	-0.115469	0.024472	0.198406		-0.0339744	0.0231467	-0.0812808	0.0133319	0.152749		-0.033622	0.0232719	-0.0812421	0.0139981	0.15937		1083			-0.101723	0.0483112	-0.198436	-0.00501001	0.0395977		-0.0465291	0.0332081	-0.114482	0.0214241	0.171909		-0.048453	0.0338592	-0.118123	0.0212174	0.164587		563			-0.043807	0.0464722	-0.135455	0.047841	0.347017
	BioAge	-0.0305173	0.0321926	-0.0939184	0.0328838	0.344059		-0.028566	0.0204912	-0.0692204	0.0120884	0.166392		-0.0333793	0.0207308	-0.0744781	0.00771945	0.11033		1083			-0.088091	0.0423056	-0.171194	-0.00498798	0.0377877		-0.0994692	0.0277348	-0.154134	-0.0448042	0.000414413		-0.110534	0.0280778	-0.165856	-0.0552123	0.000109436		563			0.0126945	0.0478409	-0.0820406	0.10743	0.791203
	Allostatic Load	0.0915641	0.0309937	0.0307085	0.15242	0.00324294		0.027261	0.019901	-0.011934	0.0664561	0.171969		0.0200249	0.024181	-0.027732	0.0677818	0.40884		1083			0.120539	0.0437883	0.0343282	0.20675	0.00631116		0.0264345	0.0294784	-0.0318805	0.0847495	0.371501		0.0306023	0.0371592	-0.0435771	0.104782	0.41314		563			0.0583305	0.0444916	-0.0291033	0.145764	0.190501
	Subj. Age	-0.0608157	0.0308128	-0.121293	-0.000338113	0.0487357		-0.00426465	0.0191807	-0.0419547	0.0334254	0.824145		-0.00805753	0.019309	-0.0460065	0.0298915	0.676666		1083			-0.0180003	0.0423418	-0.101171	0.0651702	0.670915		0.0144145	0.0270941	-0.0388271	0.0676561	0.594968		0.00947393	0.0270445	-0.0436699	0.0626178	0.726265		563			-0.0909367	0.0456988	-0.180924	-0.000949234	0.0476492
	Subj. Life Expectancy	-0.243726	0.0305781	-0.303818	-0.183634	1.28836e-14		-0.0219818	0.0210494	-0.0634091	0.0194456	0.297211		-0.023491	0.0208734	-0.0645422	0.0175603	0.261181		1083			-0.293805	0.0422602	-0.377027	-0.210583	2.97854e-11		-0.0375432	0.0303615	-0.0975088	0.0224224	0.218089		-0.0476119	0.0297959	-0.106326	0.0111024	0.111459		563			-0.296565	0.042578	-0.38024	-0.212891	1.15723e-11
	Subj. Health Expectancy	-0.237413	0.0301552	-0.296614	-0.178212	1.24919e-14		-0.0233156	0.0201743	-0.0629383	0.0163071	0.248271		-0.0228795	0.0200818	-0.0623107	0.0165517	0.254981		1083			-0.264531	0.0422709	-0.347706	-0.181356	1.29952e-09		-0.0473395	0.0294922	-0.105467	0.0107885	0.109915		-0.0495122	0.0288442	-0.106274	0.00724945	0.0870915		563			-0.261667	0.0427393	-0.345641	-0.177693	1.88373e-09
	BrainAge	-0.0347598	0.0628458	-0.158532	0.0890128	0.58069		-0.00811148	0.0385399	-0.0840227	0.0677998	0.833476		-0.00866044	0.0391172	-0.0857214	0.0684005	0.824973		255			-0.0470983	0.0991315	-0.243783	0.149587	0.63575		-0.0908276	0.0603046	-0.210526	0.0288705	0.135301		-0.0883489	0.0631373	-0.213786	0.037088	0.165163		104			-0.0365574	0.0818977	-0.198407	0.125292	0.655981
LS7	7-CpG DNAmAA	0.00622257	0.0347755	-0.0631999	0.075645	0.858533		0.0391052	0.0279564	-0.0165842	0.0947947	0.165985		0.0389363	0.0276699	-0.0166374	0.09451	0.165549		1083			-0.024437	0.0566585	-0.14306	0.0941861	0.671123		-0.00328399	0.036655	-0.0759588	0.0693908	0.928781		-0.000921168	0.0344116	-0.0689703	0.0671279	0.978683		563			0.0643514	0.0449595	-0.0240498	0.152753	0.153163
	Horvath DNAmAA	-0.0485266	0.0322917	-0.112152	0.0150993	0.134275		0.00172226	0.0254229	-0.0482085	0.051653	0.946012		0.0127356	0.0240885	-0.0345583	0.0600294	0.597182		1083			-0.0340544	0.048915	-0.132159	0.0640497	0.489339		-0.0079778	0.0357014	-0.0784714	0.0625158	0.823456		0.0049059	0.0334826	-0.0610375	0.0708493	0.883628		563			-0.0439158	0.0447834	-0.131946	0.0441141	0.327346
	Hannum DNAmAA	0.00222219	0.0336094	-0.064404	0.0688483	0.947407		0.0136415	0.026466	-0.0385307	0.0658136	0.60679		0.0150213	0.0256775	-0.035739	0.0657815	0.55948		1083			0.0455134	0.0471092	-0.048191	0.139218	0.3368		0.0113497	0.0359782	-0.0597885	0.0824879	0.752887		0.0103997	0.0336708	-0.0559874	0.0767869	0.757739		563			-0.0112319	0.0472931	-0.104711	0.0822469	0.81261
	PhenoAge DNAmAA	-0.0345697	0.0359863	-0.107016	0.0378768	0.341783		0.0249194	0.0291425	-0.033807	0.0836459	0.397116		0.0444587	0.0302587	-0.0179907	0.106908	0.154736		1083			-0.0191074	0.0520956	-0.125361	0.0871458	0.716281		0.00700365	0.037666	-0.0680728	0.0820801	0.85301		0.0231346	0.0379417	-0.0533201	0.0995892	0.545153		563			-0.0433602	0.0447084	-0.131235	0.044515	0.332671
	GrimAge DNAmAA	-0.157087	0.031367	-0.218769	-0.0954044	8.57233e-07		-0.0473821	0.0291935	-0.105296	0.0105318	0.107707		-0.0316202	0.0300442	-0.0911647	0.0279244	0.294911		1083			-0.0910573	0.0506546	-0.19367	0.0115553	0.0803484		-0.0229207	0.0448767	-0.116797	0.0709558	0.615363		-0.0245617	0.0438915	-0.115045	0.0659217	0.580826		563			-0.187409	0.0478522	-0.282475	-0.0923426	0.000174616
	DunedinPACE	-0.224235	0.0326629	-0.288952	-0.159518	3.88469e-10		-0.066397	0.0299145	-0.126314	-0.00647988	0.0304881		-0.0188152	0.0300281	-0.0793708	0.0417405	0.53424		1083			-0.222123	0.0427054	-0.306148	-0.138098	3.57594e-07		-0.0610352	0.0394284	-0.13958	0.0175095	0.125829		-0.0208161	0.0404764	-0.102512	0.0608802	0.609766		563			-0.204877	0.0490347	-0.302864	-0.106889	9.2197e-05
	DNAmTL	0.0398866	0.0337981	-0.0271944	0.106968	0.240833		-0.00401756	0.0313109	-0.0667721	0.058737	0.898372		-0.0147904	0.0302797	-0.0755746	0.0459938	0.627312		1083			-0.0330135	0.043971	-0.119563	0.0535357	0.453392		-0.0372203	0.0400974	-0.11734	0.0428996	0.356803		-0.0516882	0.0390472	-0.129945	0.0265683	0.191079		563			0.066794	0.0485392	-0.0296111	0.163199	0.172141
	rLTL	-0.0097395	0.031996	-0.0727062	0.0532272	0.761037		-0.0309745	0.0267119	-0.0835671	0.0216181	0.247256		-0.0343197	0.0255432	-0.084625	0.0159856	0.180287		1083			0.0572773	0.0521079	-0.0490533	0.163608	0.28025		0.00158174	0.0420742	-0.0847782	0.0879417	0.97029		-0.00596565	0.0399786	-0.0879262	0.0759949	0.882468		563			-0.0286254	0.0465153	-0.120363	0.0631119	0.53901
	SkinAge	0.00536207	0.0330959	-0.0600708	0.0707949	0.871527		-0.0190745	0.0288188	-0.0768817	0.0387327	0.510925		-0.0207236	0.0269517	-0.0745707	0.0331234	0.444784		1083			-0.0153703	0.0461642	-0.106831	0.0760905	0.73979		-0.0119836	0.0457471	-0.108098	0.0841312	0.796333		-0.0212626	0.0416825	-0.107585	0.0650599	0.614933		563			0.0206336	0.0573559	-0.0984203	0.139687	0.722519
	ProteomicsAA	-0.0087852	0.0314328	-0.0705424	0.052972	0.779983		-0.0203341	0.0266239	-0.073022	0.0323537	0.44644		-0.0145391	0.0251863	-0.0643165	0.0352383	0.564652		1083			0.0136373	0.0454018	-0.076072	0.103347	0.764311		-0.0091365	0.0369267	-0.0824813	0.0642083	0.805136		0.00147874	0.0364089	-0.0712482	0.0742057	0.967729		563			-0.0218366	0.0449185	-0.110143	0.0664696	0.627136
	BioAge	-0.196302	0.0307535	-0.256714	-0.135889	3.77436e-10		-0.115242	0.0256522	-0.165755	-0.0647296	1.06005e-05		-0.0834173	0.0250281	-0.132771	-0.0340638	0.00102416		1083			-0.199936	0.0426666	-0.283846	-0.116026	3.96973e-06		-0.0969322	0.0376668	-0.171968	-0.0218961	0.0120441		-0.0612941	0.0355496	-0.131776	0.00918795	0.0875949		563			-0.191691	0.0479473	-0.286999	-0.096384	0.000134017
	Allostatic Load	-0.477486	0.0287806	-0.534295	-0.420676	1.69924e-37		-0.25268	0.0276769	-0.307131	-0.19823	7.79128e-18		-0.166468	0.0296495	-0.224776	-0.10816	3.94703e-08		1083			-0.493571	0.0394985	-0.571618	-0.415523	5.53272e-25		-0.251836	0.0397387	-0.330445	-0.173227	3.43038e-09		-0.172525	0.0426064	-0.256688	-0.0883616	8.08942e-05		563			-0.4595	0.0417399	-0.541926	-0.377074	2.19949e-21
	Subj. Age	0.00556915	0.031283	-0.0558732	0.0670115	0.858766		-0.0138623	0.030627	-0.0765677	0.0488431	0.654273		-0.00695932	0.0276615	-0.0626909	0.0487723	0.802519		1083			0.0364072	0.0423761	-0.0468322	0.119647	0.390637		0.0145062	0.036983	-0.0589922	0.0880046	0.695832		0.0121202	0.0343064	-0.0557017	0.079942	0.724398		563			-0.0334807	0.0452569	-0.122497	0.0555355	0.459933
	Subj. Life Expectancy	0.0511997	0.0359027	-0.0210487	0.123448	0.160531		0.0299181	0.0347904	-0.0423737	0.10221	0.399398		0.0356245	0.0327682	-0.0322675	0.103517	0.288539		1083			0.0701793	0.0451368	-0.0189613	0.15932	0.121966		0.0543086	0.0409098	-0.0277046	0.136322	0.189904		0.0574359	0.0383458	-0.0190617	0.133934	0.138735		563			0.0469571	0.0509915	-0.0553929	0.149307	0.361413
	Subj. Health Expectancy	0.0531646	0.0332649	-0.0126741	0.119003	0.112532		0.035416	0.0309948	-0.0272028	0.0980348	0.259897		0.0374314	0.0284076	-0.019423	0.0942857	0.19276		1083			0.0442178	0.0459737	-0.0468147	0.13525	0.338097		0.0438876	0.0395233	-0.0349543	0.122729	0.270658		0.0469918	0.0356603	-0.0234601	0.117444	0.189559		563			0.0658908	0.0467002	-0.026279	0.15806	0.160045
	BrainAge	-0.0529306	0.0658613	-0.183037	0.0771757	0.422825		-0.027219	0.0557114	-0.137293	0.0828552	0.625854		-0.0520319	0.0551162	-0.161238	0.0571738	0.347181		255			-0.00630245	0.101997	-0.209023	0.196418	0.950871		0.0384224	0.0865651	-0.133989	0.210833	0.658409		0.00171313	0.086001	-0.170359	0.173786	0.984174		104			-0.0825127	0.0889982	-0.260043	0.095018	0.357076
[truncated: 11 more columns]

## Sheet: Suppl. Data 10
Supplementary Data 10: Longitudinal logistic regression analyses of binary outcome variables at T1 on biomarkers of aging at T0 in 1,083 participants. BrainAge was available for a smaller subgroup only (n=255). Covariates were all assessed at T0. Model 1: unadjusted; Model 2: outcome variable at T0, age, sex (if applicable); Model 3: Model 2 + PC1, PC2, PC3, PC4, alcohol intake, smoking, BMI.
		Women and Men																		Women																		Men
Outcome	Marker	Model 1					Model 2					Model 3								Model 1					Model 2					Model 3								Model 1					Model 2					Model 3
		St. OR	St. Lower CI	St. Upper CI	p-value		St. OR	St. Lower CI	St. Upper CI	p-value		St. OR	St. Lower CI	St. Upper CI	p-value		n			St. OR	St. Lower CI	St. Upper CI	p-value		St. OR	St. Lower CI	St. Upper CI	p-value		St. OR	St. Lower CI	St. Upper CI	p-value		n			St. OR	St. Lower CI	St. Upper CI	p-value		St. OR	St. Lower CI	St. Upper CI	p-value		St. OR	St. Lower CI
Falls (past 12 months)	7-CpG DNAmAA	1.0571	0.914255	1.22226	0.451502		1.07046	0.925313	1.23838	0.358704		1.0741	0.927528	1.24383	0.338716		1083			1.11389	0.91783	1.35184	0.273383		1.10788	0.905093	1.35611	0.318043		1.11133	0.907417	1.36105	0.305206		563			1.03812	0.801172	1.34515	0.770152		1.03244	0.799472	1.33329	0.801539		1.03509	0.795291
	Horvath DNAmAA	0.958348	0.822415	1.11675	0.581778		0.963403	0.826831	1.12253	0.630085		0.952667	0.818078	1.1094	0.530152		1083			0.908242	0.716575	1.15118	0.413315		0.893383	0.702044	1.13687	0.347101		0.87273	0.681648	1.11738	0.269025		563			1.05505	0.80195	1.38803	0.689755		1.05593	0.807993	1.37996	0.680067		1.05763	0.807084
	Hannum DNAmAA	1.0063	0.87246	1.16068	0.930972		1.02394	0.887799	1.18095	0.74474		1.02126	0.885176	1.17827	0.772705		1083			0.973692	0.753158	1.2588	0.830871		0.967094	0.744941	1.2555	0.791854		0.9647	0.740188	1.25731	0.779928		563			1.09826	0.838224	1.43898	0.480521		1.09585	0.84003	1.42958	0.485078		1.1173	0.840666
	PhenoAge DNAmAA	1.02795	0.870118	1.21441	0.739906		1.01812	0.860494	1.20461	0.830567		1.01391	0.852388	1.20603	0.872814		1083			0.931682	0.729348	1.19015	0.556994		0.911004	0.709212	1.17021	0.450163		0.892897	0.686994	1.16051	0.379599		563			1.17326	0.928387	1.48272	0.177385		1.17138	0.928075	1.47847	0.180102		1.20641	0.948736
	GrimAge DNAmAA	1.00803	0.852557	1.19185	0.923537		1.06168	0.882608	1.27708	0.514754		1.07992	0.88067	1.32425	0.448686		1083			1.01598	0.795916	1.29688	0.894664		0.991808	0.772186	1.27389	0.946629		1.0067	0.763168	1.32793	0.960741		563			1.09831	0.882338	1.36715	0.398069		1.1156	0.891619	1.39584	0.335222		1.15702	0.903739
	DunedinPACE	0.95656	0.823973	1.11048	0.556887		0.967714	0.829125	1.12947	0.675261		0.956274	0.814818	1.12229	0.582305		1083			0.909768	0.733556	1.12831	0.383075		0.861299	0.687459	1.0791	0.190148		0.814245	0.63456	1.04481	0.103762		563			1.06941	0.858537	1.33207	0.546357		1.0753	0.862091	1.34125	0.516636		1.12922	0.891828
	DNAmTL	1.15026	0.987884	1.33933	0.0710287		1.15955	0.980175	1.37175	0.0837856		1.14647	0.963682	1.36393	0.121678		1083			1.21427	0.996002	1.48037	0.0547726		1.296	1.0403	1.61455	0.0210884		1.29438	1.03559	1.61784	0.023668		563			1.00801	0.790934	1.28466	0.947492		1.02374	0.778963	1.34542	0.861787		0.983344	0.730367
	rLTL	0.958752	0.817304	1.12468	0.599231		0.990024	0.829139	1.18213	0.909477		0.984542	0.825167	1.1747	0.859421		1083			0.989144	0.771992	1.26738	0.928245		0.962906	0.743672	1.24677	0.763931		0.969613	0.751698	1.2507	0.804364		563			0.992435	0.805213	1.22319	0.943059		1.00176	0.810223	1.23858	0.986993		1.00046	0.80916
	SkinAge	1.01807	0.860115	1.20504	0.830762		1.00583	0.851066	1.18874	0.944473		1.0044	0.847089	1.19092	0.958776		1083			1.12794	0.933712	1.36257	0.211138		1.13607	0.930156	1.38756	0.210063		1.14111	0.931175	1.39837	0.201989		563			0.880819	0.65133	1.19117	0.386374		0.866529	0.647739	1.15922	0.316381		0.866062	0.640457
	ProteomicsAA	0.928629	0.795923	1.08346	0.342208		0.924642	0.791246	1.08053	0.320203		0.9214	0.788758	1.07635	0.298544		1083			0.94819	0.776439	1.15793	0.599195		0.938	0.764744	1.15051	0.536109		0.934247	0.759499	1.1492	0.516884		563			0.919975	0.716317	1.18154	0.503849		0.913752	0.710906	1.17448	0.471374		0.91723	0.717785
	BioAge	0.894818	0.769856	1.04006	0.146143		0.901527	0.775106	1.04857	0.176989		0.88296	0.755941	1.03132	0.11521		1083			0.911485	0.736228	1.12846	0.389018		0.928692	0.750051	1.14988	0.492603		0.90365	0.721294	1.13211	0.3727		563			0.875161	0.706135	1.08465	0.222093		0.873906	0.704985	1.0833	0.217601		0.862498	0.687112
	Allostatic Load	1.01292	0.876442	1.17066	0.861262		1.00284	0.86686	1.16015	0.969448		0.957291	0.789245	1.16112	0.652179		1083			1.17471	0.977498	1.41172	0.0857816		1.14135	0.945938	1.37714	0.167153		1.07524	0.83695	1.38138	0.566596		563			0.832564	0.651701	1.06362	0.139334		0.832921	0.650653	1.06625	0.143387		0.830876	0.622352
	Subj. Age	0.928158	0.803832	1.07171	0.308338		0.947397	0.817715	1.09765	0.470074		0.949404	0.817459	1.10265	0.494519		1083			0.929883	0.766333	1.12834	0.459932		0.929513	0.764252	1.13051	0.462862		0.941066	0.772006	1.14715	0.546477		563			0.918269	0.746111	1.13015	0.41986		0.943111	0.762281	1.16684	0.588808		0.932023	0.750946
	Subj. Life Expectancy	0.914273	0.765885	1.09141	0.309328		0.94258	0.761837	1.1662	0.568096		0.943628	0.761196	1.16978	0.578475		1083			0.903956	0.740356	1.10371	0.319019		0.922043	0.733804	1.15857	0.480632		0.923811	0.734786	1.16146	0.492587		563			0.946774	0.732499	1.22373	0.667299		0.966471	0.720143	1.29706	0.813429		0.954742	0.709656
	Subj. Health Expectancy	0.982973	0.842648	1.14667	0.825015		1.00929	0.84891	1.19998	0.915052		1.0043	0.844256	1.19467	0.960706		1083			0.976816	0.784274	1.21663	0.830775		0.985717	0.765897	1.26863	0.908085		0.984891	0.765006	1.26798	0.902952		563			0.996046	0.801529	1.23777	0.971309		1.02654	0.818186	1.28795	0.82033		0.992151	0.790232
	BrainAge	0.754045	0.555276	1.02397	0.0702179		0.757055	0.556893	1.02916	0.0752256		0.766185	0.550301	1.06676	0.113208		255			0.762538	0.4696	1.23821	0.268844		0.764828	0.469143	1.24687	0.277933		0.77592	0.431307	1.39588	0.388513		104			0.745773	0.508919	1.09286	0.131098		0.763485	0.516147	1.12935	0.174718		0.769457	0.506199
T2D	7-CpG DNAmAA	0.996779	0.84369	1.17765	0.969658		0.856821	0.667477	1.09988	0.222391		0.858806	0.670836	1.09945	0.225397		1083			1.05502	0.789299	1.4102	0.712252		0.987535	0.688876	1.41568	0.944579		0.982488	0.700739	1.37752	0.917783		563			0.884517	0.71473	1.09464	0.258516		0.746217	0.539336	1.03245	0.0770801		0.74478	0.529486
	Horvath DNAmAA	1.33921	1.09178	1.64272	0.00641676		1.27875	0.99503	1.64336	0.0546275		1.25988	0.978448	1.62227	0.0727586		1083			1.31617	0.9568	1.81052	0.0884978		1.30601	0.905442	1.8838	0.149213		1.26919	0.872852	1.84548	0.206432		563			1.28548	0.988256	1.67209	0.0607014		1.23805	0.834707	1.83629	0.280444		1.22691	0.839659
	Hannum DNAmAA	0.987855	0.805438	1.21159	0.90368		1.01336	0.748469	1.372	0.928631		1.02556	0.755203	1.3927	0.865912		1083			0.957802	0.692474	1.32479	0.786692		1.1	0.751796	1.60947	0.614807		1.10023	0.743585	1.62795	0.623931		563			0.919872	0.73026	1.15872	0.475962		0.905484	0.585403	1.40058	0.643433		0.908694	0.592659
	PhenoAge DNAmAA	1.2685	1.05216	1.52933	0.013535		1.1826	0.915167	1.52818	0.196182		1.11748	0.866981	1.44035	0.386749		1083			1.34707	0.98661	1.83923	0.0601333		1.20957	0.852032	1.71714	0.283114		1.17408	0.826277	1.66828	0.368332		563			1.18837	0.957834	1.4744	0.116496		1.18929	0.818636	1.72776	0.357463		1.10357	0.759136
	GrimAge DNAmAA	1.27648	1.07906	1.51003	0.00467153		1.14011	0.85663	1.5174	0.358838		1.1282	0.815654	1.5605	0.455297		1083			1.12554	0.874788	1.44818	0.355942		1.09303	0.788606	1.51497	0.590672		1.15572	0.795506	1.67905	0.443604		563			1.22399	0.975318	1.53607	0.0806622		1.15894	0.784869	1.71129	0.449248		1.07685	0.689357
	DunedinPACE	1.4445	1.22908	1.69767	9.27129e-06		1.17374	0.931605	1.47881	0.173642		1.05355	0.827848	1.34079	0.67098		1083			1.36714	1.07172	1.74401	0.0119514		1.10576	0.808096	1.51307	0.528881		1.01076	0.722206	1.41462	0.95009		563			1.388	1.11782	1.72348	0.00308166		1.2267	0.877484	1.7149	0.23069		1.07735	0.761565
	DNAmTL	0.825879	0.70179	0.97191	0.0213954		0.889321	0.693244	1.14086	0.355125		0.932001	0.719876	1.20663	0.592169		1083			1.02895	0.804198	1.31652	0.820105		1.13685	0.818364	1.57929	0.443704		1.16977	0.829998	1.64862	0.369731		563			0.803363	0.640733	1.00727	0.0577047		0.713415	0.50031	1.01729	0.0620284		0.770872	0.534513
	rLTL	0.952029	0.808044	1.12167	0.55619		0.875798	0.691752	1.10881	0.269632		0.897515	0.704244	1.14383	0.380885		1083			0.951938	0.725974	1.24824	0.719109		0.828572	0.593437	1.15687	0.266834		0.85391	0.607011	1.20123	0.361372		563			0.838122	0.662679	1.06001	0.139208		0.950705	0.660305	1.36882	0.783137		0.973328	0.66227
	SkinAge	0.899009	0.72646	1.11254	0.313409		0.862122	0.637312	1.16623	0.321284		0.860547	0.627973	1.17926	0.333856		1083			0.938092	0.72064	1.22116	0.632469		0.804871	0.57419	1.12823	0.205796		0.804713	0.568044	1.13999	0.219127		563			0.886099	0.666678	1.17774	0.389524		0.955503	0.594936	1.5346	0.842283		0.925523	0.555979
	ProteomicsAA	1.06028	0.879932	1.27759	0.532338		1.06435	0.845005	1.34064	0.595012		1.06048	0.839764	1.33921	0.620502		1083			1.06648	0.815147	1.3953	0.635986		1.16296	0.837299	1.61527	0.365513		1.12775	0.816325	1.55798	0.464706		563			1.02998	0.805172	1.31757	0.811217		0.974062	0.657136	1.44384	0.893359		0.980213	0.657653
	BioAge	1.35907	1.15061	1.60528	0.0003384		1.2005	0.944027	1.52665	0.135024		1.14619	0.895779	1.4666	0.275291		1083			1.44254	1.12595	1.84814	0.00385437		1.1692	0.859516	1.59047	0.318452		1.10214	0.798649	1.52095	0.552803		563			1.29906	1.03853	1.62495	0.0221798		1.3042	0.890779	1.90951	0.169232		1.31015	0.882442
	Allostatic Load	3.37364	2.72105	4.18273	2.27342e-20		2.23894	1.6855	2.97412	4.89883e-07		2.23257	1.56224	3.19055	5.93197e-05		1083			3.138	2.31339	4.25654	3.05251e-11		2.25283	1.55891	3.25564	3.80238e-05		2.2725	1.41346	3.65362	0.00113778		563			3.87278	2.88274	5.20284	7.35153e-18		2.16806	1.46656	3.20513	0.000138499		2.02494	1.27268
	Subj. Age	0.964495	0.821237	1.13274	0.659162		0.963566	0.767607	1.20955	0.748689		0.96801	0.766472	1.22254	0.784609		1083			0.841286	0.653252	1.08344	0.180162		0.887638	0.643293	1.22479	0.467287		0.915394	0.658392	1.27272	0.598336		563			1.08484	0.875579	1.34412	0.45559		1.01581	0.73122	1.41116	0.925324		1.05022	0.740101
	Subj. Life Expectancy	0.897927	0.759083	1.06217	0.208329		0.876082	0.687572	1.11628	0.284187		0.887394	0.693075	1.1362	0.343021		1083			0.767963	0.597738	0.986666	0.0389663		0.741281	0.531402	1.03405	0.077831		0.752974	0.535581	1.05861	0.102407		563			0.95879	0.768705	1.19588	0.708109		1.04007	0.734923	1.47193	0.824179		1.0976	0.765901
	Subj. Health Expectancy	0.769739	0.647797	0.914636	0.00297623		0.788612	0.616052	1.00951	0.0594295		0.798694	0.622784	1.02429	0.0765235		1083			0.742139	0.57326	0.960769	0.0236686		0.78073	0.559481	1.08947	0.145097		0.780337	0.557222	1.09279	0.148527		563			0.779192	0.615763	0.985998	0.0378201		0.794854	0.54734	1.1543	0.227208		0.824401	0.562043
	BrainAge	1.01608	0.725791	1.42247	0.925682		0.899704	0.565022	1.43263	0.654927		0.922855	0.565955	1.50482	0.746646		255			0.622038	0.33831	1.14372	0.125135		0.457065	0.205356	1.0173	0.0550169		0.447931	0.158297	1.2675	0.128531		104			1.25824	0.834898	1.89625	0.270182		1.42672	0.765576	2.65882	0.261045		1.56876	0.784807
MetS	7-CpG DNAmAA	1.08717	0.930583	1.27011	0.281331		0.992237	0.831817	1.18359	0.929766		1.01648	0.855513	1.20774	0.850915		1083			1.12253	0.87389	1.44191	0.344364		1.10377	0.866711	1.40566	0.415788		1.10545	0.873472	1.39903	0.398562		563			0.961681	0.804772	1.14918	0.66644		0.877988	0.695336	1.10862	0.272191		0.931401	0.734457
	Horvath DNAmAA	1.23679	1.08127	1.41466	0.00217651		1.11683	0.956645	1.30383	0.161427		1.1274	0.960292	1.32358	0.142412		1083			1.16383	0.957947	1.41396	0.124827		1.1188	0.897898	1.39405	0.314517		1.10671	0.880208	1.3915	0.381754		563			1.22882	1.02378	1.47493	0.0270868		1.10267	0.879146	1.38303	0.396608		1.14695	0.906588
	Hannum DNAmAA	1.07509	0.94059	1.22881	0.285383		1.0575	0.904245	1.23673	0.483014		1.07768	0.914648	1.26978	0.369563		1083			1.00582	0.822395	1.23014	0.954155		1.07148	0.856131	1.34099	0.542821		1.08539	0.8586	1.37209	0.488337		563			1.02928	0.86284	1.22782	0.747928		1.03198	0.826086	1.28918	0.780999		1.07057	0.846536
	PhenoAge DNAmAA	1.15564	1.0182	1.31163	0.0252671		1.02439	0.875211	1.19899	0.763162		0.993194	0.849673	1.16096	0.931515		1083			1.10807	0.913734	1.34375	0.292941		0.966485	0.779321	1.1986	0.755156		0.949507	0.761408	1.18407	0.644015		563			1.17915	0.982316	1.41543	0.0767837		1.09439	0.847494	1.41321	0.482164		1.04936	0.813306
	GrimAge DNAmAA	1.34588	1.17853	1.537	1.69306e-05		1.14771	0.968471	1.36012	0.111001		1.14574	0.939362	1.39746	0.176385		1083			1.16825	0.942546	1.448	0.150245		1.12901	0.887085	1.43692	0.315775		1.16987	0.879564	1.556	0.269115		563			1.30669	1.08172	1.57845	0.0057475		1.13745	0.904977	1.42964	0.268116		1.09544	0.834662
	DunedinPACE	1.49812	1.29547	1.73248	3.68089e-07		1.18603	0.999951	1.40673	0.0500648		1.10608	0.929619	1.31604	0.253747		1083			1.42066	1.18303	1.70601	0.0001916		1.18187	0.951703	1.46769	0.13005		1.11896	0.892774	1.40245	0.328276		563			1.42176	1.14149	1.77086	0.00229111		1.16754	0.908077	1.50113	0.222913		1.09236	0.838442
	DNAmTL	0.835143	0.736741	0.946687	0.00494476		0.91968	0.779942	1.08445	0.31892		0.923579	0.77897	1.09503	0.359702		1083			1.00611	0.843286	1.20036	0.945961		1.05821	0.848338	1.32	0.614925		1.06905	0.852275	1.34095	0.562593		563			0.821051	0.668777	1.008	0.05928		0.804806	0.621986	1.04136	0.0973894		0.785441	0.598377
	rLTL	1.0867	0.960227	1.22984	0.18739		1.02604	0.875927	1.20187	0.749321		1.04879	0.89446	1.22975	0.556686		1083			1.05492	0.873617	1.27385	0.575227		1.0513	0.839404	1.31667	0.659965		1.09313	0.86952	1.37425	0.441868		563			0.96509	0.807806	1.153	0.694695		1.0041	0.802378	1.25655	0.97128		1.00196	0.795186
	SkinAge	0.956995	0.823814	1.11171	0.555999		0.919234	0.748812	1.12844	0.403223		0.918528	0.742716	1.13596	0.414618		1083			1.08051	0.905171	1.28982	0.39022		1.04359	0.831333	1.31004	0.71038		1.0532	0.838555	1.32278	0.653399		563			0.860312	0.665732	1.11176	0.232579		0.790884	0.563392	1.11023	0.160184		0.782925	0.538188
	ProteomicsAA	0.941085	0.830554	1.06633	0.339968		0.958188	0.823284	1.1152	0.580203		0.953918	0.813623	1.1184	0.559463		1083			0.929249	0.778133	1.10971	0.416491		0.904522	0.73337	1.11562	0.347129		0.880673	0.707199	1.0967	0.254691		563			0.91962	0.75481	1.12041	0.400672		1.02227	0.814391	1.2832	0.848456		1.01671	0.796853
	BioAge	1.16637	1.02684	1.32487	0.0180869		0.998572	0.848147	1.17568	0.9862		0.952112	0.804315	1.12707	0.565486		1083			1.27005	1.05359	1.53097	0.0125209		1.01585	0.807333	1.27821	0.89218		0.960148	0.754857	1.22127	0.737252		563			1.05866	0.877372	1.27741	0.549476		0.983795	0.774228	1.25009	0.892561		0.96708	0.748308
	Allostatic Load	2.85106	2.42578	3.35089	1.63486e-33		1.69786	1.40497	2.05181	5.49668e-08		1.51166	1.2322	1.8545	7.79811e-05		1083			3.47142	2.65008	4.54732	2.73877e-14		2.22429	1.62008	3.05385	4.39871e-06		2.11308	1.46434	3.04921	0.000177414		563			2.38263	1.8773	3.02398	1.108e-10		1.27823	0.970082	1.68426	0.0808595		1.08773	0.792649
	Subj. Age	0.926375	0.820639	1.04573	0.215907		0.892891	0.76721	1.03916	0.142892		0.892123	0.762734	1.04346	0.152941		1083			0.898322	0.753706	1.07069	0.230558		0.875436	0.705858	1.08575	0.224627		0.890015	0.71423	1.10906	0.29794		563			0.969992	0.813861	1.15607	0.733127		0.906164	0.731104	1.12314	0.367438		0.912052	0.727762
	Subj. Life Expectancy	0.915715	0.806457	1.03977	0.173642		0.861449	0.729973	1.0166	0.0773736		0.853026	0.71985	1.01084	0.0663304		1083			0.806353	0.672325	0.9671	0.0204846		0.789504	0.627304	0.993642	0.0440456		0.783463	0.621106	0.98826	0.0395378		563			0.974938	0.817157	1.16318	0.777611		0.940016	0.745053	1.186	0.60125		0.960816	0.751651
	Subj. Health Expectancy	0.884656	0.781989	1.0008	0.0515026		0.849551	0.723929	0.996972	0.0458255		0.834737	0.70753	0.984815	0.0323117		1083			0.815286	0.684234	0.97144	0.022453		0.772741	0.622207	0.959696	0.0197943		0.757075	0.607397	0.943636	0.0133891		563			0.936099	0.782722	1.11953	0.468376		0.936155	0.735303	1.19187	0.590992		0.924851	0.712787
	BrainAge	0.893786	0.694549	1.15018	0.381308		0.78847	0.586647	1.05973	0.114582		0.781648	0.57194	1.06825	0.121469		255			0.699958	0.45768	1.07049	0.0988402		0.64826	0.412624	1.01846	0.059822		0.636169	0.3974	1.0184	0.0593487		104			1.02116	0.736886	1.4151	0.899238		0.919994	0.612074	1.38282	0.686223		0.952742	0.613311
Fried Frailty	7-CpG DNAmAA	1.01713	0.88728	1.16598	0.805213		1.06491	0.929971	1.21942	0.360736		1.06356	0.926124	1.22138	0.380838		1083			0.895582	0.723863	1.10804	0.29926		0.937722	0.769272	1.14306	0.519445		0.908404	0.747412	1.10407	0.331989		563			1.18587	0.990413	1.41989	0.0635018		1.22691	1.01627	1.48122	0.0334696		1.25015	1.0281
	Horvath DNAmAA	1.05369	0.918664	1.20856	0.450007		1.08974	0.940045	1.26326	0.24925		1.07246	0.92261	1.24664	0.356755		1083			1.07408	0.891078	1.29466	0.449307		1.10667	0.911716	1.3433	0.301834		1.08427	0.877558	1.33967	0.447605		563			1.04724	0.861074	1.27366	0.640132		1.08214	0.883994	1.32471	0.44		1.07696	0.880315
	Hannum DNAmAA	1.03118	0.909416	1.16925	0.63108		1.05566	0.919865	1.2115	0.438295		1.05884	0.915187	1.22503	0.438509		1083			1.00373	0.841648	1.19702	0.96683		1.01592	0.847795	1.21739	0.863561		1.03522	0.853048	1.25628	0.724415		563			1.08257	0.906479	1.29288	0.38013		1.10526	0.914365	1.33601	0.299598		1.08498	0.89445
	PhenoAge DNAmAA	1.10213	0.969528	1.25288	0.136357		1.11568	0.97729	1.27367	0.10476		1.0737	0.938475	1.22842	0.299364		1083			1.17285	0.953677	1.4424	0.127185		1.20479	0.96965	1.49694	0.0903642		1.15445	0.924601	1.44145	0.198689		563			1.03672	0.868307	1.23779	0.689421		1.03989	0.865456	1.24948	0.67555		1.00746	0.832899
	GrimAge DNAmAA	1.06658	0.936832	1.2143	0.328073		1.1108	0.965206	1.27835	0.142077		1.11236	0.948315	1.30477	0.189545		1083			1.10585	0.9274	1.31865	0.261257		1.11162	0.926494	1.33374	0.253775		1.0814	0.884495	1.32213	0.444113		563			1.07499	0.899584	1.28459	0.425229		1.10248	0.917374	1.32495	0.297345		1.12837	0.914219
	DunedinPACE	1.29522	1.13799	1.47417	0.000102048		1.27329	1.10865	1.46238	0.000688845		1.18153	1.02555	1.36123	0.0210167		1083			1.29823	1.08858	1.54827	0.00377589		1.22927	1.01943	1.48231	0.030786		1.0851	0.895419	1.31496	0.40398		563			1.34124	1.11267	1.61677	0.00217301		1.32218	1.09214	1.60068	0.00432438		1.29872	1.06066
	DNAmTL	0.860446	0.75983	0.974385	0.0179255		0.877763	0.761741	1.01146	0.0713741		0.892407	0.769037	1.03557	0.133173		1083			0.980136	0.826935	1.16172	0.816635		1.0187	0.845332	1.22762	0.845293		1.05307	0.863915	1.28363	0.607617		563			0.710059	0.590422	0.853937	0.000297088		0.754654	0.622232	0.915256	0.00434042		0.754785	0.617875
	rLTL	0.975017	0.863831	1.10051	0.681826		0.986364	0.864915	1.12487	0.83745		0.999704	0.873088	1.14468	0.996579		1083			0.899103	0.751356	1.0759	0.243805		0.880878	0.731064	1.06139	0.180983		0.914108	0.751366	1.1121	0.366499		563			1.07201	0.897398	1.2806	0.442322		1.08477	0.904466	1.30103	0.379255		1.06957	0.886209
	SkinAge	1.02162	0.890014	1.1727	0.758056		0.993429	0.862835	1.14379	0.926166		0.995349	0.863904	1.14679	0.948127		1083			1.02596	0.856623	1.22878	0.779237		1.00506	0.824119	1.22573	0.959722		1.01096	0.828053	1.23428	0.913971		563			1.01263	0.784581	1.30696	0.918549		0.979027	0.757906	1.26466	0.864234		0.977046	0.760522
	ProteomicsAA	1.2225	1.06752	1.39998	0.00404615		1.2451	1.088	1.42488	0.00158394		1.26015	1.09854	1.44554	0.00105458		1083			1.27631	1.06062	1.53586	0.0101799		1.31189	1.08884	1.58063	0.00448367		1.3405	1.10741	1.62265	0.00273504		563			1.1809	0.967378	1.44155	0.100893		1.18572	0.970315	1.44893	0.0947959		1.20348	0.986713
	BioAge	1.04942	0.930422	1.18363	0.4318		1.04111	0.919614	1.17865	0.524202		0.977472	0.859235	1.11198	0.728816		1083			1.04188	0.880792	1.23243	0.631521		0.992094	0.834763	1.17908	0.928089		0.890036	0.740234	1.07015	0.214892		563			1.06	0.889292	1.26348	0.514643		1.08816	0.908418	1.30348	0.358198		1.05027	0.872219
	Allostatic Load	1.3083	1.15487	1.4821	2.603e-05		1.28859	1.1338	1.4645	0.000108723		1.07478	0.923204	1.25124	0.352092		1083			1.32335	1.11311	1.5733	0.00155173		1.30107	1.08767	1.55633	0.00406523		0.996987	0.801131	1.24072	0.978385		563			1.29654	1.08067	1.55553	0.00531735		1.28756	1.07002	1.54932	0.00755655		1.18833	0.954871
	Subj. Age	0.806207	0.713065	0.911514	0.000599259		0.826019	0.729232	0.935653	0.00268043		0.826032	0.726224	0.939558	0.00366716		1083			0.710389	0.595556	0.847363	0.000156174		0.722099	0.603226	0.864398	0.000411394		0.70772	0.585598	0.855311	0.000372028		563			0.922455	0.771768	1.10256	0.374015		0.957715	0.798581	1.14856	0.640368		0.971655	0.806891
	Subj. Life Expectancy	0.765672	0.675966	0.867281	2.86764e-05		0.826315	0.720198	0.948067	0.00659104		0.827062	0.718413	0.952144	0.00830946		1083			0.789989	0.665101	0.938328	0.00735136		0.824398	0.682084	0.996406	0.0458242		0.794896	0.650502	0.971342	0.0249578		563			0.746096	0.622178	0.894695	0.00163205		0.82233	0.672696	1.00525	0.0562439		0.835104	0.681156
	Subj. Health Expectancy	0.797302	0.702624	0.904738	0.00047022		0.872333	0.760176	1.00104	0.0517404		0.877788	0.761748	1.01151	0.0714426		1083			0.826109	0.692681	0.985238	0.0336614		0.881003	0.726708	1.06806	0.195888		0.856122	0.697684	1.05054	0.135704		563			0.76979	0.641461	0.923793	0.00502956		0.856257	0.702302	1.04396	0.124522		0.88075	0.720076
	BrainAge	1.01816	0.794401	1.30495	0.886522		1.03847	0.807126	1.33612	0.768224		1.09715	0.845862	1.42308	0.483259		255			1.0962	0.738696	1.62673	0.64527		1.13965	0.755471	1.71919	0.52934		1.27271	0.822021	1.97049	0.275952		104			0.97051	0.701865	1.34198	0.855406		0.98775	0.712462	1.36941	0.940659		1.02314	0.731724
Frailty SPRINT-BASEed	7-CpG DNAmAA	0.907545	0.787245	1.04623	0.180355		0.925906	0.791364	1.08332	0.334459		0.918798	0.782489	1.07885	0.299397		1083			0.891021	0.725676	1.09404	0.269011		0.861533	0.695457	1.06727	0.171858		0.843713	0.675343	1.05406	0.134049		563			0.965968	0.79439	1.1746	0.727687		0.990026	0.796238	1.23098	0.92757		0.991449	0.789117
	Horvath DNAmAA	1.04827	0.90156	1.21884	0.53631		1.1001	0.921885	1.31276	0.283229		1.0873	0.911463	1.29707	0.34658		1083			1.11994	0.907504	1.3821	0.288891		1.13257	0.896381	1.431	0.293146		1.11665	0.872827	1.42859	0.375463		563			1.02845	0.841884	1.25635	0.782448		1.06804	0.855505	1.33338	0.558345		1.05771	0.842894
	Hannum DNAmAA	0.891966	0.780398	1.01948	0.0934782		0.880421	0.758373	1.02211	0.0942633		0.888103	0.761083	1.03632	0.131593		1083			0.92117	0.750029	1.13136	0.431585		0.904372	0.726281	1.12613	0.366695		0.905883	0.713723	1.14978	0.412404		563			0.913294	0.744925	1.11972	0.380035		0.86313	0.684058	1.08908	0.210925		0.869629	0.687002
	PhenoAge DNAmAA	1.21412	1.04204	1.41462	0.0133932		1.2786	1.07958	1.51431	0.0049924		1.23908	1.04239	1.47288	0.015739		1083			1.39939	1.11909	1.7499	0.00360082		1.45907	1.14396	1.86099	0.00276293		1.4499	1.11442	1.88638	0.00653552		563			1.08536	0.881855	1.33582	0.435964		1.12743	0.903308	1.40716	0.286286		1.07676	0.857656
	GrimAge DNAmAA	1.06456	0.92136	1.23002	0.394251		1.10263	0.934233	1.30139	0.246911		1.06196	0.885955	1.27292	0.514534		1083			1.12883	0.915003	1.39262	0.256495		1.0967	0.879293	1.36787	0.411653		1.07998	0.848501	1.3746	0.530911		563			1.13725	0.922236	1.40239	0.226568		1.09641	0.870383	1.38113	0.430661		1.04273	0.806437
	DunedinPACE	1.20274	1.04694	1.38174	0.00916421		1.18849	1.0181	1.3874	0.0287889		1.08118	0.919572	1.2712	0.344232		1083			1.30325	1.05739	1.60629	0.0131899		1.19141	0.946881	1.49908	0.134407		1.05148	0.824527	1.3409	0.684296		563			1.21326	0.993392	1.48178	0.0580416		1.17858	0.952144	1.45887	0.130621		1.08913	0.872627
	DNAmTL	0.964374	0.84019	1.10691	0.605478		1.0231	0.867356	1.2068	0.785773		1.04948	0.883457	1.24671	0.580927		1083			0.941043	0.770845	1.14882	0.549608		1.1048	0.88706	1.37598	0.372729		1.14372	0.909187	1.43874	0.250588		563			0.88862	0.722784	1.09251	0.260185		0.955712	0.759094	1.20326	0.697329		0.97931	0.763848
	rLTL	0.873433	0.760833	1.0027	0.0546234		0.909147	0.781068	1.05823	0.218144		0.924171	0.79229	1.078	0.314687		1083			0.939812	0.744876	1.18576	0.59343		0.962921	0.762288	1.21636	0.747701		0.987255	0.779841	1.24984	0.914152		563			0.881692	0.722886	1.07539	0.212771		0.873992	0.70225	1.08773	0.224729		0.887129	0.712003
	SkinAge	0.985006	0.855366	1.13429	0.833274		0.918927	0.790322	1.06846	0.27099		0.914344	0.78551	1.06431	0.247233		1083			0.898898	0.699202	1.15563	0.392919		0.807937	0.593713	1.09946	0.16301		0.80072	0.594841	1.07786	0.135298		563			1.0635	0.772403	1.4643	0.681305		1.04144	0.75547	1.43565	0.789572		1.03394	0.750043
	ProteomicsAA	1.07573	0.909617	1.27219	0.383659		1.08164	0.90648	1.29064	0.374872		1.09363	0.911254	1.31251	0.326687		1083			1.00049	0.811375	1.23368	0.996335		0.988015	0.781521	1.24907	0.918717		0.991935	0.772927	1.273	0.948396		563			1.16532	0.929085	1.46162	0.180923		1.1697	0.932727	1.46688	0.172314		1.17974	0.938832
	BioAge	1.23296	1.07361	1.41596	0.00305588		1.19414	1.02582	1.39008	0.0221592		1.13254	0.966956	1.32647	0.122465		1083			1.19968	0.971523	1.48142	0.0902797		1.1266	0.89073	1.42493	0.316096		1.04078	0.80599	1.34398	0.755168		563			1.2807	1.03943	1.57798	0.02049		1.2731	1.00774	1.60834	0.043029		1.24953	0.975264
	Allostatic Load	1.63904	1.40355	1.91405	8.34833e-10		1.39931	1.18096	1.65804	0.00012436		1.20501	0.981476	1.47946	0.0744132		1083			1.52734	1.22739	1.90059	0.000161071		1.29926	1.03296	1.63421	0.0254103		1.0576	0.798211	1.40128	0.695001		563			1.79935	1.44565	2.2396	2.19167e-07		1.52711	1.20337	1.93796	0.00054347		1.39484	1.05824
	Subj. Age	0.728818	0.624719	0.850264	0.000104532		0.783015	0.669252	0.916116	0.00249088		0.774407	0.660267	0.908279	0.00187761		1083			0.660625	0.532976	0.818846	0.000217282		0.707822	0.565113	0.886569	0.00287163		0.712087	0.570618	0.888631	0.00280061		563			0.795784	0.644873	0.98201	0.0335502		0.864021	0.700324	1.06598	0.171612		0.841556	0.675771
	Subj. Life Expectancy	0.716826	0.623364	0.824301	3.53837e-06		0.823757	0.696431	0.974363	0.0239271		0.81487	0.686411	0.96737	0.0196556		1083			0.744523	0.610229	0.90837	0.00373232		0.836633	0.666914	1.04954	0.122613		0.819088	0.646884	1.03713	0.0971741		563			0.707833	0.583329	0.85891	0.000492069		0.808768	0.644387	1.01508	0.067002		0.80383	0.637608
	Subj. Health Expectancy	0.687835	0.600384	0.788025	8.56264e-08		0.770927	0.660455	0.899878	0.00101678		0.754552	0.642153	0.886624	0.000656458		1083			0.672781	0.552662	0.819008	8.61283e-05		0.718225	0.576213	0.895236	0.00332002		0.703729	0.556615	0.889725	0.00342513		563			0.7022	0.579617	0.850708	0.000328703		0.813872	0.655786	1.01007	0.0615597		0.799263	0.637871
	BrainAge	0.921411	0.694219	1.22295	0.5686		0.947983	0.708602	1.26823	0.717319		0.955634	0.708192	1.28953	0.76539		255			0.75798	0.485635	1.18306	0.2197		0.724486	0.448812	1.16949	0.184719		0.666728	0.394727	1.12616	0.127879		104			1.04097	0.717283	1.51071	0.830907		1.09086	0.743617	1.60025	0.653105		1.18581	0.785742
Finger Floor Distance	7-CpG DNAmAA	1.11896	0.983818	1.27267	0.0868131		0.978791	0.819063	1.16967	0.812401		0.982258	0.819373	1.17752	0.845449		1083			0.997206	0.837116	1.18791	0.9749		0.980712	0.768813	1.25102	0.873185		0.987181	0.76904	1.2672	0.917679		563			0.990432	0.786586	1.24711	0.934499		0.979891	0.736201	1.30424	0.888278		0.98286	0.733403
	Horvath DNAmAA	1.04511	0.89469	1.22082	0.568253		0.993267	0.828324	1.19105	0.94146		0.98837	0.821406	1.18927	0.900586		1083			0.916824	0.722449	1.1635	0.455069		0.956561	0.742031	1.23311	0.72539		0.937068	0.719945	1.21967	0.619531		563			0.981106	0.780241	1.23368	0.869772		1.05373	0.802489	1.38363	0.705917		1.07585	0.815712
	Hannum DNAmAA	1.11934	0.967181	1.29543	0.128045		1.08425	0.886953	1.32544	0.422635		1.08746	0.886114	1.33454	0.414349		1083			0.953959	0.77566	1.17324	0.647181		1.04598	0.807976	1.3541	0.726069		1.04849	0.799346	1.37528	0.724154		563			0.982991	0.786034	1.2293	0.88011		1.14682	0.864087	1.52206	0.341442		1.14857	0.860306
	PhenoAge DNAmAA	0.937245	0.824511	1.06539	0.320811		0.914436	0.763405	1.09535	0.328028		0.894356	0.741519	1.07869	0.23919		1083			0.924963	0.763579	1.12046	0.419864		0.955961	0.730457	1.25108	0.734585		0.938922	0.708351	1.24454	0.649311		563			0.833825	0.64445	1.07885	0.162841		0.856767	0.640279	1.14645	0.293934		0.831389	0.612474
	GrimAge DNAmAA	1.21532	1.05404	1.40128	0.00777199		0.985016	0.800537	1.21201	0.884357		0.959715	0.767587	1.19993	0.713518		1083			0.919391	0.757174	1.11636	0.390238		0.935597	0.737062	1.18761	0.579739		0.961712	0.745178	1.24117	0.761792		563			0.942044	0.745743	1.19002	0.614153		1.05489	0.792739	1.40372	0.711532		0.96194	0.694552
	DunedinPACE	1.26647	1.11307	1.44102	0.000347746		1.03976	0.879183	1.22967	0.648371		0.998607	0.83679	1.19172	0.987657		1083			1.19705	1.00488	1.42596	0.0439926		1.11116	0.896423	1.37733	0.335153		1.08535	0.865659	1.36079	0.476919		563			0.935923	0.7487	1.16996	0.559786		0.931361	0.716102	1.21133	0.594901		0.869465	0.656907
	DNAmTL	0.654214	0.570345	0.750417	2.25133e-09		0.903144	0.748485	1.08976	0.286989		0.903863	0.747205	1.09337	0.297158		1083			0.800212	0.668041	0.958532	0.0158062		0.915681	0.71511	1.17251	0.481069		0.899473	0.697059	1.16066	0.410698		563			0.836131	0.668238	1.04621	0.117329		0.898309	0.682771	1.18189	0.442738		0.914054	0.689373
	rLTL	1.14176	0.998676	1.30535	0.0522879		0.81256	0.672508	0.981777	0.0318151		0.812361	0.672187	0.981766	0.0317898		1083			0.963373	0.789784	1.17512	0.707567		0.896251	0.705262	1.13896	0.364714		0.900751	0.707166	1.14733	0.391531		563			0.864867	0.693521	1.07855	0.196922		0.724732	0.550098	0.954805	0.0223381		0.722115	0.54773
	SkinAge	0.947099	0.81252	1.10397	0.477508		1.04616	0.872295	1.25469	0.624137		1.04253	0.865535	1.25573	0.65806		1083			1.02529	0.838894	1.2531	0.803253		1.0676	0.850542	1.34004	0.570455		1.05981	0.844325	1.33029	0.614702		563			0.901708	0.669873	1.21378	0.478356		1.01308	0.717933	1.42956	0.939313		1.00418	0.702319
	ProteomicsAA	1.13042	0.979057	1.30519	0.0934077		1.03654	0.858062	1.25214	0.706196		1.04857	0.866367	1.2691	0.622041		1083			0.989281	0.831905	1.17643	0.902655		0.956981	0.766088	1.19544	0.696792		0.943337	0.750953	1.18501	0.613977		563			1.29377	1.01702	1.64583	0.0361382		1.16987	0.877006	1.56054	0.283669		1.1994	0.893074
	BioAge	1.0423	0.920652	1.18001	0.512593		0.930588	0.790498	1.0955	0.387049		0.903093	0.763322	1.06846	0.234421		1083			1.02983	0.870002	1.21903	0.732142		0.878295	0.710137	1.08627	0.230695		0.841076	0.674801	1.04832	0.123199		563			1.04901	0.839788	1.31035	0.672643		1.02559	0.784092	1.34148	0.853294		1.03345	0.781605
	Allostatic Load	1.20015	1.05074	1.3708	0.00731916		1.17029	0.976804	1.4021	0.0874786		1.10571	0.892395	1.37002	0.355111		1083			1.29692	1.09321	1.53859	0.00293026		1.22478	0.974461	1.5394	0.081766		1.1574	0.878679	1.52454	0.296087		563			1.04645	0.8326	1.31521	0.696001		1.08559	0.827365	1.42441	0.552181		0.981342	0.706709
	Subj. Age	0.850928	0.744466	0.972614	0.0182121		0.946039	0.79796	1.1216	0.521462		0.951865	0.801713	1.13014	0.571861		1083			0.840587	0.703761	1.00402	0.0553553		0.884577	0.712195	1.09868	0.266172		0.897156	0.719571	1.11857	0.333322		563			0.868564	0.691726	1.09061	0.223822		1.05068	0.804282	1.37255	0.716195		1.06132	0.808785
	Subj. Life Expectancy	0.781578	0.687131	0.889007	0.000188112		0.770235	0.638194	0.929597	0.00671198		0.768259	0.636873	0.926751	0.00603253		1083			0.670998	0.561106	0.802412	1.42175e-05		0.722781	0.574688	0.909036	0.00563385		0.723585	0.574517	0.911329	0.00609189		563			0.729696	0.58661	0.907682	0.00476238		0.843346	0.625336	1.13736	0.262993		0.855514	0.635048
	Subj. Health Expectancy	0.725908	0.637404	0.826702	1.7024e-06		0.780882	0.654053	0.932306	0.00634415		0.780186	0.652981	0.932171	0.00636989		1083			0.675252	0.56319	0.809612	2.60589e-05		0.777322	0.614647	0.983052	0.0356243		0.769779	0.609471	0.972252	0.028221		563			0.684183	0.55532	0.842949	0.000387866		0.778528	0.593166	1.02181	0.0710718		0.795034	0.604271
	BrainAge	0.953933	0.736905	1.23488	0.719281		1.01617	0.698491	1.47832	0.932916		1.04147	0.702387	1.54424	0.83912		255			0.867268	0.579835	1.29719	0.48446		0.81625	0.486787	1.3687	0.437569		0.83592	0.480349	1.4547	0.522065		104			1.00558	0.659906	1.53231	0.979224		1.32662	0.7583	2.32088	0.319576		1.28087	0.707853
Tinetti Score	7-CpG DNAmAA	1.20728	0.941283	1.54844	0.136293		1.38474	1.06111	1.80707	0.0171707		1.41453	1.07622	1.85918	0.0134962		1083			1.16548	0.809694	1.67761	0.398606		1.25353	0.874335	1.79718	0.212306		1.27514	0.894017	1.81873	0.17543		563			1.3667	0.94605	1.97438	0.0956406		1.62542	1.08428	2.43662	0.0190289		1.68107	1.08461
	Horvath DNAmAA	1.22463	0.943435	1.58965	0.125293		1.29357	0.997448	1.67761	0.0522368		1.23443	0.955305	1.59512	0.106289		1083			1.32834	0.946139	1.86495	0.0992045		1.30836	0.947642	1.80638	0.101351		1.27749	0.918603	1.77659	0.143854		563			1.16261	0.789102	1.71292	0.441731		1.2758	0.846739	1.92229	0.240569		1.22191	0.805034
	Hannum DNAmAA	1.00404	0.788422	1.27861	0.973766		1.02127	0.803504	1.29807	0.862783		1.03633	0.817915	1.31307	0.766802		1083			1.10367	0.787962	1.54586	0.559858		1.09492	0.767631	1.56177	0.610153		1.13035	0.794869	1.60742	0.488785		563			0.951238	0.657616	1.37596	0.789673		0.922323	0.640484	1.32818	0.66266		0.93501	0.65095
	PhenoAge DNAmAA	1.15788	0.920757	1.45607	0.209221		1.24298	0.984836	1.56878	0.066972		1.15999	0.905514	1.48599	0.2386		1083			1.27239	0.91899	1.7617	0.144616		1.32587	0.943023	1.86414	0.103277		1.30311	0.895264	1.89675	0.162424		563			1.03309	0.69608	1.53327	0.869808		1.15384	0.78559	1.69472	0.461988		1.0282	0.682679
	GrimAge DNAmAA	1.16826	0.940156	1.45171	0.160317		1.31087	1.02651	1.674	0.0301352		1.31801	0.983831	1.76571	0.0640529		1083			1.45353	1.07197	1.97089	0.016707		1.45867	1.03935	2.04716	0.0298856		1.58421	1.02701	2.44371	0.0383551		563			1.00855	0.696405	1.46061	0.963829		1.08274	0.745988	1.57152	0.674635		0.970096	0.626475
	DunedinPACE	1.36546	1.09111	1.70879	0.00666803		1.39061	1.09941	1.75895	0.00608079		1.20246	0.929227	1.55603	0.16045		1083			1.40595	1.05738	1.86941	0.0192159		1.28598	0.956311	1.7293	0.0958272		1.12977	0.816079	1.56405	0.461349		563			1.45275	1.00022	2.11001	0.0498676		1.49319	1.03389	2.15654	0.0327441		1.26682	0.831913
	DNAmTL	0.839037	0.675445	1.04225	0.11262		0.871157	0.679164	1.11742	0.277205		0.866508	0.665754	1.1278	0.286279		1083			0.791776	0.589869	1.06279	0.11954		0.922484	0.665318	1.27905	0.627152		0.907047	0.638216	1.28912	0.584565		563			0.784895	0.554473	1.11107	0.171139		0.830146	0.568164	1.21293	0.334332		0.855414	0.56785
	rLTL	0.940608	0.735589	1.20277	0.622721		0.978272	0.758601	1.26155	0.864829		0.998578	0.768355	1.29778	0.991457		1083			1.00766	0.712268	1.42556	0.964869		0.995786	0.706482	1.40356	0.980425		1.04244	0.737193	1.47408	0.811722		563			0.954326	0.666684	1.36607	0.797704		0.961681	0.666555	1.38748	0.833979		0.962022	0.662036
	SkinAge	0.908795	0.715873	1.15371	0.429818		0.81356	0.633177	1.04533	0.105865		0.807016	0.611112	1.06572	0.128277		1083			0.90252	0.661452	1.23145	0.515168		0.81101	0.58797	1.11866	0.200163		0.816776	0.582393	1.14549	0.239101		563			0.903617	0.555948	1.46871	0.66799		0.801452	0.456163	1.4081	0.414975		0.772135	0.421937
	ProteomicsAA	1.37062	1.07262	1.75141	0.0122052		1.36157	1.05275	1.76098	0.0191686		1.34352	1.02032	1.76911	0.0358625		1083			1.356	0.984238	1.86818	0.0622925		1.33512	0.956688	1.86324	0.0883997		1.32602	0.932969	1.88467	0.113965		563			1.43558	1.01167	2.03713	0.0429116		1.41527	0.982958	2.03771	0.0617704		1.49076	0.99159
	BioAge	1.37425	1.08138	1.74643	0.00981101		1.37701	1.07946	1.75657	0.0104999		1.23323	0.959541	1.58497	0.100749		1083			1.25752	0.931189	1.69822	0.134193		1.25317	0.916512	1.71349	0.156498		1.13071	0.820876	1.55749	0.450993		563			1.57618	1.08678	2.28598	0.0170777		1.60689	1.11268	2.3206	0.0119184		1.47222	0.985186
	Allostatic Load	1.58402	1.25367	2.00143	0.000167909		1.56619	1.23301	1.98939	0.000307574		1.19182	0.888918	1.59793	0.238484		1083			1.5625	1.15089	2.12132	0.0046754		1.5384	1.11627	2.12016	0.00905893		1.16285	0.76434	1.76912	0.475293		563			1.63034	1.13373	2.34447	0.00879452		1.61098	1.11236	2.33311	0.0119717		1.2366	0.787158
	Subj. Age	0.771446	0.608529	0.977979	0.0320917		0.782237	0.611999	0.99983	0.0498417		0.753879	0.581685	0.977047	0.0327608		1083			0.661764	0.477357	0.917407	0.013377		0.670559	0.480832	0.935149	0.018639		0.632059	0.443743	0.900292	0.0111395		563			0.935531	0.646387	1.35401	0.722462		0.9824	0.664307	1.45281	0.928814		0.903568	0.602626
	Subj. Life Expectancy	0.652369	0.504422	0.84371	0.00130154		0.753115	0.56879	0.997174	0.0477605		0.750476	0.565992	0.995091	0.0461685		1083			0.701192	0.514751	0.955162	0.024543		0.816944	0.582671	1.14541	0.239997		0.811545	0.573085	1.14923	0.238506		563			0.607461	0.402648	0.916455	0.0179016		0.66627	0.425125	1.0442	0.0762133		0.670442	0.424187
	Subj. Health Expectancy	0.740889	0.559447	0.981176	0.0367514		0.879391	0.654762	1.18108	0.388595		0.859403	0.638033	1.15758	0.314381		1083			0.795839	0.577282	1.09714	0.162324		0.938228	0.665861	1.322	0.714284		0.880666	0.620408	1.2501	0.475399		563			0.669503	0.42344	1.05855	0.0851849		0.802425	0.501445	1.28406	0.355962		0.810189	0.510981
	BrainAge	1.04332	0.594753	1.83021	0.881974		1.02693	0.579626	1.81943	0.927153		1.20236	0.640365	2.25758	0.564991		255			0.964111	0.443387	2.09638	0.925812		0.955073	0.436757	2.08849	0.907423		0.92567	0.3918	2.187	0.85874		104			1.14357	0.503546	2.59708	0.746987		1.34478	0.555664	3.25456	0.508733		1.58364	0.51172
DSST	7-CpG DNAmAA	1.01039	0.867171	1.17726	0.894087		1.04036	0.867428	1.24777	0.668067		1.02584	0.852157	1.23491	0.786037		1083			0.799499	0.630181	1.01431	0.0650867		0.818124	0.637724	1.04956	0.113997		0.808524	0.628154	1.04069	0.0986898		563			1.13749	0.926931	1.39588	0.216418		1.28576	0.9985	1.65567	0.0513557		1.26593	0.983291
	Horvath DNAmAA	1.06949	0.912558	1.25342	0.403373		1.0531	0.85004	1.30466	0.626099		1.04997	0.850167	1.29674	0.642344		1083			0.880112	0.687549	1.1266	0.305912		0.896588	0.627625	1.28081	0.528471		0.891771	0.623518	1.27543	0.510655		563			1.1791	0.959776	1.44853	0.116131		1.20205	0.950598	1.52001	0.123961		1.19659	0.944755
	Hannum DNAmAA	1.01864	0.866571	1.1974	0.820911		0.980589	0.804662	1.19498	0.843584		0.982387	0.80435	1.19983	0.859471		1083			0.822482	0.641202	1.05501	0.122083		0.803731	0.559652	1.15426	0.223233		0.798247	0.549091	1.16046	0.223303		563			1.10316	0.898109	1.35503	0.347466		1.12316	0.888229	1.42022	0.330025		1.12121	0.88361
	PhenoAge DNAmAA	1.01184	0.866623	1.18139	0.88092		1.06781	0.871123	1.30891	0.519639		1.05642	0.861956	1.29477	0.590286		1083			0.90248	0.698791	1.16554	0.424316		0.969969	0.683859	1.37578	0.857858		0.963107	0.672201	1.37991	0.829587		563			1.0867	0.891068	1.32529	0.410711		1.15165	0.888481	1.49278	0.281571		1.13181	0.865128
	GrimAge DNAmAA	1.12864	0.976436	1.30457	0.1014		1.04095	0.868104	1.2482	0.664363		1.00476	0.817467	1.23497	0.963881		1083			0.942614	0.74599	1.19106	0.618378		0.917967	0.70415	1.19671	0.525422		0.898842	0.671067	1.20393	0.472763		563			1.12085	0.917175	1.36975	0.263798		1.13763	0.893124	1.44907	0.294423		1.09829	0.822815
	DunedinPACE	1.30184	1.1281	1.50233	0.000317081		1.13189	0.953741	1.34332	0.156024		1.10514	0.923408	1.32263	0.275118		1083			1.25743	1.01584	1.55648	0.035405		1.08047	0.837243	1.39436	0.551115		1.10619	0.845441	1.44735	0.460883		563			1.23283	1.0126	1.50097	0.0371506		1.16528	0.926908	1.46496	0.189726		1.08421	0.851656
	DNAmTL	0.758763	0.655709	0.878013	0.000222187		0.899559	0.746753	1.08363	0.264696		0.92271	0.764273	1.11399	0.402255		1083			0.875918	0.689859	1.11216	0.273028		1.04759	0.788683	1.39149	0.747054		1.05811	0.784373	1.42737	0.709486		563			0.759551	0.623622	0.925107	0.0063624		0.812935	0.640252	1.03219	0.0889299		0.848037	0.663402
	rLTL	0.954692	0.821035	1.11011	0.545693		0.840981	0.690635	1.02406	0.0840146		0.847703	0.691964	1.03849	0.109066		1083			0.864323	0.683629	1.09278	0.221061		0.861705	0.644967	1.15128	0.309006		0.857294	0.64053	1.14741	0.29593		563			0.904661	0.74037	1.10541	0.326208		0.833242	0.65515	1.05974	0.13631		0.843981	0.653601
	SkinAge	1.16247	0.988784	1.36666	0.0678986		1.06334	0.837069	1.35078	0.599255		1.06337	0.833745	1.35624	0.60461		1083			1.17276	0.911225	1.50936	0.211571		1.03454	0.765525	1.3981	0.822062		1.04557	0.775395	1.4099	0.766714		563			1.18772	0.92463	1.52567	0.17118		1.08901	0.755919	1.56888	0.623393		1.07669	0.738345
	ProteomicsAA	1.17487	1.01266	1.36307	0.0335708		1.21556	1.01086	1.46171	0.0381798		1.20563	1.00526	1.44594	0.0438172		1083			0.969375	0.775904	1.21109	0.783539		1.10551	0.845198	1.446	0.461988		1.09826	0.833888	1.44645	0.502455		563			1.32848	1.08151	1.63184	0.00696733		1.31284	1.02594	1.67996	0.0307267		1.29585	1.01008
	BioAge	1.1369	0.982615	1.31541	0.0845495		1.08462	0.916176	1.28404	0.345059		1.08327	0.912336	1.28622	0.360934		1083			1.02218	0.818058	1.27724	0.846405		0.982225	0.751174	1.28434	0.895185		0.990203	0.748014	1.31081	0.944758		563			1.25118	1.00074	1.56429	0.0492696		1.18075	0.911844	1.52897	0.203227		1.17738	0.900784
	Allostatic Load	1.26174	1.09315	1.45634	0.00152259		1.23936	1.03909	1.47822	0.0172185		1.29869	1.04408	1.61539	0.0191899		1083			1.22482	0.987884	1.51858	0.0644054		1.19235	0.926122	1.53512	0.171617		1.35073	0.972968	1.87515	0.0721986		563			1.2934	1.06096	1.57677	0.0110462		1.28553	1.01354	1.63052	0.0384476		1.241	0.930468
	Subj. Age	0.863525	0.741661	1.00541	0.0586621		0.920604	0.773249	1.09604	0.351848		0.909286	0.762928	1.08372	0.287648		1083			0.778045	0.61692	0.981253	0.0340964		0.809255	0.622544	1.05196	0.113352		0.806376	0.617642	1.05278	0.113173		563			0.948686	0.763159	1.17932	0.631925		1.03613	0.808953	1.32712	0.777324		1.02149	0.795494
	Subj. Life Expectancy	0.74046	0.631999	0.867534	0.000227941		0.907155	0.747211	1.10134	0.32289		0.898823	0.738185	1.09442	0.286301		1083			0.675295	0.538457	0.846908	0.000710486		0.865158	0.649728	1.15202	0.319445		0.859518	0.640401	1.15361	0.310785		563			0.758577	0.61232	0.93977	0.0116672		0.939783	0.730361	1.20925	0.628315		0.944087	0.731349
	Subj. Health Expectancy	0.771239	0.657076	0.905238	0.00155288		0.919664	0.757952	1.11588	0.394453		0.919794	0.756274	1.11867	0.400823		1083			0.748332	0.595079	0.941052	0.0132562		0.881318	0.662409	1.17257	0.384096		0.883164	0.663422	1.17569	0.393009		563			0.778619	0.625978	0.968479	0.0247416		0.948733	0.735591	1.22364	0.684486		0.966337	0.746137
	BrainAge	1.31367	0.977661	1.76516	0.0701266		1.47537	1.03974	2.09352	0.0295451		1.48031	1.02187	2.14442	0.0381561		255			1.57743	0.789987	3.14978	0.193991		1.75395	0.800928	3.84097	0.157939		1.734	0.707924	4.24731	0.225023		104			1.27334	0.90065	1.80024	0.169971		1.39866	0.931305	2.10055	0.105103		1.45498	0.946156
CES-D	7-CpG DNAmAA	0.866979	0.707634	1.06221	0.168031		0.962869	0.767715	1.20763	0.743006		0.958623	0.760921	1.20769	0.719503		1083			0.916784	0.708621	1.1861	0.50762		1.06505	0.785577	1.44395	0.683961		1.06762	0.778839	1.46348	0.683074		563			0.88392	0.630338	1.23952	0.473281		0.869373	0.618301	1.2224	0.419898		0.854869	0.607929
	Horvath DNAmAA	1.0347	0.827905	1.29315	0.762044		1.11961	0.87785	1.42794	0.359618		1.13387	0.88135	1.45874	0.324826		1083			1.02912	0.768429	1.37824	0.844921		1.11271	0.803088	1.5417	0.517286		1.12115	0.796462	1.5782	0.508165		563			1.15668	0.822431	1.62678	0.401695		1.11376	0.789373	1.57146	0.53855		1.12943	0.792963
	Hannum DNAmAA	0.943593	0.762574	1.16758	0.591785		1.02084	0.803268	1.29735	0.86562		1.02035	0.79908	1.30289	0.871249		1083			1.03729	0.787281	1.3667	0.793024		1.1204	0.819028	1.53267	0.47456		1.11769	0.804886	1.55207	0.503865		563			0.930823	0.658137	1.31649	0.684329		0.88469	0.606085	1.29136	0.524596		0.865411	0.590409
	PhenoAge DNAmAA	1.17766	0.962976	1.4402	0.111114		1.25203	1.00015	1.56735	0.0498486		1.3048	1.03468	1.64543	0.0246347		1083			1.15799	0.890916	1.50512	0.271696		1.27019	0.946646	1.70432	0.110597		1.35868	0.997802	1.85008	0.0516488		563			1.26347	0.895924	1.78179	0.181449		1.24349	0.862436	1.79291	0.241708		1.27541	0.87453
	GrimAge DNAmAA	0.918679	0.74306	1.13581	0.432172		1.00587	0.791193	1.2788	0.961789		1.07898	0.820854	1.41828	0.583765		1083			0.91552	0.697592	1.20153	0.522806		0.910402	0.675282	1.22739	0.536127		0.998893	0.721564	1.38281	0.994646		563			1.17748	0.851545	1.62818	0.322357		1.13069	0.802889	1.59233	0.481144		1.16891	0.787984
	DunedinPACE	0.930759	0.753674	1.14945	0.503991		0.980077	0.77707	1.23612	0.864447		1.04118	0.805965	1.34503	0.755458		1083			0.916432	0.705987	1.18961	0.511185		0.932915	0.700954	1.24164	0.633174		0.996826	0.734598	1.35266	0.983671		563			1.11491	0.797471	1.55872	0.523504		1.02338	0.714895	1.46498	0.899038		1.05169	0.713615
	DNAmTL	1.11852	0.911588	1.37243	0.282854		0.978216	0.766215	1.24888	0.859509		0.95037	0.740334	1.21999	0.68907		1083			0.99844	0.77313	1.28941	0.990432		0.978847	0.726833	1.31824	0.88781		0.940702	0.690862	1.28089	0.69727		563			1.0661	0.763355	1.48891	0.706725		0.988779	0.689286	1.4184	0.95102		0.984484	0.681099
	rLTL	1.02392	0.837821	1.25135	0.817173		1.17183	0.92417	1.48586	0.190015		1.15426	0.908105	1.46714	0.240425		1083			1.03839	0.804489	1.34029	0.771914		1.0786	0.809008	1.43803	0.605185		1.07099	0.799484	1.43469	0.644824		563			1.22769	0.881252	1.71032	0.224681		1.25906	0.883544	1.79417	0.20182		1.28455	0.886739
	SkinAge	0.945236	0.765043	1.16787	0.600279		0.914448	0.726402	1.15118	0.444854		0.915631	0.726529	1.15395	0.453666		1083			0.945938	0.706613	1.26632	0.704503		0.894513	0.643013	1.24438	0.502261		0.884134	0.634044	1.23287	0.462661		563			0.908713	0.631996	1.30659	0.602396		0.940214	0.646161	1.36808	0.745671		0.929673	0.64019
	ProteomicsAA	0.912805	0.744811	1.11869	0.378814		0.958757	0.764795	1.20191	0.714405		0.971776	0.77065	1.22539	0.808274		1083			0.917926	0.707127	1.19156	0.518867		1.01466	0.754314	1.36485	0.923119		1.03008	0.75403	1.40719	0.851616		563			0.938497	0.669474	1.31563	0.71199		0.922406	0.649957	1.30906	0.650202		0.911384	0.63976
	BioAge	0.857711	0.700492	1.05022	0.137208		0.867296	0.696903	1.07935	0.201804		0.883428	0.704732	1.10744	0.282087		1083			0.818895	0.632316	1.06053	0.12963		0.818022	0.613326	1.09104	0.17121		0.829896	0.612453	1.12454	0.228483		563			0.945212	0.678405	1.31695	0.738689		0.943742	0.66015	1.34916	0.750378		0.973958	0.676385
	Allostatic Load	0.894747	0.728106	1.09953	0.289833		0.918331	0.735963	1.14589	0.45018		0.997741	0.759359	1.31096	0.98702		1083			0.887653	0.680346	1.15813	0.378846		0.936052	0.693252	1.26389	0.665207		0.997841	0.677219	1.47026	0.991219		563			0.926311	0.661378	1.29737	0.65546		0.871487	0.61169	1.24163	0.445452		0.941252	0.61612
	Subj. Age	0.71867	0.575971	0.896724	0.00355384		0.80533	0.643452	1.00793	0.0586139		0.806315	0.643749	1.00993	0.0609188		1083			0.656499	0.492391	0.875302	0.00426035		0.74484	0.553687	1.00199	0.0515465		0.743974	0.547877	1.01026	0.0581172		563			0.809877	0.570023	1.15066	0.238173		0.876665	0.617025	1.24556	0.461706		0.870792	0.609832
	Subj. Life Expectancy	0.829583	0.675921	1.01818	0.0737973		0.849567	0.666835	1.08237	0.186804		0.849699	0.66501	1.08568	0.192433		1083			0.8816	0.684387	1.13564	0.328726		0.902118	0.661554	1.23016	0.514423		0.906031	0.660302	1.24321	0.540289		563			0.797546	0.563317	1.12917	0.201699		0.746768	0.50221	1.11042	0.148595		0.747541	0.502785
	Subj. Health Expectancy	0.709352	0.567145	0.887216	0.00266509		0.73596	0.573582	0.944307	0.0159971		0.73089	0.56672	0.942616	0.0157986		1083			0.729586	0.557421	0.954925	0.021771		0.762966	0.560033	1.03943	0.0862475		0.758004	0.551181	1.04243	0.0881822		563			0.683221	0.456494	1.02256	0.0639734		0.666	0.429223	1.03339	0.0695451		0.662522	0.427101
	BrainAge	1.0248	0.606575	1.73137	0.92677		1.03662	0.594138	1.80865	0.898808		1.04508	0.576958	1.89301	0.883849		255			0.963099	0.497614	1.86401	0.910284		0.876498	0.424377	1.8103	0.719129		0.955383	0.320791	2.84533	0.933436		104			1.1596	0.473322	2.84092	0.744132		1.07172	0.417864	2.7487	0.884616		0.852377	0.291099
MNA	7-CpG DNAmAA	1.03502	0.84872	1.26222	0.733184		1.07948	0.882545	1.32037	0.455889		1.063	0.867833	1.30207	0.554044		1083			1.02819	0.79304	1.33307	0.833223		1.0303	0.789262	1.34494	0.825466		1.02792	0.779401	1.35567	0.844456		563			1.11859	0.822408	1.52143	0.473983		1.15241	0.84836	1.56543	0.363074		1.13929	0.840517
	Horvath DNAmAA	1.04052	0.855247	1.26592	0.690788		1.05779	0.8626	1.29714	0.588344		1.07572	0.872864	1.32573	0.492279		1083			1.03863	0.800353	1.34784	0.774787		1.02583	0.78381	1.34257	0.851876		1.0588	0.804035	1.39428	0.68287		563			1.10152	0.809866	1.49819	0.536568		1.10438	0.808006	1.50947	0.532171		1.09127	0.797136
	Hannum DNAmAA	0.962955	0.782544	1.18496	0.719736		0.979729	0.790131	1.21482	0.850927		0.97393	0.782051	1.21289	0.812056		1083			1.00497	0.76994	1.31174	0.970739		0.984993	0.753938	1.28686	0.911316		0.96995	0.739508	1.2722	0.824845		563			0.982536	0.71483	1.3505	0.913043		0.976597	0.711291	1.34086	0.882901		0.974499	0.703785
	PhenoAge DNAmAA	1.11337	0.906035	1.36816	0.304812		1.1356	0.914356	1.41037	0.247012		1.14887	0.919915	1.43481	0.218227		1083			1.13623	0.854701	1.51048	0.374084		1.14542	0.853765	1.5367	0.359464		1.16089	0.863332	1.56101	0.319092		563			1.10362	0.814469	1.49542	0.523676		1.1222	0.823335	1.52955	0.464287		1.11569	0.81245
	GrimAge DNAmAA	1.13063	0.905944	1.41105	0.271206		1.19979	0.942393	1.5275	0.135841		1.16833	0.850536	1.60486	0.318353		1083			1.27326	0.981588	1.65161	0.0684841		1.24132	0.955112	1.61328	0.105178		1.20212	0.896912	1.6112	0.216011		563			1.13321	0.78812	1.62941	0.488968		1.11768	0.775804	1.61022	0.540976		1.1318	0.640926
	DunedinPACE	1.12448	0.922585	1.37056	0.244125		1.13997	0.925454	1.4042	0.216698		1.14486	0.902991	1.45151	0.259379		1083			1.11557	0.870696	1.42931	0.386351		1.09234	0.847218	1.40839	0.494825		1.14182	0.862847	1.51099	0.351719		563			1.24777	0.916277	1.69919	0.158879		1.20807	0.882587	1.65358	0.23633		1.17059	0.810302
	DNAmTL	0.871117	0.721137	1.05229	0.15214		0.802888	0.653114	0.987008	0.0371735		0.829718	0.672127	1.02426	0.082337		1083			0.879825	0.685171	1.12978	0.31481		0.881474	0.677417	1.147	0.346915		0.903947	0.689405	1.18525	0.464256		563			0.742315	0.556854	0.989543	0.0422201		0.730067	0.539635	0.987701	0.0413672		0.756276	0.55095
	rLTL	0.905911	0.744443	1.1024	0.323276		0.948481	0.771564	1.16596	0.615164		0.967111	0.783826	1.19325	0.754858		1083			1.08356	0.841334	1.39552	0.533355		1.08755	0.840887	1.40656	0.521687		1.0734	0.82342	1.39927	0.599777		563			0.807038	0.598099	1.08897	0.160398		0.815035	0.601782	1.10386	0.185876		0.843981	0.61678
	SkinAge	0.900409	0.733411	1.10543	0.314099		0.898148	0.725785	1.11145	0.3205		0.89691	0.722647	1.1132	0.320762		1083			0.833493	0.63265	1.0981	0.192921		0.836382	0.630332	1.10979	0.21297		0.838398	0.625576	1.12362	0.234113		563			0.991755	0.689356	1.42681	0.963509		1.00355	0.684836	1.47059	0.985087		0.998611	0.684373
	ProteomicsAA	1.22082	0.966816	1.54155	0.0916305		1.21083	0.95191	1.54017	0.115678		1.2082	0.954032	1.53008	0.113668		1083			1.29885	0.970357	1.73854	0.0779435		1.30775	0.965893	1.77061	0.0814147		1.35226	0.994891	1.83799	0.05382		563			1.16404	0.827776	1.63689	0.376536		1.09323	0.765993	1.56028	0.616837		1.07431	0.760888
	BioAge	1.04443	0.861808	1.26575	0.657162		1.04604	0.864083	1.26631	0.64385		1.07055	0.880356	1.30183	0.493962		1083			1.02598	0.794253	1.32532	0.843893		1.04832	0.813013	1.35173	0.715267		1.0906	0.836756	1.42145	0.520046		563			1.07874	0.800236	1.45417	0.618122		1.0392	0.76846	1.40534	0.80223		1.0588	0.778261
	Allostatic Load	1.16462	0.965603	1.40467	0.110831		1.15249	0.954664	1.39132	0.139418		1.36192	1.07929	1.71857	0.0093132		1083			1.09897	0.856106	1.41072	0.458028		1.10684	0.859341	1.42563	0.430749		1.4423	1.03833	2.00344	0.0291371		563			1.28434	0.95869	1.72062	0.0932995		1.23117	0.913861	1.65864	0.170783		1.29739	0.899808
	Subj. Age	0.924162	0.756581	1.12886	0.438815		0.923888	0.760183	1.12285	0.425559		0.904435	0.741081	1.1038	0.322023		1083			0.879709	0.680541	1.13717	0.327161		0.889494	0.690972	1.14505	0.362807		0.865366	0.672968	1.11277	0.259131		563			0.980547	0.703881	1.36596	0.906537		0.976327	0.708292	1.34579	0.882718		0.944984	0.663344
	Subj. Life Expectancy	0.883512	0.724599	1.07728	0.220399		0.902296	0.728924	1.1169	0.344406		0.883486	0.710208	1.09904	0.265309		1083			1.02935	0.789087	1.34277	0.830164		1.03089	0.776421	1.36875	0.832484		0.995019	0.74296	1.33259	0.973101		563			0.73942	0.539278	1.01384	0.0608014		0.747092	0.525374	1.06238	0.104271		0.751974	0.529238
	Subj. Health Expectancy	0.867906	0.710141	1.06072	0.166101		0.886293	0.718554	1.09319	0.259156		0.886277	0.715097	1.09843	0.269767		1083			0.975279	0.751655	1.26543	0.850083		0.972775	0.739178	1.28019	0.843289		0.965777	0.729195	1.27912	0.807291		563			0.734426	0.523583	1.03017	0.073712		0.774294	0.54339	1.10332	0.156442		0.801461	0.561942
	BrainAge	1.05381	0.647351	1.71546	0.832295		1.06407	0.644727	1.75617	0.807185		1.03161	0.615632	1.72865	0.90546		255			1.21122	0.651672	2.25122	0.540916		1.20138	0.644976	2.23777	0.55955		1.20338	0.610297	2.37281	0.588472		104			0.83083	0.335328	2.05852	0.686113		0.830522	0.336032	2.05268	0.684917		0.772392	0.289041
DCSI	7-CpG DNAmAA	1.01879	0.900538	1.15256	0.767133		1.04228	0.904863	1.20056	0.564233		1.04	0.901091	1.20032	0.590119		1083			1.00734	0.841735	1.20552	0.936022		1.01951	0.847004	1.22716	0.837419		1.02635	0.851843	1.23661	0.783589		563			1.0425	0.858801	1.2655	0.670778		1.06819	0.858382	1.32927	0.550525		1.05022	0.839715
	Horvath DNAmAA	0.942936	0.830676	1.07037	0.362373		1.00425	0.875146	1.15241	0.951664		0.996221	0.867076	1.1446	0.957271		1083			1.06193	0.892738	1.26318	0.496263		1.16007	0.962642	1.39798	0.118318		1.16509	0.96713	1.40356	0.107493		563			0.838625	0.690386	1.01869	0.0756678		0.836531	0.679012	1.03059	0.0931893		0.816861	0.659828
	Hannum DNAmAA	0.915382	0.809632	1.03494	0.157812		0.922201	0.803768	1.05809	0.247448		0.919482	0.800901	1.05562	0.232798		1083			0.963567	0.812248	1.14307	0.669581		0.976131	0.81711	1.1661	0.78959		0.977505	0.816818	1.1698	0.803478		563			0.875599	0.73262	1.04648	0.143733		0.860623	0.700795	1.0569	0.151472		0.840893	0.68376
	PhenoAge DNAmAA	1.03158	0.90009	1.18228	0.651446		1.02625	0.887036	1.18732	0.725182		1.01584	0.876565	1.17724	0.833127		1083			1.08818	0.881063	1.34398	0.421703		1.10978	0.903929	1.36251	0.314101		1.11654	0.907672	1.37346	0.291712		563			0.97726	0.817509	1.16823	0.800061		0.91867	0.746717	1.13022	0.420699		0.880919	0.713437
	GrimAge DNAmAA	1.06781	0.943896	1.20798	0.296684		1.15013	0.995945	1.32818	0.0568063		1.2223	1.03986	1.43674	0.0150772		1083			1.11009	0.926018	1.33076	0.256984		1.15685	0.95744	1.39778	0.130448		1.19849	0.968333	1.48335	0.095297		563			1.06135	0.891571	1.26347	0.502447		1.12597	0.920143	1.37785	0.24861		1.23708	0.979279
	DunedinPACE	1.22195	1.07149	1.39353	0.00296011		1.17745	1.01698	1.36324	0.0290896		1.18507	1.01384	1.38521	0.0331822		1083			1.13031	0.951532	1.34268	0.162729		1.0725	0.891549	1.29018	0.456884		1.07546	0.884954	1.30697	0.463504		563			1.36143	1.11933	1.65589	0.00221302		1.32757	1.06677	1.65211	0.0115218		1.34065	1.05565
	DNAmTL	0.986565	0.87118	1.11723	0.830883		1.06553	0.916064	1.23938	0.408947		1.06388	0.911599	1.2416	0.430337		1083			1.05825	0.890258	1.25794	0.519849		1.11752	0.922374	1.35394	0.255437		1.12154	0.924742	1.36021	0.243095		563			0.896724	0.751301	1.07029	0.226637		1.00081	0.8146	1.22958	0.99386		1.00388	0.81123
	rLTL	1.01338	0.890748	1.1529	0.839149		1.06873	0.923895	1.23627	0.369025		1.06295	0.920344	1.22764	0.404894		1083			1.06663	0.88257	1.28907	0.500044		1.10596	0.907562	1.34773	0.31437		1.10439	0.903919	1.34931	0.3272		563			0.98605	0.826318	1.17666	0.875912		1.03203	0.847332	1.25698	0.753502		1.01254	0.828724
	SkinAge	0.972717	0.853487	1.1086	0.676608		0.956956	0.827135	1.10715	0.551212		0.956644	0.824505	1.10996	0.555346		1083			1.02823	0.850524	1.24307	0.770986		1.00889	0.824638	1.23431	0.930573		1.00612	0.821052	1.23289	0.952516		563			0.909208	0.757445	1.09138	0.305575		0.90693	0.732722	1.12256	0.366993		0.906173	0.735623
	ProteomicsAA	1.05738	0.918879	1.21675	0.430151		1.04872	0.90394	1.21668	0.525725		1.0521	0.906655	1.22087	0.49911		1083			1.03599	0.866798	1.23821	0.696087		1.03656	0.858139	1.25208	0.707722		1.04456	0.861156	1.26702	0.655764		563			1.08296	0.881615	1.3303	0.440459		1.05101	0.833512	1.32527	0.668715		1.06355	0.844468
	BioAge	1.20994	1.07052	1.36752	0.00231247		1.15471	1.00939	1.32096	0.0361029		1.14277	0.996624	1.31034	0.0559246		1083			1.17906	0.994896	1.39733	0.0572881		1.10887	0.928591	1.32414	0.253099		1.11336	0.927982	1.33577	0.247302		563			1.25057	1.04416	1.49779	0.0152379		1.25594	1.0145	1.55485	0.0365052		1.21799	0.978457
	Allostatic Load	1.53138	1.3363	1.75495	2.78123e-09		1.4537	1.25754	1.68044	6.72684e-07		1.59309	1.33538	1.90053	4.65863e-07		1083			1.3724	1.136	1.65799	0.00118032		1.31143	1.08155	1.59017	0.00607841		1.47724	1.16335	1.87581	0.00153474		563			1.76222	1.4376	2.16013	1.15689e-07		1.72053	1.36617	2.1668	5.96236e-06		1.83087	1.3885
	Subj. Age	0.997371	0.882357	1.12738	0.966363		1.02007	0.894258	1.16357	0.767081		1.0349	0.906095	1.18201	0.612593		1083			0.977748	0.82469	1.15921	0.795155		0.953734	0.79683	1.14153	0.6046		0.956447	0.798903	1.14506	0.62702		563			1.01837	0.854834	1.2132	0.838148		1.14874	0.942822	1.39963	0.168473		1.18029	0.96194
	Subj. Life Expectancy	0.907158	0.800364	1.0282	0.126973		1.07447	0.930306	1.24099	0.327784		1.08403	0.938278	1.25242	0.272873		1083			1.00466	0.83555	1.20799	0.960239		1.09767	0.893764	1.34809	0.370853		1.10173	0.895876	1.35489	0.35551		563			0.822739	0.688588	0.983026	0.0317481		1.07363	0.868838	1.3267	0.509838		1.09041	0.880391
	Subj. Health Expectancy	0.866138	0.765629	0.979842	0.0224643		0.999367	0.869002	1.14929	0.992902		1.00498	0.874064	1.1555	0.944335		1083			0.917565	0.769629	1.09394	0.336064		0.978389	0.805173	1.18887	0.82528		0.982256	0.808444	1.19344	0.85638		563			0.818166	0.684314	0.9782	0.0277676		1.04621	0.848092	1.29062	0.672573		1.06805	0.859575
	BrainAge	1.04278	0.81406	1.33575	0.739285		1.05226	0.80499	1.37549	0.708306		1.05354	0.800021	1.3874	0.709301		255			1.08467	0.7301	1.61143	0.684632		1.11089	0.729151	1.69249	0.621247		1.04099	0.668628	1.62071	0.857357		104			1.02	0.738595	1.40862	0.903671		1.02378	0.718026	1.45972	0.896024		1.04369	0.715642
Morbidity Index	7-CpG DNAmAA	1.03823	0.907676	1.18756	0.581441		1.0053	0.865549	1.16761	0.944393		1.004	0.861942	1.16948	0.958659		1083			1.0153	0.833613	1.23658	0.878129		1.0049	0.818006	1.23451	0.962425		1.00258	0.817292	1.22987	0.980119		563			1.0502	0.86944	1.26855	0.609139		1.00644	0.804402	1.25922	0.954604		1.01787	0.807742
	Horvath DNAmAA	1.14027	0.960015	1.35437	0.127409		1.10025	0.891586	1.35776	0.348061		1.09382	0.878511	1.3619	0.394167		1083			1.26517	0.98423	1.62629	0.0646524		1.28981	0.98158	1.69483	0.0658764		1.28715	0.973966	1.70105	0.0731311		563			1.01891	0.823731	1.26034	0.859788		0.930395	0.718681	1.20448	0.571673		0.923996	0.709666
	Hannum DNAmAA	1.0519	0.911709	1.21366	0.481702		1.03851	0.874516	1.23325	0.657888		1.04355	0.873911	1.24611	0.627002		1083			1.07729	0.873324	1.32889	0.477089		1.13597	0.914604	1.41092	0.243283		1.13993	0.90782	1.43139	0.251841		563			1.01203	0.830908	1.23263	0.904308		0.941822	0.731084	1.2133	0.632123		0.952026	0.732304
	PhenoAge DNAmAA	1.1525	1.01036	1.31464	0.0347166		1.12106	0.96776	1.29865	0.126659		1.09694	0.946969	1.27065	0.215826		1083			1.24913	1.00472	1.55299	0.0455081		1.27668	1.02207	1.59473	0.0320805		1.28561	1.02463	1.61305	0.0307474		563			1.05467	0.859972	1.29346	0.60374		0.96606	0.75338	1.23878	0.779378		0.922535	0.706883
	GrimAge DNAmAA	1.15862	1.01407	1.32379	0.0306043		1.12242	0.955511	1.31849	0.157557		1.09652	0.912302	1.31794	0.320179		1083			1.16266	0.969552	1.39423	0.103296		1.10475	0.904901	1.34873	0.325244		1.18115	0.948713	1.47054	0.135275		563			1.14411	0.943847	1.38687	0.168485		1.13608	0.919723	1.40333	0.234856		1.01872	0.795804
	DunedinPACE	1.20725	1.05882	1.3765	0.00510467		1.12844	0.97215	1.30985	0.111427		1.08985	0.932206	1.27414	0.278331		1083			1.3008	1.08278	1.56273	0.00518497		1.24465	1.01241	1.53015	0.0379659		1.29182	1.04357	1.59911	0.0189625		563			1.11242	0.930063	1.33053	0.242781		1.04364	0.853608	1.27597	0.676161		0.932997	0.751238
	DNAmTL	0.863585	0.75674	0.985515	0.0297349		0.91086	0.773768	1.07224	0.259231		0.917001	0.778293	1.08043	0.297884		1083			0.950928	0.788282	1.14713	0.595884		0.964761	0.774531	1.20171	0.745874		0.948673	0.763389	1.17893	0.631812		563			0.78949	0.652558	0.955155	0.0153251		0.861151	0.691103	1.07304	0.181317		0.888043	0.709762
	rLTL	0.957402	0.846119	1.08332	0.489421		0.931502	0.811017	1.06989	0.315005		0.942039	0.818415	1.08434	0.405064		1083			1.07255	0.901546	1.276	0.42837		1.04656	0.869143	1.26019	0.63043		1.04777	0.868939	1.26341	0.624374		563			0.843821	0.701291	1.01532	0.071866		0.843359	0.692205	1.02752	0.0907351		0.866183	0.704716
	SkinAge	1.04577	0.912304	1.19877	0.516833		1.0211	0.877831	1.18776	0.784581		1.01695	0.874372	1.18277	0.825875		1083			1.02735	0.843923	1.25064	0.784825		1.00864	0.812772	1.2517	0.936753		1.00627	0.810372	1.24952	0.954176		563			1.07287	0.854154	1.34759	0.532638		1.03809	0.80173	1.34413	0.768796		1.02914	0.795568
	ProteomicsAA	1.14117	0.983389	1.32428	0.080586		1.17365	0.997952	1.38028	0.0528474		1.16763	0.992613	1.37351	0.0609791		1083			1.11638	0.899961	1.38483	0.306147		1.1813	0.92838	1.50311	0.167696		1.16931	0.922631	1.48194	0.188354		563			1.16177	0.956878	1.41054	0.128515		1.15746	0.942164	1.42195	0.162856		1.15907	0.936924
	BioAge	1.15492	1.00653	1.32519	0.040293		1.10109	0.942219	1.28674	0.221513		1.08981	0.928601	1.279	0.286909		1083			1.12755	0.938966	1.35401	0.196989		1.0664	0.869815	1.30741	0.532839		1.07285	0.872362	1.31941	0.502397		563			1.18774	0.983324	1.43466	0.0739169		1.15406	0.933838	1.42622	0.183418		1.14596	0.915582
	Allostatic Load	1.57738	1.3859	1.79532	9.42406e-12		1.40057	1.21692	1.61194	2.96455e-06		1.4785	1.24809	1.75144	6.968e-06		1083			1.42989	1.19864	1.70576	7.89478e-05		1.2631	1.04033	1.53357	0.0184314		1.37812	1.08936	1.74342	0.00763074		563			1.78274	1.46632	2.16744	1.24627e-08		1.62448	1.31184	2.01163	1.0605e-05		1.6095	1.24947
	Subj. Age	0.875728	0.766375	1.00068	0.0511704		0.884592	0.761942	1.02698	0.10634		0.881139	0.756777	1.02594	0.102109		1083			0.771562	0.638337	0.932592	0.00762909		0.754552	0.61447	0.926569	0.00747541		0.764367	0.620475	0.941629	0.0119183		563			1.00554	0.83108	1.21663	0.954313		1.06754	0.856739	1.3302	0.556199		1.05569	0.844176
	Subj. Life Expectancy	0.86898	0.763542	0.988978	0.033445		0.916012	0.780502	1.07505	0.280017		0.909616	0.773328	1.06992	0.249657		1083			0.960914	0.81033	1.13948	0.646049		0.982078	0.804766	1.19846	0.858394		0.995072	0.812868	1.21812	0.961717		563			0.777361	0.637896	0.947317	0.0129615		0.855588	0.671485	1.09017	0.204165		0.857273	0.670074
	Subj. Health Expectancy	0.798634	0.697647	0.914238	0.00122295		0.841808	0.716567	0.988938	0.0363684		0.834158	0.711044	0.978589	0.0263507		1083			0.845193	0.702005	1.01759	0.0754363		0.864498	0.695984	1.07381	0.185781		0.866232	0.697999	1.07501	0.190302		563			0.750934	0.613777	0.918739	0.00569116		0.821964	0.647239	1.04386	0.106941		0.810845	0.638663
	BrainAge	0.77448	0.596213	1.00605	0.0554758		0.771562	0.577494	1.03085	0.0791145		0.751223	0.555005	1.01681	0.0639056		255			0.881885	0.580891	1.33884	0.55117		0.862956	0.542724	1.37214	0.529319		0.786105	0.476108	1.29794	0.342717		104			0.708058	0.501832	0.999032	0.0493675		0.716945	0.489782	1.04947	0.0864656		0.688383	0.454625
SCORE2	7-CpG DNAmAA	1.10721	0.909323	1.34816	0.307345		0.981257	0.738096	1.30452	0.89494		0.974013	0.726436	1.30597	0.858523		1083			0.920902	0.736632	1.15127	0.463658		0.954067	0.709162	1.28355	0.752086		0.942252	0.695664	1.27625	0.696795		563			1.13207	0.484709	2.64404	0.773895		1.36392	0.573619	3.24305	0.480957		1.38887	0.461181
	Horvath DNAmAA	1.0298	0.862703	1.22925	0.74493		0.952783	0.738467	1.2293	0.709391		0.923309	0.71232	1.19679	0.546057		1083			0.866699	0.710984	1.05652	0.156335		0.912144	0.702275	1.18473	0.489368		0.87084	0.666366	1.13806	0.310094		563			1.22442	0.520358	2.88111	0.642136		1.76956	0.679369	4.60917	0.242004		1.97601	0.658825
	Hannum DNAmAA	0.998899	0.817514	1.22053	0.991302		0.740747	0.558765	0.981997	0.0372274		0.72571	0.540742	0.973949	0.0331286		1083			0.782459	0.617083	0.992155	0.0431898		0.736222	0.555062	0.976509	0.0339698		0.713105	0.531365	0.957005	0.0248824		563			0.908512	0.397494	2.07649	0.819672		0.934532	0.302783	2.88441	0.90579		1.0266	0.277271
	PhenoAge DNAmAA	0.875563	0.731867	1.04747	0.146007		0.876709	0.685325	1.12154	0.293656		0.852343	0.658595	1.10309	0.223298		1083			0.793631	0.650948	0.967588	0.0223671		0.843818	0.651221	1.09337	0.197418		0.816951	0.62342	1.07056	0.141667		563			1.19484	0.467992	3.05057	0.707191		1.61557	0.487577	5.35314	0.424735		1.46632	0.426328
	GrimAge DNAmAA	1.38489	1.12185	1.70959	0.00274273		1.17096	0.872143	1.57216	0.291977		1.14921	0.844559	1.56374	0.375144		1083			0.929708	0.754117	1.14618	0.491917		1.13048	0.853232	1.4978	0.389628		1.11305	0.826181	1.49953	0.478805		563			1.15296	0.475122	2.79784	0.752458		1.51191	0.544612	4.19724	0.426113		1.56154	0.419324
	DunedinPACE	1.51434	1.24995	1.83465	2.41815e-05		1.00868	0.780326	1.30386	0.947323		0.956838	0.726195	1.26073	0.753636		1083			1.22352	1.00228	1.4936	0.0474504		0.982709	0.761844	1.2676	0.892984		0.940096	0.715644	1.23494	0.656603		563			1.23535	0.514323	2.96718	0.635638		1.35193	0.539579	3.38727	0.519066		1.14956	0.373148
	DNAmTL	0.497242	0.39852	0.620418	3.66075e-09		1.10115	0.827744	1.46487	0.506688		1.10353	0.826342	1.47369	0.50317		1083			0.699467	0.559052	0.87515	0.00198758		1.1208	0.850272	1.4774	0.416614		1.12421	0.847027	1.49211	0.415736		563			0.511074	0.201035	1.29926	0.158155		0.796954	0.300012	2.11704	0.648299		0.922629	0.30141
	rLTL	1.04258	0.868593	1.25143	0.653784		0.551615	0.41063	0.741005	8.4824e-05		0.53452	0.394743	0.723792	5.57833e-05		1083			0.762389	0.616404	0.942947	0.0127489		0.603757	0.456767	0.798049	0.000440953		0.583052	0.438446	0.775351	0.000231493		563			0.385728	0.148113	1.00455	0.0510846		0.388624	0.130512	1.1572	0.0892822		0.441469	0.145175
	SkinAge	1.19165	0.992214	1.43117	0.06056		1.06912	0.799676	1.42934	0.643248		1.08368	0.797192	1.47313	0.596135		1083			1.25629	1.00233	1.5746	0.0477579		1.04089	0.749281	1.44598	0.803694		1.05471	0.741759	1.49969	0.755634		563			2.31049	0.467634	11.4157	0.278389		1.88651	0.352482	10.0968	0.431891		1.82217	0.327302
	ProteomicsAA	0.807002	0.647007	1.00656	0.0568005		0.682827	0.506637	0.920291	0.0133101		0.661963	0.484496	0.904434	0.0106937		1083			0.710918	0.556974	0.90741	0.00730308		0.683164	0.506934	0.92066	0.0134261		0.662403	0.481786	0.910733	0.0125816		563			0.823904	0.355592	1.90898	0.650742		0.848279	0.362139	1.98702	0.704221		0.678775	0.235332
	BioAge	0.865509	0.722339	1.03706	0.117148		0.793726	0.632136	0.996622	0.0467018		0.765403	0.60227	0.972723	0.0288883		1083			0.835974	0.689307	1.01385	0.0686539		0.768378	0.60184	0.980998	0.0345923		0.740339	0.572129	0.958004	0.0223573		563			0.952302	0.381263	2.37862	0.915967		1.12691	0.399917	3.17548	0.819164		1.14963	0.341397
	Allostatic Load	1.2814	1.05175	1.56119	0.0140746		1.30611	1.01661	1.67806	0.0368177		1.31807	0.967873	1.79497	0.0792996		1083			1.26479	1.02366	1.56272	0.0296449		1.30743	1.00279	1.70461	0.047661		1.33124	0.960556	1.84497	0.0854156		563			1.50612	0.50553	4.48718	0.455859		1.53545	0.527707	4.46765	0.425796		1.1019	0.295127
	Subj. Age	1.0044	0.834494	1.2089	0.962841		1.15512	0.912794	1.46177	0.22946		1.15829	0.9134	1.46883	0.224841		1083			1.06702	0.876566	1.29887	0.517131		1.20252	0.936488	1.54412	0.147937		1.2168	0.943981	1.56847	0.12951		563			0.594338	0.215555	1.63873	0.306221		0.793392	0.317582	1.98208	0.615559		0.721991	0.241442
	Subj. Life Expectancy	0.689727	0.57717	0.824234	4.84725e-05		0.838778	0.643599	1.09315	0.192399		0.816137	0.621468	1.07178	0.143258		1083			0.577801	0.464016	0.719488	1.68708e-06		0.872808	0.661154	1.15222	0.333775		0.85079	0.637484	1.13547	0.269241		563			0.399659	0.197535	0.808603	0.0108935		0.614485	0.261272	1.44521	0.262709		0.628657	0.219293
	Subj. Health Expectancy	0.712937	0.601683	0.844762	0.000100161		0.929175	0.716494	1.20499	0.577089		0.924108	0.707986	1.20621	0.55857		1083			0.666304	0.539641	0.822698	0.000208578		0.979786	0.744327	1.28973	0.882784		0.974028	0.73223	1.29567	0.854411		563			0.430621	0.244773	0.75758	0.00353989		0.627304	0.319053	1.23337	0.17589		0.654727	0.29563
	BrainAge	1.00449	0.695091	1.4516	0.980908		0.953077	0.587513	1.5461	0.845026		1.04596	0.622297	1.75806	0.864764		255			0.977755	0.636284	1.50248	0.917452		0.90584	0.544406	1.50723	0.700679		0.973922	0.560075	1.69356	0.924606		104			1.13972	0.272785	4.76188	0.856804		2.28115	0.406069	12.8147	0.346387		9.19923e+06	0
LS7	7-CpG DNAmAA	0.946195	0.821901	1.08929	0.439725		0.842313	0.707082	1.00341	0.0545211		0.823537	0.686125	0.98847	0.0373455		1083			1.03883	0.851582	1.26724	0.704669		0.976761	0.785952	1.21389	0.831485		0.950508	0.761673	1.18616	0.65267		563			0.812112	0.661635	0.996811	0.0465545		0.709243	0.545009	0.922969	0.0112794		0.683378	0.50908
	Horvath DNAmAA	1.1005	0.930282	1.30185	0.25468		1.00225	0.818328	1.2275	0.982027		0.967928	0.781895	1.19822	0.757242		1083			1.10578	0.893428	1.36861	0.348481		1.03102	0.809966	1.31241	0.800616		0.998347	0.771873	1.29127	0.989791		563			1.06406	0.852365	1.32832	0.578881		0.972044	0.748454	1.26243	0.829154		0.945181	0.716692
	Hannum DNAmAA	1.03907	0.903933	1.19441	0.588602		1.00416	0.841053	1.19889	0.962966		1.01254	0.842232	1.21729	0.893617		1083			0.990581	0.802846	1.22221	0.928452		0.972105	0.72015	1.31221	0.845442		0.995045	0.725025	1.36563	0.974186		563			1.05005	0.860786	1.28093	0.629407		1.04127	0.821883	1.31922	0.736596		1.03677	0.800792
	PhenoAge DNAmAA	1.09374	0.957743	1.24905	0.185725		1.01164	0.867612	1.17959	0.88243		0.94954	0.80579	1.11893	0.536085		1083			1.13207	0.937767	1.36663	0.19577		1.08512	0.868146	1.35633	0.470889		1.04922	0.830221	1.32599	0.686469		563			1.03847	0.849034	1.27017	0.712592		0.936008	0.744729	1.17642	0.569838		0.84239	0.644558
	GrimAge DNAmAA	1.30771	1.12755	1.51666	0.00044636		1.21784	1.00344	1.47805	0.0461809		1.12387	0.898575	1.40565	0.299851		1083			1.27277	1.02422	1.58163	0.0301176		1.22159	0.923666	1.61561	0.154381		1.20053	0.880226	1.63738	0.23891		563			1.28504	1.0115	1.63254	0.0403439		1.18976	0.911788	1.55247	0.196317		1.04106	0.771852
	DunedinPACE	1.54144	1.31408	1.80814	4.25679e-07		1.32747	1.09916	1.60321	0.00381293		1.15303	0.937167	1.41862	0.17437		1083			1.54496	1.23978	1.92527	0.00017264		1.31482	1.01513	1.70299	0.0384044		1.1654	0.876607	1.54935	0.285483		563			1.49127	1.16954	1.90151	0.00164097		1.33103	1.01338	1.74826	0.0402216		1.13478	0.843531
	DNAmTL	0.9152	0.780421	1.07326	0.269209		0.97024	0.80607	1.16785	0.747219		1.00827	0.821642	1.23729	0.936249		1083			0.985099	0.815107	1.19054	0.876017		1.04233	0.819682	1.32547	0.733092		1.08569	0.834827	1.41193	0.535393		563			0.899256	0.715832	1.12968	0.355983		0.901893	0.690147	1.17861	0.443013		0.921049	0.676195
	rLTL	1.04174	0.912416	1.18939	0.545084		1.1179	0.95541	1.30803	0.164068		1.15187	0.976041	1.35937	0.0942066		1083			0.85854	0.692789	1.06395	0.159472		0.959605	0.759346	1.21268	0.726773		0.973415	0.759283	1.24794	0.829482		563			1.19063	0.961835	1.47384	0.108252		1.28136	1.01349	1.62003	0.0383861		1.35534	1.05709
	SkinAge	0.964773	0.832985	1.11741	0.629334		0.958599	0.812537	1.13092	0.613615		0.953427	0.797885	1.13929	0.596294		1083			1.01112	0.835734	1.22332	0.908947		0.990861	0.774348	1.26791	0.940651		0.987917	0.756233	1.29058	0.927297		563			0.92016	0.725245	1.16746	0.484454		0.918523	0.722126	1.16833	0.485586		0.923336	0.706914
	ProteomicsAA	0.941562	0.819992	1.08115	0.392099		0.983665	0.829648	1.16627	0.847745		0.974129	0.817091	1.16135	0.768158		1083			0.92324	0.750116	1.13632	0.44519		0.976327	0.747539	1.27514	0.855857		0.960247	0.722656	1.27595	0.77279		563			0.948197	0.777647	1.15615	0.59827		0.991154	0.796376	1.23357	0.936387		1.00382	0.786507
	BioAge	1.35047	1.16401	1.56679	9.70862e-05		1.2615	1.05814	1.50394	0.0102344		1.17494	0.970857	1.42193	0.0964125		1083			1.40553	1.15592	1.70905	0.000695048		1.29114	1.02998	1.61851	0.0268767		1.20288	0.945284	1.53068	0.132208		563			1.28046	1.00093	1.63806	0.0491847		1.22613	0.915791	1.64165	0.16377		1.14266	0.809427
	Allostatic Load	2.6326	2.17015	3.19359	1.61566e-17		1.9929	1.63028	2.43618	8.83184e-11		1.5428	1.23354	1.92959	0.00017064		1083			2.76084	2.11074	3.61118	9.76563e-12		1.9866	1.47428	2.67696	1.29543e-05		1.60046	1.16436	2.19988	0.0039267		563			2.4726	1.88148	3.24942	1.31389e-09		2.00131	1.49885	2.6722	5.12198e-06		1.48222	1.0687
	Subj. Age	0.934259	0.816222	1.06936	0.32309		0.939026	0.797098	1.10622	0.448146		0.926362	0.785272	1.0928	0.36221		1083			0.86102	0.714968	1.03691	0.114167		0.856492	0.683766	1.07285	0.175464		0.856272	0.680357	1.07767	0.18437		563			1.04233	0.847715	1.28162	0.692913		1.04969	0.824526	1.33635	0.690811		1.00543	0.787612
	Subj. Life Expectancy	0.862996	0.724747	1.02762	0.0946691		0.89077	0.713436	1.11218	0.291987		0.866429	0.688639	1.09012	0.210386		1083			0.905886	0.714917	1.14787	0.398895		0.910677	0.678162	1.22291	0.518761		0.883102	0.651841	1.19641	0.408104		563			0.800749	0.63771	1.00547	0.0555556		0.862627	0.659605	1.12814	0.276508		0.852346	0.633226
	Subj. Health Expectancy	0.867539	0.741142	1.01549	0.0758252		0.895826	0.7306	1.09842	0.279312		0.873438	0.706833	1.07931	0.203071		1083			0.953715	0.748635	1.21498	0.689504		0.950386	0.704981	1.28122	0.727172		0.927707	0.684741	1.25689	0.615905		563			0.780889	0.640766	0.951653	0.0144277		0.834291	0.658684	1.05671	0.132561		0.809116	0.623894
	BrainAge	1.08856	0.816419	1.45143	0.560903		1.14639	0.8312	1.58111	0.402146		1.2385	0.868106	1.76694	0.234718		255			0.930323	0.612911	1.41212	0.731993		0.892257	0.553577	1.43814	0.636506		0.941224	0.565673	1.5661	0.81368		104			1.23488	0.806079	1.8918	0.326261		1.37207	0.859861	2.1894	0.180682		1.51772	0.894812
[truncated: 3 more columns]

[truncated: 10 more sheets: Suppl. Data 11, Suppl. Data 12, Suppl. Data 13, Suppl. Data 14, Suppl. Data 15, Suppl. Data 16, Suppl. Data 17, Suppl. Data 18, Suppl. Data 19, Suppl. Data 20]
