# Supplementary material for: Comprehensive cross-sectional and longitudinal comparison of sixteen markers of biological aging from the Berlin Aging Study II
Source: Commun Med (Lond). 2026 Mar 27;6:168. doi: 10.1038/s43856-025-01233-7 (PMC13031708; doi:10.1038/s43856-025-01233-7)
Supplement: Supplementary file 4 — Supplementary Data 21 [file 43856_2025_1233_MOESM4_ESM.xlsx]

## Sheet: T2D and ALI
specificity	sensitivity	name
1	0	Clinical Model
0.999	0	Clinical Model
0.998	0	Clinical Model
0.997	0	Clinical Model
0.996	0	Clinical Model
0.994	0	Clinical Model
0.993	0	Clinical Model
0.992	0	Clinical Model
0.991	0	Clinical Model
0.991	0.005	Clinical Model
0.991	0.011	Clinical Model
0.99	0.011	Clinical Model
0.989	0.011	Clinical Model
0.988	0.011	Clinical Model
0.988	0.016	Clinical Model
0.987	0.016	Clinical Model
0.986	0.016	Clinical Model
0.986	0.022	Clinical Model
0.984	0.022	Clinical Model
0.984	0.027	Clinical Model
0.984	0.032	Clinical Model
0.984	0.038	Clinical Model
0.983	0.038	Clinical Model
0.982	0.038	Clinical Model
0.981	0.038	Clinical Model
0.98	0.038	Clinical Model
0.979	0.038	Clinical Model
0.978	0.038	Clinical Model
0.977	0.038	Clinical Model
0.977	0.043	Clinical Model
0.975	0.043	Clinical Model
0.975	0.049	Clinical Model
0.974	0.049	Clinical Model
0.973	0.049	Clinical Model
0.973	0.054	Clinical Model
0.972	0.054	Clinical Model
0.971	0.054	Clinical Model
0.971	0.059	Clinical Model
0.97	0.059	Clinical Model
0.969	0.059	Clinical Model
0.968	0.059	Clinical Model
0.967	0.059	Clinical Model
0.965	0.059	Clinical Model
0.964	0.059	Clinical Model
0.963	0.059	Clinical Model
0.962	0.059	Clinical Model
0.962	0.065	Clinical Model
0.962	0.07	Clinical Model
0.961	0.07	Clinical Model
0.96	0.07	Clinical Model
0.96	0.076	Clinical Model
0.96	0.081	Clinical Model
0.959	0.081	Clinical Model
0.958	0.081	Clinical Model
0.957	0.081	Clinical Model
0.955	0.081	Clinical Model
0.955	0.086	Clinical Model
0.954	0.086	Clinical Model
0.952	0.086	Clinical Model
0.95	0.086	Clinical Model
0.95	0.092	Clinical Model
0.95	0.097	Clinical Model
0.949	0.097	Clinical Model
0.948	0.097	Clinical Model
0.947	0.097	Clinical Model
0.945	0.097	Clinical Model
0.945	0.103	Clinical Model
0.944	0.103	Clinical Model
0.943	0.103	Clinical Model
0.942	0.103	Clinical Model
0.941	0.103	Clinical Model
0.94	0.103	Clinical Model
0.939	0.103	Clinical Model
0.938	0.103	Clinical Model
0.937	0.103	Clinical Model
0.935	0.103	Clinical Model
0.934	0.103	Clinical Model
0.934	0.108	Clinical Model
0.933	0.108	Clinical Model
0.933	0.113	Clinical Model
0.932	0.113	Clinical Model
0.931	0.113	Clinical Model
0.93	0.113	Clinical Model
0.929	0.113	Clinical Model
0.928	0.113	Clinical Model
0.926	0.113	Clinical Model
0.926	0.119	Clinical Model
0.925	0.119	Clinical Model
0.925	0.124	Clinical Model
0.925	0.13	Clinical Model
0.924	0.13	Clinical Model
0.924	0.135	Clinical Model
0.924	0.14	Clinical Model
0.923	0.14	Clinical Model
0.922	0.14	Clinical Model
0.922	0.146	Clinical Model
0.921	0.146	Clinical Model
0.921	0.151	Clinical Model
0.92	0.151	Clinical Model
0.919	0.151	Clinical Model
0.919	0.157	Clinical Model
0.918	0.157	Clinical Model
0.916	0.157	Clinical Model
0.915	0.157	Clinical Model
0.914	0.157	Clinical Model
0.913	0.157	Clinical Model
0.912	0.157	Clinical Model
0.911	0.157	Clinical Model
0.91	0.157	Clinical Model
0.909	0.162	Clinical Model
0.908	0.162	Clinical Model
0.906	0.162	Clinical Model
0.905	0.162	Clinical Model
0.904	0.162	Clinical Model
0.903	0.167	Clinical Model
0.902	0.167	Clinical Model
0.901	0.167	Clinical Model
0.901	0.173	Clinical Model
0.9	0.173	Clinical Model
0.899	0.173	Clinical Model
0.898	0.173	Clinical Model
0.896	0.173	Clinical Model
0.895	0.173	Clinical Model
0.895	0.178	Clinical Model
0.894	0.178	Clinical Model
0.893	0.178	Clinical Model
0.891	0.178	Clinical Model
0.89	0.178	Clinical Model
0.889	0.178	Clinical Model
0.888	0.178	Clinical Model
0.886	0.178	Clinical Model
0.885	0.178	Clinical Model
0.884	0.178	Clinical Model
0.883	0.178	Clinical Model
0.882	0.178	Clinical Model
0.881	0.178	Clinical Model
0.881	0.184	Clinical Model
0.88	0.184	Clinical Model
0.879	0.184	Clinical Model
0.877	0.184	Clinical Model
0.876	0.184	Clinical Model
0.876	0.189	Clinical Model
0.875	0.189	Clinical Model
0.874	0.189	Clinical Model
0.874	0.194	Clinical Model
0.873	0.194	Clinical Model
0.871	0.194	Clinical Model
0.87	0.194	Clinical Model
0.869	0.194	Clinical Model
0.869	0.2	Clinical Model
0.867	0.2	Clinical Model
0.866	0.2	Clinical Model
0.866	0.205	Clinical Model
0.865	0.205	Clinical Model
0.865	0.211	Clinical Model
0.865	0.216	Clinical Model
0.864	0.216	Clinical Model
0.863	0.216	Clinical Model
0.863	0.221	Clinical Model
0.862	0.221	Clinical Model
0.861	0.221	Clinical Model
0.86	0.221	Clinical Model
0.859	0.221	Clinical Model
0.859	0.227	Clinical Model
0.857	0.227	Clinical Model
0.857	0.232	Clinical Model
0.856	0.232	Clinical Model
0.855	0.232	Clinical Model
0.855	0.238	Clinical Model
0.854	0.238	Clinical Model
0.853	0.238	Clinical Model
0.851	0.238	Clinical Model
0.85	0.238	Clinical Model
0.849	0.238	Clinical Model
0.847	0.238	Clinical Model
0.846	0.238	Clinical Model
0.846	0.243	Clinical Model
0.845	0.243	Clinical Model
0.844	0.243	Clinical Model
0.843	0.243	Clinical Model
0.842	0.243	Clinical Model
0.841	0.243	Clinical Model
0.84	0.243	Clinical Model
0.838	0.243	Clinical Model
0.837	0.243	Clinical Model
0.837	0.248	Clinical Model
0.836	0.248	Clinical Model
0.835	0.248	Clinical Model
0.834	0.248	Clinical Model
0.833	0.248	Clinical Model
0.832	0.248	Clinical Model
0.831	0.248	Clinical Model
0.83	0.248	Clinical Model
0.828	0.248	Clinical Model
0.827	0.248	Clinical Model
0.826	0.248	Clinical Model
0.825	0.248	Clinical Model
0.824	0.254	Clinical Model
0.823	0.254	Clinical Model
0.823	0.259	Clinical Model
0.822	0.259	Clinical Model
0.821	0.259	Clinical Model
0.82	0.259	Clinical Model
0.818	0.259	Clinical Model
0.817	0.259	Clinical Model
0.816	0.259	Clinical Model
0.814	0.259	Clinical Model
0.814	0.265	Clinical Model
0.813	0.265	Clinical Model
0.812	0.265	Clinical Model
0.811	0.265	Clinical Model
0.811	0.27	Clinical Model
0.81	0.27	Clinical Model
0.808	0.27	Clinical Model
0.807	0.27	Clinical Model
0.806	0.27	Clinical Model
0.805	0.27	Clinical Model
0.804	0.27	Clinical Model
0.803	0.27	Clinical Model
0.802	0.27	Clinical Model
0.802	0.275	Clinical Model
0.801	0.275	Clinical Model
0.801	0.281	Clinical Model
0.8	0.281	Clinical Model
0.798	0.281	Clinical Model
0.798	0.292	Clinical Model
0.798	0.297	Clinical Model
0.797	0.297	Clinical Model
0.796	0.297	Clinical Model
0.795	0.297	Clinical Model
0.794	0.297	Clinical Model
0.794	0.302	Clinical Model
0.794	0.308	Clinical Model
0.793	0.308	Clinical Model
0.792	0.308	Clinical Model
0.791	0.308	Clinical Model
0.791	0.313	Clinical Model
0.789	0.313	Clinical Model
0.788	0.313	Clinical Model
0.787	0.313	Clinical Model
0.786	0.313	Clinical Model
0.785	0.313	Clinical Model
0.784	0.313	Clinical Model
0.783	0.313	Clinical Model
0.783	0.319	Clinical Model
0.783	0.324	Clinical Model
0.782	0.324	Clinical Model
0.782	0.329	Clinical Model
0.781	0.329	Clinical Model
0.779	0.329	Clinical Model
0.778	0.329	Clinical Model
0.777	0.329	Clinical Model
0.777	0.335	Clinical Model
0.776	0.335	Clinical Model
0.775	0.335	Clinical Model
0.774	0.335	Clinical Model
0.773	0.335	Clinical Model
0.772	0.335	Clinical Model
0.771	0.335	Clinical Model
0.769	0.335	Clinical Model
0.768	0.335	Clinical Model
0.767	0.335	Clinical Model
0.766	0.335	Clinical Model
0.765	0.335	Clinical Model
0.764	0.335	Clinical Model
0.763	0.335	Clinical Model
0.762	0.335	Clinical Model
0.761	0.335	Clinical Model
0.761	0.34	Clinical Model
0.759	0.34	Clinical Model
0.758	0.34	Clinical Model
0.757	0.34	Clinical Model
0.756	0.34	Clinical Model
0.755	0.34	Clinical Model
0.755	0.346	Clinical Model
0.755	0.351	Clinical Model
0.754	0.351	Clinical Model
0.753	0.351	Clinical Model
0.753	0.356	Clinical Model
0.752	0.356	Clinical Model
0.751	0.356	Clinical Model
0.749	0.356	Clinical Model
0.748	0.356	Clinical Model
0.748	0.362	Clinical Model
0.747	0.362	Clinical Model
0.746	0.362	Clinical Model
0.745	0.362	Clinical Model
0.744	0.362	Clinical Model
0.743	0.362	Clinical Model
0.742	0.362	Clinical Model
0.74	0.362	Clinical Model
0.739	0.362	Clinical Model
0.738	0.362	Clinical Model
0.737	0.362	Clinical Model
0.736	0.362	Clinical Model
0.735	0.362	Clinical Model
0.734	0.362	Clinical Model
0.734	0.367	Clinical Model
0.733	0.367	Clinical Model
0.732	0.367	Clinical Model
0.73	0.367	Clinical Model
0.73	0.373	Clinical Model
0.729	0.373	Clinical Model
0.728	0.373	Clinical Model
0.727	0.373	Clinical Model
0.727	0.378	Clinical Model
0.726	0.383	Clinical Model
0.725	0.383	Clinical Model
0.725	0.389	Clinical Model
0.724	0.389	Clinical Model
0.722	0.389	Clinical Model
0.72	0.389	Clinical Model
0.719	0.389	Clinical Model
0.718	0.389	Clinical Model
0.717	0.389	Clinical Model
0.716	0.389	Clinical Model
0.715	0.389	Clinical Model
0.714	0.389	Clinical Model
0.713	0.389	Clinical Model
0.712	0.389	Clinical Model
0.71	0.389	Clinical Model
0.709	0.389	Clinical Model
0.708	0.389	Clinical Model
0.707	0.389	Clinical Model
0.706	0.389	Clinical Model
0.705	0.389	Clinical Model
0.704	0.389	Clinical Model
0.704	0.394	Clinical Model
0.703	0.394	Clinical Model
0.701	0.394	Clinical Model
0.7	0.394	Clinical Model
0.699	0.394	Clinical Model
0.698	0.394	Clinical Model
0.697	0.394	Clinical Model
0.696	0.394	Clinical Model
0.695	0.394	Clinical Model
0.694	0.394	Clinical Model
0.694	0.4	Clinical Model
0.693	0.4	Clinical Model
0.691	0.4	Clinical Model
0.691	0.405	Clinical Model
0.69	0.405	Clinical Model
0.689	0.405	Clinical Model
0.688	0.405	Clinical Model
0.686	0.405	Clinical Model
0.685	0.405	Clinical Model
0.684	0.405	Clinical Model
0.683	0.405	Clinical Model
0.681	0.405	Clinical Model
0.68	0.405	Clinical Model
0.679	0.405	Clinical Model
0.678	0.405	Clinical Model
0.678	0.41	Clinical Model
0.677	0.41	Clinical Model
0.676	0.41	Clinical Model
0.675	0.41	Clinical Model
0.674	0.41	Clinical Model
0.673	0.41	Clinical Model
0.671	0.41	Clinical Model
0.671	0.416	Clinical Model
0.67	0.416	Clinical Model
0.67	0.421	Clinical Model
0.669	0.421	Clinical Model
0.668	0.421	Clinical Model
0.667	0.427	Clinical Model
0.667	0.432	Clinical Model
0.666	0.432	Clinical Model
0.666	0.437	Clinical Model
0.665	0.437	Clinical Model
0.664	0.437	Clinical Model
0.664	0.443	Clinical Model
0.664	0.448	Clinical Model
0.663	0.454	Clinical Model
0.661	0.454	Clinical Model
0.66	0.454	Clinical Model
0.659	0.454	Clinical Model
0.658	0.454	Clinical Model
0.656	0.454	Clinical Model
0.655	0.454	Clinical Model
0.652	0.454	Clinical Model
0.651	0.454	Clinical Model
0.65	0.454	Clinical Model
0.649	0.454	Clinical Model
0.648	0.454	Clinical Model
0.647	0.454	Clinical Model
0.646	0.454	Clinical Model
0.646	0.459	Clinical Model
0.645	0.459	Clinical Model
0.644	0.464	Clinical Model
0.642	0.464	Clinical Model
0.641	0.464	Clinical Model
0.639	0.464	Clinical Model
0.638	0.464	Clinical Model
0.637	0.464	Clinical Model
0.636	0.464	Clinical Model
0.635	0.464	Clinical Model
0.634	0.464	Clinical Model
0.632	0.464	Clinical Model
0.632	0.47	Clinical Model
0.631	0.47	Clinical Model
0.631	0.475	Clinical Model
0.63	0.475	Clinical Model
0.629	0.475	Clinical Model
0.628	0.475	Clinical Model
0.627	0.481	Clinical Model
0.626	0.481	Clinical Model
0.625	0.481	Clinical Model
0.624	0.481	Clinical Model
0.622	0.481	Clinical Model
0.621	0.481	Clinical Model
0.62	0.481	Clinical Model
0.619	0.481	Clinical Model
0.618	0.481	Clinical Model
0.618	0.486	Clinical Model
0.617	0.486	Clinical Model
0.616	0.486	Clinical Model
0.616	0.491	Clinical Model
0.615	0.497	Clinical Model
0.615	0.502	Clinical Model
0.615	0.508	Clinical Model
0.615	0.513	Clinical Model
0.613	0.513	Clinical Model
0.612	0.513	Clinical Model
0.611	0.513	Clinical Model
0.61	0.513	Clinical Model
0.609	0.513	Clinical Model
0.608	0.513	Clinical Model
0.608	0.518	Clinical Model
0.607	0.518	Clinical Model
0.605	0.518	Clinical Model
0.603	0.518	Clinical Model
0.602	0.518	Clinical Model
0.601	0.518	Clinical Model
0.6	0.518	Clinical Model
0.599	0.518	Clinical Model
0.598	0.518	Clinical Model
0.597	0.524	Clinical Model
0.596	0.524	Clinical Model
0.596	0.529	Clinical Model
0.595	0.529	Clinical Model
0.593	0.529	Clinical Model
0.592	0.529	Clinical Model
0.592	0.535	Clinical Model
0.591	0.535	Clinical Model
0.59	0.535	Clinical Model
0.589	0.535	Clinical Model
0.588	0.535	Clinical Model
0.588	0.54	Clinical Model
0.587	0.54	Clinical Model
0.586	0.54	Clinical Model
0.585	0.54	Clinical Model
0.583	0.54	Clinical Model
0.583	0.545	Clinical Model
0.582	0.545	Clinical Model
0.581	0.545	Clinical Model
0.58	0.545	Clinical Model
0.579	0.545	Clinical Model
0.578	0.545	Clinical Model
0.576	0.545	Clinical Model
0.575	0.545	Clinical Model
0.575	0.551	Clinical Model
0.573	0.551	Clinical Model
0.572	0.551	Clinical Model
0.571	0.551	Clinical Model
0.57	0.551	Clinical Model
0.569	0.551	Clinical Model
0.568	0.551	Clinical Model
0.568	0.556	Clinical Model
0.567	0.556	Clinical Model
0.566	0.556	Clinical Model
0.564	0.556	Clinical Model
0.564	0.562	Clinical Model
0.563	0.562	Clinical Model
0.562	0.562	Clinical Model
0.561	0.562	Clinical Model
0.561	0.567	Clinical Model
0.561	0.572	Clinical Model
0.56	0.572	Clinical Model
0.559	0.573	Clinical Model
0.558	0.573	Clinical Model
0.557	0.573	Clinical Model
0.556	0.573	Clinical Model
0.555	0.573	Clinical Model
0.554	0.573	Clinical Model
0.552	0.573	Clinical Model
0.551	0.573	Clinical Model
0.55	0.573	Clinical Model
0.549	0.573	Clinical Model
0.549	0.579	Clinical Model
0.548	0.579	Clinical Model
0.547	0.579	Clinical Model
0.546	0.579	Clinical Model
0.546	0.584	Clinical Model
0.545	0.584	Clinical Model
0.545	0.59	Clinical Model
0.544	0.59	Clinical Model
0.542	0.59	Clinical Model
0.541	0.59	Clinical Model
0.539	0.59	Clinical Model
0.539	0.595	Clinical Model
0.538	0.595	Clinical Model
0.538	0.6	Clinical Model
0.538	0.606	Clinical Model
0.537	0.606	Clinical Model
0.536	0.606	Clinical Model
0.535	0.606	Clinical Model
0.534	0.606	Clinical Model
0.532	0.606	Clinical Model
0.531	0.606	Clinical Model
0.53	0.606	Clinical Model
0.529	0.606	Clinical Model
0.528	0.606	Clinical Model
0.528	0.611	Clinical Model
0.527	0.611	Clinical Model
0.526	0.611	Clinical Model
0.525	0.611	Clinical Model
0.524	0.611	Clinical Model
0.522	0.611	Clinical Model
0.521	0.611	Clinical Model
0.52	0.611	Clinical Model
0.519	0.611	Clinical Model
0.518	0.611	Clinical Model
0.517	0.611	Clinical Model
0.517	0.617	Clinical Model
0.516	0.617	Clinical Model
0.515	0.617	Clinical Model
0.513	0.617	Clinical Model
0.512	0.617	Clinical Model
0.512	0.622	Clinical Model
0.511	0.622	Clinical Model
0.51	0.622	Clinical Model
0.509	0.622	Clinical Model
0.508	0.622	Clinical Model
0.507	0.622	Clinical Model
0.506	0.622	Clinical Model
0.505	0.622	Clinical Model
0.503	0.622	Clinical Model
0.502	0.622	Clinical Model
0.501	0.622	Clinical Model
0.5	0.622	Clinical Model
0.5	0.627	Clinical Model
0.499	0.627	Clinical Model
0.499	0.633	Clinical Model
0.498	0.633	Clinical Model
0.497	0.633	Clinical Model
0.496	0.633	Clinical Model
0.495	0.633	Clinical Model
0.493	0.633	Clinical Model
0.492	0.633	Clinical Model
0.491	0.633	Clinical Model
0.49	0.633	Clinical Model
0.489	0.633	Clinical Model
0.488	0.633	Clinical Model
0.487	0.633	Clinical Model
0.486	0.633	Clinical Model
0.485	0.633	Clinical Model
0.483	0.633	Clinical Model
0.482	0.633	Clinical Model
0.481	0.633	Clinical Model
0.48	0.633	Clinical Model
0.479	0.633	Clinical Model
0.478	0.633	Clinical Model
0.477	0.633	Clinical Model
0.476	0.633	Clinical Model
0.474	0.633	Clinical Model
0.473	0.633	Clinical Model
0.472	0.633	Clinical Model
0.471	0.633	Clinical Model
0.47	0.633	Clinical Model
0.47	0.638	Clinical Model
0.469	0.638	Clinical Model
0.468	0.638	Clinical Model
0.467	0.638	Clinical Model
0.466	0.638	Clinical Model
0.466	0.644	Clinical Model
0.464	0.644	Clinical Model
0.463	0.644	Clinical Model
0.462	0.644	Clinical Model
0.461	0.644	Clinical Model
0.46	0.644	Clinical Model
0.459	0.644	Clinical Model
0.458	0.644	Clinical Model
0.458	0.649	Clinical Model
0.458	0.654	Clinical Model
0.457	0.654	Clinical Model
0.454	0.654	Clinical Model
0.453	0.654	Clinical Model
0.453	0.66	Clinical Model
0.452	0.66	Clinical Model
0.451	0.66	Clinical Model
0.45	0.66	Clinical Model
0.449	0.66	Clinical Model
0.448	0.66	Clinical Model
0.447	0.66	Clinical Model
0.446	0.66	Clinical Model
0.444	0.66	Clinical Model
0.443	0.66	Clinical Model
0.442	0.66	Clinical Model
0.441	0.66	Clinical Model
0.44	0.66	Clinical Model
0.439	0.66	Clinical Model
0.438	0.66	Clinical Model
0.438	0.665	Clinical Model
0.437	0.665	Clinical Model
0.436	0.665	Clinical Model
0.434	0.665	Clinical Model
0.433	0.665	Clinical Model
0.432	0.665	Clinical Model
0.431	0.665	Clinical Model
0.43	0.665	Clinical Model
0.429	0.665	Clinical Model
0.429	0.671	Clinical Model
0.428	0.671	Clinical Model
0.427	0.671	Clinical Model
0.425	0.671	Clinical Model
0.424	0.671	Clinical Model
0.423	0.671	Clinical Model
0.422	0.671	Clinical Model
0.421	0.671	Clinical Model
0.42	0.676	Clinical Model
0.419	0.676	Clinical Model
0.418	0.676	Clinical Model
0.417	0.676	Clinical Model
0.415	0.676	Clinical Model
0.414	0.676	Clinical Model
0.413	0.676	Clinical Model
0.412	0.676	Clinical Model
0.411	0.676	Clinical Model
0.41	0.676	Clinical Model
0.409	0.676	Clinical Model
0.408	0.676	Clinical Model
0.407	0.676	Clinical Model
0.405	0.676	Clinical Model
0.403	0.676	Clinical Model
0.402	0.676	Clinical Model
0.401	0.681	Clinical Model
0.4	0.681	Clinical Model
0.399	0.681	Clinical Model
0.398	0.681	Clinical Model
0.398	0.687	Clinical Model
0.397	0.687	Clinical Model
0.395	0.687	Clinical Model
0.394	0.687	Clinical Model
0.393	0.687	Clinical Model
0.392	0.687	Clinical Model
0.391	0.687	Clinical Model
0.39	0.687	Clinical Model
0.389	0.687	Clinical Model
0.389	0.692	Clinical Model
0.388	0.692	Clinical Model
0.387	0.692	Clinical Model
0.385	0.692	Clinical Model
0.384	0.692	Clinical Model
0.384	0.698	Clinical Model
0.382	0.698	Clinical Model
0.381	0.698	Clinical Model
0.38	0.698	Clinical Model
0.38	0.703	Clinical Model
0.379	0.703	Clinical Model
0.378	0.703	Clinical Model
0.378	0.708	Clinical Model
0.376	0.708	Clinical Model
0.375	0.708	Clinical Model
0.375	0.714	Clinical Model
0.374	0.714	Clinical Model
0.373	0.714	Clinical Model
0.373	0.719	Clinical Model
0.372	0.719	Clinical Model
0.371	0.719	Clinical Model
0.37	0.719	Clinical Model
0.369	0.719	Clinical Model
0.368	0.719	Clinical Model
0.366	0.719	Clinical Model
0.365	0.719	Clinical Model
0.364	0.719	Clinical Model
0.363	0.719	Clinical Model
0.362	0.719	Clinical Model
0.361	0.719	Clinical Model
0.36	0.719	Clinical Model
0.358	0.719	Clinical Model
0.356	0.719	Clinical Model
0.355	0.719	Clinical Model
0.354	0.719	Clinical Model
0.353	0.719	Clinical Model
0.352	0.719	Clinical Model
0.351	0.719	Clinical Model
0.35	0.719	Clinical Model
0.349	0.725	Clinical Model
0.348	0.725	Clinical Model
0.346	0.725	Clinical Model
0.345	0.725	Clinical Model
0.345	0.73	Clinical Model
0.345	0.735	Clinical Model
0.344	0.735	Clinical Model
0.342	0.735	Clinical Model
0.341	0.735	Clinical Model
0.34	0.735	Clinical Model
0.339	0.735	Clinical Model
0.339	0.741	Clinical Model
0.337	0.741	Clinical Model
0.336	0.741	Clinical Model
0.335	0.746	Clinical Model
0.334	0.746	Clinical Model
0.333	0.746	Clinical Model
0.332	0.746	Clinical Model
0.331	0.746	Clinical Model
0.329	0.746	Clinical Model
0.327	0.746	Clinical Model
0.326	0.746	Clinical Model
0.325	0.746	Clinical Model
0.324	0.746	Clinical Model
0.323	0.746	Clinical Model
0.322	0.746	Clinical Model
0.321	0.746	Clinical Model
0.32	0.746	Clinical Model
0.319	0.746	Clinical Model
0.317	0.746	Clinical Model
0.316	0.746	Clinical Model
0.315	0.746	Clinical Model
0.314	0.746	Clinical Model
0.313	0.746	Clinical Model
0.312	0.746	Clinical Model
0.312	0.752	Clinical Model
0.311	0.752	Clinical Model
0.309	0.752	Clinical Model
0.307	0.752	Clinical Model
0.306	0.752	Clinical Model
0.305	0.752	Clinical Model
0.304	0.752	Clinical Model
0.304	0.757	Clinical Model
0.303	0.757	Clinical Model
0.303	0.762	Clinical Model
0.302	0.762	Clinical Model
0.301	0.762	Clinical Model
0.301	0.768	Clinical Model
0.301	0.773	Clinical Model
0.3	0.773	Clinical Model
0.299	0.773	Clinical Model
0.297	0.773	Clinical Model
0.297	0.779	Clinical Model
0.296	0.779	Clinical Model
0.295	0.779	Clinical Model
0.294	0.779	Clinical Model
0.293	0.779	Clinical Model
0.292	0.779	Clinical Model
0.291	0.779	Clinical Model
0.29	0.779	Clinical Model
0.288	0.779	Clinical Model
0.287	0.779	Clinical Model
0.286	0.779	Clinical Model
0.285	0.779	Clinical Model
0.284	0.779	Clinical Model
0.283	0.779	Clinical Model
0.282	0.779	Clinical Model
0.281	0.779	Clinical Model
0.28	0.779	Clinical Model
0.278	0.779	Clinical Model
0.277	0.779	Clinical Model
0.276	0.779	Clinical Model
0.275	0.779	Clinical Model
0.274	0.779	Clinical Model
0.273	0.779	Clinical Model
0.272	0.779	Clinical Model
0.271	0.779	Clinical Model
0.27	0.779	Clinical Model
0.268	0.779	Clinical Model
0.266	0.779	Clinical Model
0.265	0.779	Clinical Model
0.263	0.779	Clinical Model
0.261	0.779	Clinical Model
0.258	0.779	Clinical Model
0.258	0.784	Clinical Model
0.257	0.784	Clinical Model
0.256	0.784	Clinical Model
0.256	0.789	Clinical Model
0.255	0.789	Clinical Model
0.254	0.789	Clinical Model
0.253	0.789	Clinical Model
0.253	0.795	Clinical Model
0.252	0.795	Clinical Model
0.252	0.8	Clinical Model
0.251	0.8	Clinical Model
0.251	0.806	Clinical Model
0.249	0.806	Clinical Model
0.248	0.806	Clinical Model
0.247	0.806	Clinical Model
0.246	0.806	Clinical Model
0.244	0.806	Clinical Model
0.243	0.806	Clinical Model
0.242	0.806	Clinical Model
0.241	0.806	Clinical Model
0.239	0.806	Clinical Model
0.238	0.806	Clinical Model
0.237	0.806	Clinical Model
0.236	0.806	Clinical Model
0.235	0.806	Clinical Model
0.234	0.806	Clinical Model
0.232	0.806	Clinical Model
0.231	0.806	Clinical Model
0.231	0.811	Clinical Model
0.229	0.811	Clinical Model
0.228	0.811	Clinical Model
0.227	0.811	Clinical Model
0.226	0.811	Clinical Model
0.225	0.811	Clinical Model
0.225	0.816	Clinical Model
0.224	0.816	Clinical Model
0.223	0.816	Clinical Model
0.222	0.816	Clinical Model
0.221	0.816	Clinical Model
0.221	0.822	Clinical Model
0.219	0.822	Clinical Model
0.219	0.827	Clinical Model
0.218	0.827	Clinical Model
0.217	0.827	Clinical Model
0.216	0.827	Clinical Model
0.215	0.827	Clinical Model
0.215	0.833	Clinical Model
0.214	0.833	Clinical Model
0.213	0.833	Clinical Model
0.212	0.833	Clinical Model
0.211	0.833	Clinical Model
0.209	0.833	Clinical Model
0.208	0.833	Clinical Model
0.207	0.833	Clinical Model
0.206	0.833	Clinical Model
0.205	0.833	Clinical Model
0.204	0.833	Clinical Model
0.203	0.833	Clinical Model
0.202	0.833	Clinical Model
0.2	0.833	Clinical Model
0.199	0.833	Clinical Model
0.198	0.833	Clinical Model
0.197	0.833	Clinical Model
0.196	0.833	Clinical Model
0.196	0.838	Clinical Model
0.195	0.838	Clinical Model
0.194	0.838	Clinical Model
0.193	0.838	Clinical Model
0.192	0.838	Clinical Model
0.19	0.838	Clinical Model
0.189	0.838	Clinical Model
0.188	0.838	Clinical Model
0.187	0.838	Clinical Model
0.186	0.838	Clinical Model
0.185	0.838	Clinical Model
0.184	0.838	Clinical Model
0.183	0.838	Clinical Model
0.182	0.838	Clinical Model
0.182	0.843	Clinical Model
0.18	0.843	Clinical Model
0.179	0.843	Clinical Model
0.179	0.849	Clinical Model
0.178	0.849	Clinical Model
0.177	0.849	Clinical Model
0.176	0.849	Clinical Model
0.176	0.854	Clinical Model
0.175	0.854	Clinical Model
0.174	0.854	Clinical Model
0.173	0.854	Clinical Model
0.172	0.854	Clinical Model
0.17	0.854	Clinical Model
0.169	0.854	Clinical Model
0.169	0.86	Clinical Model
0.168	0.86	Clinical Model
0.167	0.86	Clinical Model
0.166	0.86	Clinical Model
0.165	0.86	Clinical Model
0.164	0.86	Clinical Model
0.163	0.86	Clinical Model
0.162	0.86	Clinical Model
0.16	0.86	Clinical Model
0.159	0.86	Clinical Model
0.158	0.86	Clinical Model
0.158	0.865	Clinical Model
0.157	0.865	Clinical Model
0.156	0.865	Clinical Model
0.155	0.865	Clinical Model
0.154	0.87	Clinical Model
0.154	0.876	Clinical Model
0.154	0.881	Clinical Model
0.154	0.887	Clinical Model
0.153	0.887	Clinical Model
0.151	0.887	Clinical Model
0.15	0.887	Clinical Model
0.149	0.887	Clinical Model
0.148	0.887	Clinical Model
0.147	0.887	Clinical Model
0.146	0.887	Clinical Model
0.145	0.887	Clinical Model
0.144	0.887	Clinical Model
0.143	0.887	Clinical Model
0.141	0.887	Clinical Model
0.14	0.887	Clinical Model
0.14	0.897	Clinical Model
0.139	0.897	Clinical Model
0.138	0.897	Clinical Model
0.137	0.897	Clinical Model
0.136	0.897	Clinical Model
0.136	0.903	Clinical Model
0.135	0.903	Clinical Model
0.134	0.903	Clinical Model
0.133	0.903	Clinical Model
0.131	0.903	Clinical Model
0.13	0.903	Clinical Model
0.129	0.903	Clinical Model
0.128	0.903	Clinical Model
0.127	0.903	Clinical Model
0.126	0.903	Clinical Model
0.124	0.903	Clinical Model
0.123	0.903	Clinical Model
0.123	0.908	Clinical Model
0.121	0.908	Clinical Model
0.12	0.908	Clinical Model
0.119	0.908	Clinical Model
0.119	0.914	Clinical Model
0.118	0.914	Clinical Model
0.118	0.919	Clinical Model
0.117	0.919	Clinical Model
0.116	0.919	Clinical Model
0.115	0.919	Clinical Model
0.114	0.919	Clinical Model
0.112	0.919	Clinical Model
0.111	0.919	Clinical Model
0.11	0.919	Clinical Model
0.109	0.919	Clinical Model
0.109	0.924	Clinical Model
0.109	0.93	Clinical Model
0.108	0.93	Clinical Model
0.107	0.93	Clinical Model
0.106	0.93	Clinical Model
0.105	0.93	Clinical Model
0.104	0.93	Clinical Model
0.102	0.93	Clinical Model
0.101	0.93	Clinical Model
0.1	0.93	Clinical Model
0.099	0.93	Clinical Model
0.098	0.93	Clinical Model
0.097	0.93	Clinical Model
0.096	0.93	Clinical Model
0.095	0.93	Clinical Model
0.092	0.93	Clinical Model
0.091	0.93	Clinical Model
0.09	0.93	Clinical Model
0.09	0.935	Clinical Model
0.089	0.935	Clinical Model
0.088	0.935	Clinical Model
0.086	0.935	Clinical Model
0.085	0.935	Clinical Model
0.084	0.935	Clinical Model
0.082	0.935	Clinical Model
0.081	0.935	Clinical Model
0.081	0.941	Clinical Model
0.08	0.941	Clinical Model
0.079	0.941	Clinical Model
0.078	0.941	Clinical Model
0.077	0.941	Clinical Model
0.076	0.941	Clinical Model
0.075	0.941	Clinical Model
0.074	0.941	Clinical Model
0.072	0.941	Clinical Model
0.071	0.941	Clinical Model
0.07	0.941	Clinical Model
0.069	0.941	Clinical Model
0.068	0.941	Clinical Model
0.067	0.941	Clinical Model
0.066	0.941	Clinical Model
0.065	0.941	Clinical Model
0.063	0.941	Clinical Model
0.062	0.941	Clinical Model
0.061	0.941	Clinical Model
0.06	0.941	Clinical Model
0.059	0.941	Clinical Model
0.058	0.941	Clinical Model
0.056	0.941	Clinical Model
0.055	0.941	Clinical Model
0.055	0.946	Clinical Model
0.053	0.946	Clinical Model
0.052	0.946	Clinical Model
0.051	0.946	Clinical Model
0.05	0.946	Clinical Model
0.048	0.946	Clinical Model
0.047	0.946	Clinical Model
0.046	0.946	Clinical Model
0.045	0.946	Clinical Model
0.043	0.946	Clinical Model
0.042	0.946	Clinical Model
0.041	0.946	Clinical Model
0.04	0.946	Clinical Model
0.039	0.946	Clinical Model
0.038	0.946	Clinical Model
0.037	0.946	Clinical Model
0.036	0.946	Clinical Model
0.036	0.951	Clinical Model
0.035	0.951	Clinical Model
0.033	0.951	Clinical Model
0.032	0.951	Clinical Model
0.031	0.951	Clinical Model
0.03	0.951	Clinical Model
0.03	0.957	Clinical Model
0.029	0.957	Clinical Model
0.028	0.957	Clinical Model
0.027	0.957	Clinical Model
0.026	0.957	Clinical Model
0.025	0.957	Clinical Model
0.023	0.957	Clinical Model
0.023	0.962	Clinical Model
0.022	0.962	Clinical Model
0.021	0.962	Clinical Model
0.02	0.962	Clinical Model
0.02	0.968	Clinical Model
0.019	0.968	Clinical Model
0.018	0.968	Clinical Model
0.017	0.968	Clinical Model
0.016	0.968	Clinical Model
0.014	0.968	Clinical Model
0.014	0.973	Clinical Model
0.013	0.973	Clinical Model
0.012	0.973	Clinical Model
0.011	0.973	Clinical Model
0.011	0.978	Clinical Model
0.01	0.978	Clinical Model
0.009	0.978	Clinical Model
0.008	0.978	Clinical Model
0.007	0.978	Clinical Model
0.006	0.978	Clinical Model
0.006	0.984	Clinical Model
0.004	0.984	Clinical Model
0.003	0.984	Clinical Model
0.003	0.989	Clinical Model
0.003	0.995	Clinical Model
0.002	0.995	Clinical Model
0.001	0.995	Clinical Model
0	0.995	Clinical Model
0	1	Clinical Model
1	0	Clinical Model + Biomarker
1	0.005	Clinical Model + Biomarker
1	0.011	Clinical Model + Biomarker
1	0.016	Clinical Model + Biomarker
1	0.022	Clinical Model + Biomarker
1	0.027	Clinical Model + Biomarker
1	0.028	Clinical Model + Biomarker
1	0.033	Clinical Model + Biomarker
1	0.039	Clinical Model + Biomarker
1	0.04	Clinical Model + Biomarker
0.999	0.04	Clinical Model + Biomarker
0.999	0.041	Clinical Model + Biomarker
0.999	0.046	Clinical Model + Biomarker
0.998	0.046	Clinical Model + Biomarker
0.998	0.048	Clinical Model + Biomarker
0.998	0.048	Clinical Model + Biomarker
0.998	0.049	Clinical Model + Biomarker
0.997	0.049	Clinical Model + Biomarker
0.996	0.049	Clinical Model + Biomarker
0.996	0.05	Clinical Model + Biomarker
0.996	0.055	Clinical Model + Biomarker
0.995	0.055	Clinical Model + Biomarker
0.995	0.06	Clinical Model + Biomarker
0.995	0.066	Clinical Model + Biomarker
0.995	0.071	Clinical Model + Biomarker
0.995	0.072	Clinical Model + Biomarker
0.994	0.072	Clinical Model + Biomarker
0.994	0.078	Clinical Model + Biomarker
0.994	0.083	Clinical Model + Biomarker
0.993	0.083	Clinical Model + Biomarker
0.992	0.083	Clinical Model + Biomarker
0.992	0.089	Clinical Model + Biomarker
0.992	0.094	Clinical Model + Biomarker
0.991	0.094	Clinical Model + Biomarker
0.99	0.094	Clinical Model + Biomarker
0.99	0.094	Clinical Model + Biomarker
0.99	0.095	Clinical Model + Biomarker
0.99	0.096	Clinical Model + Biomarker
0.99	0.098	Clinical Model + Biomarker
0.989	0.098	Clinical Model + Biomarker
0.989	0.104	Clinical Model + Biomarker
0.989	0.109	Clinical Model + Biomarker
0.989	0.11	Clinical Model + Biomarker
0.989	0.116	Clinical Model + Biomarker
0.989	0.121	Clinical Model + Biomarker
0.989	0.121	Clinical Model + Biomarker
0.989	0.126	Clinical Model + Biomarker
0.988	0.126	Clinical Model + Biomarker
0.988	0.127	Clinical Model + Biomarker
0.987	0.127	Clinical Model + Biomarker
0.986	0.127	Clinical Model + Biomarker
0.986	0.129	Clinical Model + Biomarker
0.986	0.134	Clinical Model + Biomarker
0.986	0.139	Clinical Model + Biomarker
0.986	0.145	Clinical Model + Biomarker
0.986	0.15	Clinical Model + Biomarker
0.986	0.15	Clinical Model + Biomarker
0.986	0.156	Clinical Model + Biomarker
0.986	0.157	Clinical Model + Biomarker
0.986	0.162	Clinical Model + Biomarker
0.986	0.162	Clinical Model + Biomarker
0.986	0.167	Clinical Model + Biomarker
0.985	0.167	Clinical Model + Biomarker
0.984	0.167	Clinical Model + Biomarker
0.983	0.167	Clinical Model + Biomarker
0.983	0.173	Clinical Model + Biomarker
0.983	0.178	Clinical Model + Biomarker
0.983	0.18	Clinical Model + Biomarker
0.983	0.186	Clinical Model + Biomarker
0.983	0.191	Clinical Model + Biomarker
0.983	0.197	Clinical Model + Biomarker
0.983	0.202	Clinical Model + Biomarker
0.983	0.207	Clinical Model + Biomarker
0.983	0.213	Clinical Model + Biomarker
0.983	0.218	Clinical Model + Biomarker
0.983	0.224	Clinical Model + Biomarker
0.983	0.224	Clinical Model + Biomarker
0.982	0.224	Clinical Model + Biomarker
0.982	0.229	Clinical Model + Biomarker
0.982	0.234	Clinical Model + Biomarker
0.982	0.24	Clinical Model + Biomarker
0.981	0.24	Clinical Model + Biomarker
0.98	0.24	Clinical Model + Biomarker
0.98	0.243	Clinical Model + Biomarker
0.98	0.248	Clinical Model + Biomarker
0.98	0.254	Clinical Model + Biomarker
0.98	0.255	Clinical Model + Biomarker
0.98	0.256	Clinical Model + Biomarker
0.98	0.261	Clinical Model + Biomarker
0.98	0.267	Clinical Model + Biomarker
0.978	0.267	Clinical Model + Biomarker
0.977	0.267	Clinical Model + Biomarker
0.976	0.267	Clinical Model + Biomarker
0.976	0.268	Clinical Model + Biomarker
0.975	0.268	Clinical Model + Biomarker
0.975	0.268	Clinical Model + Biomarker
0.975	0.268	Clinical Model + Biomarker
0.973	0.268	Clinical Model + Biomarker
0.973	0.268	Clinical Model + Biomarker
0.973	0.268	Clinical Model + Biomarker
0.973	0.273	Clinical Model + Biomarker
0.972	0.273	Clinical Model + Biomarker
0.972	0.279	Clinical Model + Biomarker
0.972	0.284	Clinical Model + Biomarker
0.972	0.285	Clinical Model + Biomarker
0.971	0.285	Clinical Model + Biomarker
0.971	0.288	Clinical Model + Biomarker
0.971	0.294	Clinical Model + Biomarker
0.971	0.299	Clinical Model + Biomarker
0.971	0.3	Clinical Model + Biomarker
0.971	0.306	Clinical Model + Biomarker
0.97	0.306	Clinical Model + Biomarker
0.97	0.307	Clinical Model + Biomarker
0.97	0.308	Clinical Model + Biomarker
0.97	0.313	Clinical Model + Biomarker
0.97	0.319	Clinical Model + Biomarker
0.97	0.324	Clinical Model + Biomarker
0.97	0.329	Clinical Model + Biomarker
0.97	0.335	Clinical Model + Biomarker
0.969	0.335	Clinical Model + Biomarker
0.969	0.34	Clinical Model + Biomarker
0.969	0.341	Clinical Model + Biomarker
0.967	0.341	Clinical Model + Biomarker
0.967	0.341	Clinical Model + Biomarker
0.967	0.347	Clinical Model + Biomarker
0.966	0.347	Clinical Model + Biomarker
0.965	0.347	Clinical Model + Biomarker
0.965	0.347	Clinical Model + Biomarker
0.964	0.347	Clinical Model + Biomarker
0.964	0.352	Clinical Model + Biomarker
0.963	0.352	Clinical Model + Biomarker
0.962	0.352	Clinical Model + Biomarker
0.962	0.357	Clinical Model + Biomarker
0.962	0.363	Clinical Model + Biomarker
0.961	0.363	Clinical Model + Biomarker
0.961	0.363	Clinical Model + Biomarker
0.96	0.363	Clinical Model + Biomarker
0.959	0.363	Clinical Model + Biomarker
0.958	0.363	Clinical Model + Biomarker
0.957	0.363	Clinical Model + Biomarker
0.957	0.368	Clinical Model + Biomarker
0.955	0.368	Clinical Model + Biomarker
0.955	0.368	Clinical Model + Biomarker
0.955	0.374	Clinical Model + Biomarker
0.955	0.379	Clinical Model + Biomarker
0.955	0.38	Clinical Model + Biomarker
0.955	0.38	Clinical Model + Biomarker
0.955	0.38	Clinical Model + Biomarker
0.953	0.38	Clinical Model + Biomarker
0.953	0.386	Clinical Model + Biomarker
0.953	0.386	Clinical Model + Biomarker
0.953	0.391	Clinical Model + Biomarker
0.953	0.396	Clinical Model + Biomarker
0.952	0.396	Clinical Model + Biomarker
0.951	0.396	Clinical Model + Biomarker
0.951	0.402	Clinical Model + Biomarker
0.95	0.402	Clinical Model + Biomarker
0.949	0.402	Clinical Model + Biomarker
0.948	0.402	Clinical Model + Biomarker
0.947	0.402	Clinical Model + Biomarker
0.947	0.402	Clinical Model + Biomarker
0.947	0.404	Clinical Model + Biomarker
0.947	0.405	Clinical Model + Biomarker
0.947	0.41	Clinical Model + Biomarker
0.947	0.411	Clinical Model + Biomarker
0.945	0.411	Clinical Model + Biomarker
0.944	0.411	Clinical Model + Biomarker
0.943	0.411	Clinical Model + Biomarker
0.943	0.413	Clinical Model + Biomarker
0.943	0.414	Clinical Model + Biomarker
0.943	0.414	Clinical Model + Biomarker
0.942	0.414	Clinical Model + Biomarker
0.942	0.415	Clinical Model + Biomarker
0.941	0.415	Clinical Model + Biomarker
0.941	0.415	Clinical Model + Biomarker
0.939	0.415	Clinical Model + Biomarker
0.938	0.415	Clinical Model + Biomarker
0.938	0.415	Clinical Model + Biomarker
0.938	0.42	Clinical Model + Biomarker
0.938	0.425	Clinical Model + Biomarker
0.937	0.425	Clinical Model + Biomarker
0.937	0.425	Clinical Model + Biomarker
0.936	0.425	Clinical Model + Biomarker
0.935	0.425	Clinical Model + Biomarker
0.933	0.425	Clinical Model + Biomarker
0.933	0.431	Clinical Model + Biomarker
0.933	0.433	Clinical Model + Biomarker
0.933	0.438	Clinical Model + Biomarker
0.933	0.444	Clinical Model + Biomarker
0.932	0.444	Clinical Model + Biomarker
0.932	0.449	Clinical Model + Biomarker
0.931	0.449	Clinical Model + Biomarker
0.93	0.449	Clinical Model + Biomarker
0.93	0.451	Clinical Model + Biomarker
0.93	0.457	Clinical Model + Biomarker
0.929	0.457	Clinical Model + Biomarker
0.929	0.46	Clinical Model + Biomarker
0.928	0.46	Clinical Model + Biomarker
0.927	0.46	Clinical Model + Biomarker
0.927	0.462	Clinical Model + Biomarker
0.926	0.462	Clinical Model + Biomarker
0.925	0.462	Clinical Model + Biomarker
0.924	0.462	Clinical Model + Biomarker
0.924	0.462	Clinical Model + Biomarker
0.923	0.462	Clinical Model + Biomarker
0.922	0.462	Clinical Model + Biomarker
0.922	0.464	Clinical Model + Biomarker
0.922	0.47	Clinical Model + Biomarker
0.922	0.475	Clinical Model + Biomarker
0.921	0.475	Clinical Model + Biomarker
0.92	0.475	Clinical Model + Biomarker
0.92	0.481	Clinical Model + Biomarker
0.919	0.481	Clinical Model + Biomarker
0.919	0.481	Clinical Model + Biomarker
0.918	0.481	Clinical Model + Biomarker
0.917	0.481	Clinical Model + Biomarker
0.917	0.486	Clinical Model + Biomarker
0.916	0.486	Clinical Model + Biomarker
0.915	0.486	Clinical Model + Biomarker
0.914	0.486	Clinical Model + Biomarker
0.913	0.486	Clinical Model + Biomarker
0.912	0.486	Clinical Model + Biomarker
0.911	0.486	Clinical Model + Biomarker
0.91	0.486	Clinical Model + Biomarker
0.908	0.486	Clinical Model + Biomarker
0.908	0.486	Clinical Model + Biomarker
0.908	0.491	Clinical Model + Biomarker
0.908	0.497	Clinical Model + Biomarker
0.907	0.497	Clinical Model + Biomarker
0.906	0.497	Clinical Model + Biomarker
0.906	0.502	Clinical Model + Biomarker
0.906	0.508	Clinical Model + Biomarker
0.905	0.508	Clinical Model + Biomarker
0.904	0.508	Clinical Model + Biomarker
0.904	0.513	Clinical Model + Biomarker
0.902	0.513	Clinical Model + Biomarker
0.901	0.513	Clinical Model + Biomarker
0.9	0.513	Clinical Model + Biomarker
0.899	0.513	Clinical Model + Biomarker
0.898	0.513	Clinical Model + Biomarker
0.897	0.513	Clinical Model + Biomarker
0.896	0.513	Clinical Model + Biomarker
0.896	0.513	Clinical Model + Biomarker
0.894	0.513	Clinical Model + Biomarker
0.893	0.513	Clinical Model + Biomarker
0.892	0.513	Clinical Model + Biomarker
0.891	0.513	Clinical Model + Biomarker
0.89	0.513	Clinical Model + Biomarker
0.889	0.513	Clinical Model + Biomarker
0.888	0.513	Clinical Model + Biomarker
0.887	0.513	Clinical Model + Biomarker
0.885	0.513	Clinical Model + Biomarker
0.885	0.518	Clinical Model + Biomarker
0.885	0.524	Clinical Model + Biomarker
0.885	0.525	Clinical Model + Biomarker
0.885	0.53	Clinical Model + Biomarker
0.884	0.53	Clinical Model + Biomarker
0.884	0.53	Clinical Model + Biomarker
0.884	0.532	Clinical Model + Biomarker
0.884	0.533	Clinical Model + Biomarker
0.883	0.533	Clinical Model + Biomarker
0.883	0.539	Clinical Model + Biomarker
0.883	0.544	Clinical Model + Biomarker
0.882	0.544	Clinical Model + Biomarker
0.882	0.546	Clinical Model + Biomarker
0.882	0.546	Clinical Model + Biomarker
0.881	0.546	Clinical Model + Biomarker
0.879	0.546	Clinical Model + Biomarker
0.879	0.552	Clinical Model + Biomarker
0.878	0.552	Clinical Model + Biomarker
0.877	0.552	Clinical Model + Biomarker
0.876	0.552	Clinical Model + Biomarker
0.875	0.552	Clinical Model + Biomarker
0.875	0.557	Clinical Model + Biomarker
0.875	0.558	Clinical Model + Biomarker
0.874	0.558	Clinical Model + Biomarker
0.874	0.558	Clinical Model + Biomarker
0.873	0.558	Clinical Model + Biomarker
0.872	0.558	Clinical Model + Biomarker
0.872	0.559	Clinical Model + Biomarker
0.872	0.559	Clinical Model + Biomarker
0.871	0.559	Clinical Model + Biomarker
0.87	0.559	Clinical Model + Biomarker
0.869	0.559	Clinical Model + Biomarker
0.868	0.559	Clinical Model + Biomarker
0.867	0.559	Clinical Model + Biomarker
0.866	0.559	Clinical Model + Biomarker
0.866	0.559	Clinical Model + Biomarker
0.865	0.559	Clinical Model + Biomarker
0.865	0.565	Clinical Model + Biomarker
0.865	0.565	Clinical Model + Biomarker
0.865	0.57	Clinical Model + Biomarker
0.864	0.57	Clinical Model + Biomarker
0.863	0.57	Clinical Model + Biomarker
0.862	0.57	Clinical Model + Biomarker
0.861	0.57	Clinical Model + Biomarker
0.859	0.57	Clinical Model + Biomarker
0.859	0.572	Clinical Model + Biomarker
0.859	0.578	Clinical Model + Biomarker
0.858	0.578	Clinical Model + Biomarker
0.857	0.578	Clinical Model + Biomarker
0.856	0.578	Clinical Model + Biomarker
0.855	0.578	Clinical Model + Biomarker
0.855	0.578	Clinical Model + Biomarker
0.854	0.578	Clinical Model + Biomarker
0.853	0.578	Clinical Model + Biomarker
0.853	0.583	Clinical Model + Biomarker
0.852	0.583	Clinical Model + Biomarker
0.852	0.584	Clinical Model + Biomarker
0.851	0.584	Clinical Model + Biomarker
0.85	0.584	Clinical Model + Biomarker
0.849	0.584	Clinical Model + Biomarker
0.848	0.584	Clinical Model + Biomarker
0.847	0.584	Clinical Model + Biomarker
0.845	0.584	Clinical Model + Biomarker
0.844	0.584	Clinical Model + Biomarker
0.844	0.59	Clinical Model + Biomarker
0.843	0.59	Clinical Model + Biomarker
0.842	0.59	Clinical Model + Biomarker
0.842	0.59	Clinical Model + Biomarker
0.841	0.59	Clinical Model + Biomarker
0.84	0.59	Clinical Model + Biomarker
0.838	0.59	Clinical Model + Biomarker
0.838	0.595	Clinical Model + Biomarker
0.837	0.595	Clinical Model + Biomarker
0.836	0.595	Clinical Model + Biomarker
0.835	0.595	Clinical Model + Biomarker
0.834	0.595	Clinical Model + Biomarker
0.833	0.595	Clinical Model + Biomarker
0.832	0.595	Clinical Model + Biomarker
0.831	0.595	Clinical Model + Biomarker
0.831	0.595	Clinical Model + Biomarker
0.831	0.6	Clinical Model + Biomarker
0.831	0.606	Clinical Model + Biomarker
0.831	0.607	Clinical Model + Biomarker
0.831	0.61	Clinical Model + Biomarker
0.83	0.61	Clinical Model + Biomarker
0.83	0.61	Clinical Model + Biomarker
0.829	0.61	Clinical Model + Biomarker
0.828	0.61	Clinical Model + Biomarker
0.827	0.61	Clinical Model + Biomarker
0.826	0.61	Clinical Model + Biomarker
0.825	0.61	Clinical Model + Biomarker
0.824	0.61	Clinical Model + Biomarker
0.824	0.616	Clinical Model + Biomarker
0.823	0.616	Clinical Model + Biomarker
0.822	0.616	Clinical Model + Biomarker
0.822	0.616	Clinical Model + Biomarker
0.82	0.616	Clinical Model + Biomarker
0.819	0.616	Clinical Model + Biomarker
0.818	0.616	Clinical Model + Biomarker
0.817	0.616	Clinical Model + Biomarker
0.816	0.616	Clinical Model + Biomarker
0.815	0.616	Clinical Model + Biomarker
0.814	0.616	Clinical Model + Biomarker
0.813	0.616	Clinical Model + Biomarker
0.812	0.616	Clinical Model + Biomarker
0.811	0.616	Clinical Model + Biomarker
0.811	0.621	Clinical Model + Biomarker
0.811	0.626	Clinical Model + Biomarker
0.81	0.626	Clinical Model + Biomarker
0.809	0.626	Clinical Model + Biomarker
0.808	0.626	Clinical Model + Biomarker
0.808	0.627	Clinical Model + Biomarker
0.808	0.633	Clinical Model + Biomarker
0.807	0.633	Clinical Model + Biomarker
0.806	0.633	Clinical Model + Biomarker
0.804	0.633	Clinical Model + Biomarker
0.803	0.633	Clinical Model + Biomarker
0.803	0.637	Clinical Model + Biomarker
0.802	0.637	Clinical Model + Biomarker
0.802	0.638	Clinical Model + Biomarker
0.802	0.638	Clinical Model + Biomarker
0.802	0.644	Clinical Model + Biomarker
0.801	0.644	Clinical Model + Biomarker
0.8	0.644	Clinical Model + Biomarker
0.799	0.644	Clinical Model + Biomarker
0.798	0.644	Clinical Model + Biomarker
0.798	0.649	Clinical Model + Biomarker
0.797	0.649	Clinical Model + Biomarker
0.796	0.649	Clinical Model + Biomarker
0.795	0.649	Clinical Model + Biomarker
0.795	0.654	Clinical Model + Biomarker
0.794	0.656	Clinical Model + Biomarker
0.794	0.656	Clinical Model + Biomarker
0.793	0.656	Clinical Model + Biomarker
0.792	0.656	Clinical Model + Biomarker
0.791	0.656	Clinical Model + Biomarker
0.79	0.656	Clinical Model + Biomarker
0.789	0.656	Clinical Model + Biomarker
0.789	0.661	Clinical Model + Biomarker
0.788	0.661	Clinical Model + Biomarker
0.788	0.662	Clinical Model + Biomarker
0.788	0.667	Clinical Model + Biomarker
0.788	0.668	Clinical Model + Biomarker
0.787	0.668	Clinical Model + Biomarker
0.787	0.668	Clinical Model + Biomarker
0.787	0.67	Clinical Model + Biomarker
0.785	0.67	Clinical Model + Biomarker
0.785	0.671	Clinical Model + Biomarker
0.785	0.671	Clinical Model + Biomarker
0.784	0.671	Clinical Model + Biomarker
0.783	0.671	Clinical Model + Biomarker
0.782	0.671	Clinical Model + Biomarker
0.782	0.671	Clinical Model + Biomarker
0.782	0.672	Clinical Model + Biomarker
0.782	0.674	Clinical Model + Biomarker
0.781	0.674	Clinical Model + Biomarker
0.78	0.674	Clinical Model + Biomarker
0.78	0.676	Clinical Model + Biomarker
0.779	0.676	Clinical Model + Biomarker
0.779	0.676	Clinical Model + Biomarker
0.779	0.681	Clinical Model + Biomarker
0.777	0.681	Clinical Model + Biomarker
0.777	0.684	Clinical Model + Biomarker
0.777	0.684	Clinical Model + Biomarker
0.777	0.684	Clinical Model + Biomarker
0.777	0.689	Clinical Model + Biomarker
0.776	0.689	Clinical Model + Biomarker
0.776	0.689	Clinical Model + Biomarker
0.776	0.694	Clinical Model + Biomarker
0.774	0.694	Clinical Model + Biomarker
0.773	0.694	Clinical Model + Biomarker
0.772	0.694	Clinical Model + Biomarker
0.771	0.694	Clinical Model + Biomarker
0.769	0.694	Clinical Model + Biomarker
0.769	0.7	Clinical Model + Biomarker
0.769	0.7	Clinical Model + Biomarker
0.769	0.7	Clinical Model + Biomarker
0.768	0.7	Clinical Model + Biomarker
0.767	0.7	Clinical Model + Biomarker
0.767	0.705	Clinical Model + Biomarker
0.765	0.705	Clinical Model + Biomarker
0.764	0.705	Clinical Model + Biomarker
0.764	0.711	Clinical Model + Biomarker
0.764	0.711	Clinical Model + Biomarker
0.763	0.711	Clinical Model + Biomarker
0.762	0.711	Clinical Model + Biomarker
0.761	0.711	Clinical Model + Biomarker
0.759	0.711	Clinical Model + Biomarker
0.759	0.716	Clinical Model + Biomarker
0.759	0.717	Clinical Model + Biomarker
0.759	0.717	Clinical Model + Biomarker
0.759	0.717	Clinical Model + Biomarker
0.759	0.718	Clinical Model + Biomarker
0.759	0.724	Clinical Model + Biomarker
0.759	0.724	Clinical Model + Biomarker
0.759	0.725	Clinical Model + Biomarker
0.757	0.725	Clinical Model + Biomarker
0.756	0.725	Clinical Model + Biomarker
0.755	0.725	Clinical Model + Biomarker
0.754	0.725	Clinical Model + Biomarker
0.754	0.725	Clinical Model + Biomarker
0.753	0.725	Clinical Model + Biomarker
0.751	0.725	Clinical Model + Biomarker
0.75	0.725	Clinical Model + Biomarker
0.749	0.725	Clinical Model + Biomarker
0.749	0.73	Clinical Model + Biomarker
0.748	0.73	Clinical Model + Biomarker
0.748	0.73	Clinical Model + Biomarker
0.747	0.73	Clinical Model + Biomarker
0.746	0.73	Clinical Model + Biomarker
0.744	0.73	Clinical Model + Biomarker
0.743	0.73	Clinical Model + Biomarker
0.742	0.73	Clinical Model + Biomarker
0.742	0.73	Clinical Model + Biomarker
0.741	0.73	Clinical Model + Biomarker
0.741	0.73	Clinical Model + Biomarker
0.74	0.73	Clinical Model + Biomarker
0.738	0.73	Clinical Model + Biomarker
0.737	0.73	Clinical Model + Biomarker
0.737	0.73	Clinical Model + Biomarker
0.736	0.73	Clinical Model + Biomarker
0.736	0.731	Clinical Model + Biomarker
0.736	0.733	Clinical Model + Biomarker
0.736	0.733	Clinical Model + Biomarker
0.735	0.733	Clinical Model + Biomarker
0.734	0.733	Clinical Model + Biomarker
0.732	0.733	Clinical Model + Biomarker
0.732	0.739	Clinical Model + Biomarker
0.731	0.739	Clinical Model + Biomarker
0.73	0.739	Clinical Model + Biomarker
0.729	0.739	Clinical Model + Biomarker
0.728	0.739	Clinical Model + Biomarker
0.727	0.739	Clinical Model + Biomarker
0.726	0.739	Clinical Model + Biomarker
0.726	0.744	Clinical Model + Biomarker
0.726	0.744	Clinical Model + Biomarker
0.724	0.744	Clinical Model + Biomarker
0.723	0.744	Clinical Model + Biomarker
0.722	0.744	Clinical Model + Biomarker
0.722	0.744	Clinical Model + Biomarker
0.721	0.744	Clinical Model + Biomarker
0.72	0.744	Clinical Model + Biomarker
0.718	0.744	Clinical Model + Biomarker
0.717	0.744	Clinical Model + Biomarker
0.717	0.744	Clinical Model + Biomarker
0.716	0.744	Clinical Model + Biomarker
0.715	0.744	Clinical Model + Biomarker
0.715	0.749	Clinical Model + Biomarker
0.714	0.749	Clinical Model + Biomarker
0.712	0.749	Clinical Model + Biomarker
0.711	0.749	Clinical Model + Biomarker
0.711	0.749	Clinical Model + Biomarker
0.71	0.749	Clinical Model + Biomarker
0.71	0.755	Clinical Model + Biomarker
0.71	0.755	Clinical Model + Biomarker
0.709	0.755	Clinical Model + Biomarker
0.709	0.756	Clinical Model + Biomarker
0.709	0.761	Clinical Model + Biomarker
0.709	0.767	Clinical Model + Biomarker
0.708	0.767	Clinical Model + Biomarker
0.708	0.767	Clinical Model + Biomarker
0.707	0.767	Clinical Model + Biomarker
0.706	0.767	Clinical Model + Biomarker
0.704	0.767	Clinical Model + Biomarker
0.704	0.767	Clinical Model + Biomarker
0.703	0.767	Clinical Model + Biomarker
0.703	0.767	Clinical Model + Biomarker
0.702	0.767	Clinical Model + Biomarker
0.701	0.767	Clinical Model + Biomarker
0.699	0.767	Clinical Model + Biomarker
0.698	0.767	Clinical Model + Biomarker
0.698	0.767	Clinical Model + Biomarker
0.697	0.767	Clinical Model + Biomarker
0.696	0.767	Clinical Model + Biomarker
0.695	0.767	Clinical Model + Biomarker
0.694	0.767	Clinical Model + Biomarker
0.693	0.767	Clinical Model + Biomarker
0.691	0.767	Clinical Model + Biomarker
0.69	0.767	Clinical Model + Biomarker
0.689	0.767	Clinical Model + Biomarker
0.689	0.767	Clinical Model + Biomarker
0.688	0.767	Clinical Model + Biomarker
0.688	0.767	Clinical Model + Biomarker
0.687	0.767	Clinical Model + Biomarker
0.685	0.767	Clinical Model + Biomarker
0.684	0.767	Clinical Model + Biomarker
0.684	0.767	Clinical Model + Biomarker
0.683	0.767	Clinical Model + Biomarker
0.682	0.767	Clinical Model + Biomarker
0.681	0.767	Clinical Model + Biomarker
0.679	0.767	Clinical Model + Biomarker
0.679	0.772	Clinical Model + Biomarker
0.679	0.778	Clinical Model + Biomarker
0.679	0.783	Clinical Model + Biomarker
0.678	0.783	Clinical Model + Biomarker
0.678	0.783	Clinical Model + Biomarker
0.677	0.783	Clinical Model + Biomarker
0.676	0.783	Clinical Model + Biomarker
0.675	0.783	Clinical Model + Biomarker
0.674	0.783	Clinical Model + Biomarker
0.673	0.783	Clinical Model + Biomarker
0.671	0.783	Clinical Model + Biomarker
0.67	0.783	Clinical Model + Biomarker
0.669	0.783	Clinical Model + Biomarker
0.669	0.784	Clinical Model + Biomarker
0.669	0.784	Clinical Model + Biomarker
0.668	0.784	Clinical Model + Biomarker
0.668	0.784	Clinical Model + Biomarker
0.667	0.784	Clinical Model + Biomarker
0.666	0.784	Clinical Model + Biomarker
0.665	0.784	Clinical Model + Biomarker
0.665	0.789	Clinical Model + Biomarker
0.665	0.789	Clinical Model + Biomarker
0.664	0.789	Clinical Model + Biomarker
0.663	0.789	Clinical Model + Biomarker
0.662	0.789	Clinical Model + Biomarker
0.661	0.789	Clinical Model + Biomarker
0.66	0.789	Clinical Model + Biomarker
0.659	0.789	Clinical Model + Biomarker
0.659	0.789	Clinical Model + Biomarker
0.658	0.789	Clinical Model + Biomarker
0.657	0.789	Clinical Model + Biomarker
0.656	0.789	Clinical Model + Biomarker
0.656	0.79	Clinical Model + Biomarker
0.654	0.79	Clinical Model + Biomarker
0.654	0.796	Clinical Model + Biomarker
0.653	0.796	Clinical Model + Biomarker
0.652	0.796	Clinical Model + Biomarker
0.652	0.796	Clinical Model + Biomarker
0.652	0.796	Clinical Model + Biomarker
0.651	0.796	Clinical Model + Biomarker
0.65	0.796	Clinical Model + Biomarker
0.65	0.801	Clinical Model + Biomarker
0.648	0.801	Clinical Model + Biomarker
0.648	0.801	Clinical Model + Biomarker
0.647	0.801	Clinical Model + Biomarker
0.646	0.801	Clinical Model + Biomarker
0.646	0.801	Clinical Model + Biomarker
0.645	0.801	Clinical Model + Biomarker
0.644	0.801	Clinical Model + Biomarker
0.642	0.801	Clinical Model + Biomarker
0.642	0.802	Clinical Model + Biomarker
0.641	0.802	Clinical Model + Biomarker
0.64	0.802	Clinical Model + Biomarker
0.639	0.802	Clinical Model + Biomarker
0.638	0.802	Clinical Model + Biomarker
0.637	0.802	Clinical Model + Biomarker
0.636	0.802	Clinical Model + Biomarker
0.635	0.802	Clinical Model + Biomarker
0.634	0.802	Clinical Model + Biomarker
0.634	0.808	Clinical Model + Biomarker
0.633	0.808	Clinical Model + Biomarker
0.632	0.808	Clinical Model + Biomarker
0.631	0.808	Clinical Model + Biomarker
0.631	0.808	Clinical Model + Biomarker
0.631	0.813	Clinical Model + Biomarker
0.63	0.813	Clinical Model + Biomarker
0.63	0.813	Clinical Model + Biomarker
0.629	0.813	Clinical Model + Biomarker
0.628	0.813	Clinical Model + Biomarker
0.627	0.813	Clinical Model + Biomarker
0.626	0.813	Clinical Model + Biomarker
0.625	0.813	Clinical Model + Biomarker
0.625	0.813	Clinical Model + Biomarker
0.624	0.813	Clinical Model + Biomarker
0.623	0.813	Clinical Model + Biomarker
0.622	0.813	Clinical Model + Biomarker
0.621	0.813	Clinical Model + Biomarker
0.621	0.813	Clinical Model + Biomarker
0.62	0.813	Clinical Model + Biomarker
0.62	0.813	Clinical Model + Biomarker
0.619	0.813	Clinical Model + Biomarker
0.619	0.813	Clinical Model + Biomarker
0.618	0.813	Clinical Model + Biomarker
0.618	0.819	Clinical Model + Biomarker
0.617	0.819	Clinical Model + Biomarker
0.616	0.819	Clinical Model + Biomarker
0.615	0.819	Clinical Model + Biomarker
0.615	0.819	Clinical Model + Biomarker
0.615	0.819	Clinical Model + Biomarker
0.615	0.824	Clinical Model + Biomarker
0.613	0.824	Clinical Model + Biomarker
0.612	0.824	Clinical Model + Biomarker
0.611	0.824	Clinical Model + Biomarker
0.61	0.824	Clinical Model + Biomarker
0.61	0.824	Clinical Model + Biomarker
0.609	0.824	Clinical Model + Biomarker
0.608	0.824	Clinical Model + Biomarker
0.607	0.824	Clinical Model + Biomarker
0.606	0.824	Clinical Model + Biomarker
0.606	0.824	Clinical Model + Biomarker
0.605	0.824	Clinical Model + Biomarker
0.605	0.824	Clinical Model + Biomarker
0.603	0.824	Clinical Model + Biomarker
0.603	0.825	Clinical Model + Biomarker
0.602	0.825	Clinical Model + Biomarker
0.601	0.825	Clinical Model + Biomarker
0.6	0.825	Clinical Model + Biomarker
0.6	0.825	Clinical Model + Biomarker
0.599	0.825	Clinical Model + Biomarker
0.598	0.825	Clinical Model + Biomarker
0.597	0.825	Clinical Model + Biomarker
0.595	0.825	Clinical Model + Biomarker
0.594	0.825	Clinical Model + Biomarker
0.594	0.825	Clinical Model + Biomarker
0.593	0.825	Clinical Model + Biomarker
0.592	0.825	Clinical Model + Biomarker
0.591	0.825	Clinical Model + Biomarker
0.589	0.825	Clinical Model + Biomarker
0.589	0.825	Clinical Model + Biomarker
0.589	0.826	Clinical Model + Biomarker
0.588	0.826	Clinical Model + Biomarker
0.587	0.826	Clinical Model + Biomarker
0.587	0.832	Clinical Model + Biomarker
0.585	0.832	Clinical Model + Biomarker
0.585	0.837	Clinical Model + Biomarker
0.585	0.837	Clinical Model + Biomarker
0.584	0.837	Clinical Model + Biomarker
0.583	0.837	Clinical Model + Biomarker
0.582	0.837	Clinical Model + Biomarker
0.581	0.837	Clinical Model + Biomarker
0.581	0.842	Clinical Model + Biomarker
0.58	0.842	Clinical Model + Biomarker
0.579	0.842	Clinical Model + Biomarker
0.578	0.842	Clinical Model + Biomarker
0.577	0.842	Clinical Model + Biomarker
0.575	0.842	Clinical Model + Biomarker
0.575	0.842	Clinical Model + Biomarker
0.574	0.842	Clinical Model + Biomarker
0.574	0.848	Clinical Model + Biomarker
0.573	0.848	Clinical Model + Biomarker
0.572	0.848	Clinical Model + Biomarker
0.572	0.848	Clinical Model + Biomarker
0.571	0.848	Clinical Model + Biomarker
0.569	0.848	Clinical Model + Biomarker
0.568	0.848	Clinical Model + Biomarker
0.567	0.848	Clinical Model + Biomarker
0.566	0.848	Clinical Model + Biomarker
0.565	0.848	Clinical Model + Biomarker
0.564	0.848	Clinical Model + Biomarker
0.563	0.848	Clinical Model + Biomarker
0.562	0.848	Clinical Model + Biomarker
0.56	0.848	Clinical Model + Biomarker
0.559	0.848	Clinical Model + Biomarker
0.558	0.848	Clinical Model + Biomarker
0.558	0.853	Clinical Model + Biomarker
0.558	0.853	Clinical Model + Biomarker
0.557	0.853	Clinical Model + Biomarker
0.556	0.853	Clinical Model + Biomarker
0.555	0.853	Clinical Model + Biomarker
0.554	0.853	Clinical Model + Biomarker
0.553	0.853	Clinical Model + Biomarker
0.552	0.853	Clinical Model + Biomarker
0.551	0.853	Clinical Model + Biomarker
0.55	0.853	Clinical Model + Biomarker
0.549	0.853	Clinical Model + Biomarker
0.548	0.853	Clinical Model + Biomarker
0.547	0.853	Clinical Model + Biomarker
0.546	0.853	Clinical Model + Biomarker
0.546	0.859	Clinical Model + Biomarker
0.545	0.859	Clinical Model + Biomarker
0.545	0.861	Clinical Model + Biomarker
0.545	0.866	Clinical Model + Biomarker
0.544	0.866	Clinical Model + Biomarker
0.543	0.866	Clinical Model + Biomarker
0.542	0.866	Clinical Model + Biomarker
0.541	0.866	Clinical Model + Biomarker
0.54	0.866	Clinical Model + Biomarker
0.538	0.866	Clinical Model + Biomarker
0.537	0.866	Clinical Model + Biomarker
0.536	0.866	Clinical Model + Biomarker
0.535	0.866	Clinical Model + Biomarker
0.534	0.866	Clinical Model + Biomarker
0.533	0.866	Clinical Model + Biomarker
0.533	0.871	Clinical Model + Biomarker
0.532	0.871	Clinical Model + Biomarker
0.531	0.871	Clinical Model + Biomarker
0.53	0.871	Clinical Model + Biomarker
0.529	0.871	Clinical Model + Biomarker
0.529	0.877	Clinical Model + Biomarker
0.528	0.877	Clinical Model + Biomarker
0.527	0.877	Clinical Model + Biomarker
0.526	0.877	Clinical Model + Biomarker
0.525	0.877	Clinical Model + Biomarker
0.524	0.877	Clinical Model + Biomarker
0.523	0.877	Clinical Model + Biomarker
0.522	0.877	Clinical Model + Biomarker
0.521	0.877	Clinical Model + Biomarker
0.52	0.877	Clinical Model + Biomarker
0.519	0.877	Clinical Model + Biomarker
0.517	0.877	Clinical Model + Biomarker
0.516	0.877	Clinical Model + Biomarker
0.515	0.877	Clinical Model + Biomarker
0.515	0.877	Clinical Model + Biomarker
0.514	0.877	Clinical Model + Biomarker
0.513	0.877	Clinical Model + Biomarker
0.512	0.877	Clinical Model + Biomarker
0.511	0.877	Clinical Model + Biomarker
0.51	0.877	Clinical Model + Biomarker
0.509	0.877	Clinical Model + Biomarker
0.509	0.882	Clinical Model + Biomarker
0.508	0.882	Clinical Model + Biomarker
0.508	0.883	Clinical Model + Biomarker
0.507	0.883	Clinical Model + Biomarker
0.505	0.883	Clinical Model + Biomarker
0.504	0.883	Clinical Model + Biomarker
0.503	0.883	Clinical Model + Biomarker
0.503	0.883	Clinical Model + Biomarker
0.503	0.883	Clinical Model + Biomarker
0.502	0.883	Clinical Model + Biomarker
0.501	0.883	Clinical Model + Biomarker
0.499	0.883	Clinical Model + Biomarker
0.498	0.883	Clinical Model + Biomarker
0.497	0.883	Clinical Model + Biomarker
0.497	0.889	Clinical Model + Biomarker
0.496	0.889	Clinical Model + Biomarker
0.495	0.889	Clinical Model + Biomarker
0.495	0.889	Clinical Model + Biomarker
0.493	0.889	Clinical Model + Biomarker
0.493	0.889	Clinical Model + Biomarker
0.492	0.889	Clinical Model + Biomarker
0.492	0.89	Clinical Model + Biomarker
0.492	0.895	Clinical Model + Biomarker
0.491	0.895	Clinical Model + Biomarker
0.49	0.895	Clinical Model + Biomarker
0.489	0.895	Clinical Model + Biomarker
0.488	0.895	Clinical Model + Biomarker
0.487	0.895	Clinical Model + Biomarker
0.486	0.895	Clinical Model + Biomarker
0.485	0.895	Clinical Model + Biomarker
0.484	0.895	Clinical Model + Biomarker
0.483	0.895	Clinical Model + Biomarker
0.482	0.895	Clinical Model + Biomarker
0.48	0.895	Clinical Model + Biomarker
0.479	0.895	Clinical Model + Biomarker
0.478	0.895	Clinical Model + Biomarker
0.478	0.896	Clinical Model + Biomarker
0.478	0.896	Clinical Model + Biomarker
0.476	0.896	Clinical Model + Biomarker
0.476	0.896	Clinical Model + Biomarker
0.475	0.896	Clinical Model + Biomarker
0.474	0.896	Clinical Model + Biomarker
0.474	0.896	Clinical Model + Biomarker
0.473	0.896	Clinical Model + Biomarker
0.472	0.896	Clinical Model + Biomarker
0.471	0.896	Clinical Model + Biomarker
0.47	0.896	Clinical Model + Biomarker
0.469	0.896	Clinical Model + Biomarker
0.468	0.896	Clinical Model + Biomarker
0.468	0.902	Clinical Model + Biomarker
0.467	0.902	Clinical Model + Biomarker
0.466	0.902	Clinical Model + Biomarker
0.464	0.902	Clinical Model + Biomarker
0.464	0.902	Clinical Model + Biomarker
0.464	0.902	Clinical Model + Biomarker
0.463	0.902	Clinical Model + Biomarker
0.463	0.903	Clinical Model + Biomarker
0.462	0.903	Clinical Model + Biomarker
0.462	0.903	Clinical Model + Biomarker
0.461	0.903	Clinical Model + Biomarker
0.46	0.903	Clinical Model + Biomarker
0.46	0.903	Clinical Model + Biomarker
0.459	0.903	Clinical Model + Biomarker
0.458	0.903	Clinical Model + Biomarker
0.457	0.903	Clinical Model + Biomarker
0.456	0.903	Clinical Model + Biomarker
0.455	0.903	Clinical Model + Biomarker
0.455	0.904	Clinical Model + Biomarker
0.455	0.904	Clinical Model + Biomarker
0.455	0.904	Clinical Model + Biomarker
0.455	0.909	Clinical Model + Biomarker
0.454	0.909	Clinical Model + Biomarker
0.453	0.909	Clinical Model + Biomarker
0.452	0.909	Clinical Model + Biomarker
0.451	0.909	Clinical Model + Biomarker
0.45	0.909	Clinical Model + Biomarker
0.449	0.909	Clinical Model + Biomarker
0.448	0.909	Clinical Model + Biomarker
0.447	0.909	Clinical Model + Biomarker
0.446	0.909	Clinical Model + Biomarker
0.445	0.909	Clinical Model + Biomarker
0.444	0.909	Clinical Model + Biomarker
0.443	0.909	Clinical Model + Biomarker
0.442	0.909	Clinical Model + Biomarker
0.442	0.909	Clinical Model + Biomarker
0.441	0.909	Clinical Model + Biomarker
0.441	0.909	Clinical Model + Biomarker
0.44	0.909	Clinical Model + Biomarker
0.44	0.909	Clinical Model + Biomarker
0.438	0.909	Clinical Model + Biomarker
0.437	0.909	Clinical Model + Biomarker
0.437	0.909	Clinical Model + Biomarker
0.437	0.909	Clinical Model + Biomarker
0.436	0.909	Clinical Model + Biomarker
0.436	0.915	Clinical Model + Biomarker
0.436	0.915	Clinical Model + Biomarker
0.434	0.915	Clinical Model + Biomarker
0.433	0.915	Clinical Model + Biomarker
0.432	0.915	Clinical Model + Biomarker
0.432	0.915	Clinical Model + Biomarker
0.432	0.915	Clinical Model + Biomarker
0.431	0.915	Clinical Model + Biomarker
0.43	0.915	Clinical Model + Biomarker
0.429	0.915	Clinical Model + Biomarker
0.428	0.915	Clinical Model + Biomarker
0.427	0.915	Clinical Model + Biomarker
0.426	0.915	Clinical Model + Biomarker
0.426	0.916	Clinical Model + Biomarker
0.425	0.916	Clinical Model + Biomarker
0.423	0.916	Clinical Model + Biomarker
0.422	0.916	Clinical Model + Biomarker
0.421	0.916	Clinical Model + Biomarker
0.42	0.916	Clinical Model + Biomarker
0.419	0.916	Clinical Model + Biomarker
0.418	0.916	Clinical Model + Biomarker
0.417	0.916	Clinical Model + Biomarker
0.416	0.916	Clinical Model + Biomarker
0.415	0.916	Clinical Model + Biomarker
0.414	0.916	Clinical Model + Biomarker
0.413	0.916	Clinical Model + Biomarker
0.412	0.916	Clinical Model + Biomarker
0.411	0.916	Clinical Model + Biomarker
0.41	0.916	Clinical Model + Biomarker
0.409	0.916	Clinical Model + Biomarker
0.408	0.916	Clinical Model + Biomarker
0.407	0.916	Clinical Model + Biomarker
0.405	0.916	Clinical Model + Biomarker
0.404	0.916	Clinical Model + Biomarker
0.404	0.916	Clinical Model + Biomarker
0.403	0.916	Clinical Model + Biomarker
0.402	0.916	Clinical Model + Biomarker
0.401	0.921	Clinical Model + Biomarker
0.4	0.921	Clinical Model + Biomarker
0.399	0.921	Clinical Model + Biomarker
0.398	0.921	Clinical Model + Biomarker
0.397	0.921	Clinical Model + Biomarker
0.397	0.921	Clinical Model + Biomarker
0.396	0.921	Clinical Model + Biomarker
0.395	0.921	Clinical Model + Biomarker
0.394	0.921	Clinical Model + Biomarker
0.393	0.921	Clinical Model + Biomarker
0.391	0.921	Clinical Model + Biomarker
0.39	0.921	Clinical Model + Biomarker
0.39	0.921	Clinical Model + Biomarker
0.389	0.921	Clinical Model + Biomarker
0.388	0.921	Clinical Model + Biomarker
0.388	0.927	Clinical Model + Biomarker
0.387	0.927	Clinical Model + Biomarker
0.386	0.927	Clinical Model + Biomarker
0.385	0.927	Clinical Model + Biomarker
0.384	0.927	Clinical Model + Biomarker
0.383	0.927	Clinical Model + Biomarker
0.382	0.927	Clinical Model + Biomarker
0.382	0.927	Clinical Model + Biomarker
0.381	0.927	Clinical Model + Biomarker
0.38	0.927	Clinical Model + Biomarker
0.379	0.927	Clinical Model + Biomarker
0.378	0.927	Clinical Model + Biomarker
0.377	0.927	Clinical Model + Biomarker
0.376	0.927	Clinical Model + Biomarker
0.375	0.927	Clinical Model + Biomarker
0.374	0.927	Clinical Model + Biomarker
0.373	0.927	Clinical Model + Biomarker
0.372	0.927	Clinical Model + Biomarker
0.371	0.927	Clinical Model + Biomarker
0.37	0.927	Clinical Model + Biomarker
0.369	0.927	Clinical Model + Biomarker
0.369	0.927	Clinical Model + Biomarker
0.368	0.927	Clinical Model + Biomarker
0.366	0.927	Clinical Model + Biomarker
0.366	0.927	Clinical Model + Biomarker
0.366	0.927	Clinical Model + Biomarker
0.365	0.927	Clinical Model + Biomarker
0.364	0.927	Clinical Model + Biomarker
0.363	0.927	Clinical Model + Biomarker
0.362	0.927	Clinical Model + Biomarker
0.361	0.927	Clinical Model + Biomarker
0.36	0.927	Clinical Model + Biomarker
0.359	0.927	Clinical Model + Biomarker
0.358	0.927	Clinical Model + Biomarker
0.357	0.927	Clinical Model + Biomarker
0.356	0.927	Clinical Model + Biomarker
0.355	0.927	Clinical Model + Biomarker
0.354	0.927	Clinical Model + Biomarker
0.353	0.927	Clinical Model + Biomarker
0.353	0.927	Clinical Model + Biomarker
0.352	0.927	Clinical Model + Biomarker
0.351	0.927	Clinical Model + Biomarker
0.35	0.927	Clinical Model + Biomarker
0.349	0.927	Clinical Model + Biomarker
0.348	0.927	Clinical Model + Biomarker
0.347	0.927	Clinical Model + Biomarker
0.346	0.927	Clinical Model + Biomarker
0.345	0.927	Clinical Model + Biomarker
0.344	0.927	Clinical Model + Biomarker
0.343	0.927	Clinical Model + Biomarker
0.342	0.927	Clinical Model + Biomarker
0.341	0.927	Clinical Model + Biomarker
0.34	0.927	Clinical Model + Biomarker
0.339	0.927	Clinical Model + Biomarker
0.337	0.927	Clinical Model + Biomarker
0.336	0.927	Clinical Model + Biomarker
0.335	0.927	Clinical Model + Biomarker
0.334	0.927	Clinical Model + Biomarker
0.333	0.927	Clinical Model + Biomarker
0.332	0.927	Clinical Model + Biomarker
0.331	0.927	Clinical Model + Biomarker
0.33	0.927	Clinical Model + Biomarker
0.329	0.927	Clinical Model + Biomarker
0.329	0.929	Clinical Model + Biomarker
0.327	0.929	Clinical Model + Biomarker
0.327	0.931	Clinical Model + Biomarker
[truncated: 370 more rows]

## Sheet: MetS and ALI
specificity	sensitivity	name
1	0	Clinical Model
1	0.002	Clinical Model
0.998	0.002	Clinical Model
0.997	0.002	Clinical Model
0.995	0.002	Clinical Model
0.995	0.004	Clinical Model
0.995	0.006	Clinical Model
0.993	0.006	Clinical Model
0.993	0.008	Clinical Model
0.993	0.01	Clinical Model
0.993	0.012	Clinical Model
0.993	0.014	Clinical Model
0.992	0.014	Clinical Model
0.992	0.016	Clinical Model
0.992	0.018	Clinical Model
0.99	0.018	Clinical Model
0.99	0.02	Clinical Model
0.99	0.022	Clinical Model
0.988	0.022	Clinical Model
0.988	0.024	Clinical Model
0.988	0.026	Clinical Model
0.988	0.028	Clinical Model
0.986	0.028	Clinical Model
0.986	0.03	Clinical Model
0.986	0.032	Clinical Model
0.986	0.034	Clinical Model
0.985	0.034	Clinical Model
0.985	0.036	Clinical Model
0.985	0.038	Clinical Model
0.985	0.041	Clinical Model
0.983	0.041	Clinical Model
0.983	0.043	Clinical Model
0.983	0.045	Clinical Model
0.981	0.045	Clinical Model
0.981	0.047	Clinical Model
0.98	0.047	Clinical Model
0.978	0.047	Clinical Model
0.978	0.049	Clinical Model
0.976	0.049	Clinical Model
0.975	0.049	Clinical Model
0.975	0.051	Clinical Model
0.973	0.051	Clinical Model
0.971	0.051	Clinical Model
0.971	0.053	Clinical Model
0.969	0.053	Clinical Model
0.969	0.055	Clinical Model
0.969	0.057	Clinical Model
0.969	0.059	Clinical Model
0.969	0.061	Clinical Model
0.968	0.061	Clinical Model
0.968	0.063	Clinical Model
0.968	0.065	Clinical Model
0.968	0.067	Clinical Model
0.966	0.067	Clinical Model
0.964	0.067	Clinical Model
0.964	0.069	Clinical Model
0.964	0.071	Clinical Model
0.964	0.073	Clinical Model
0.963	0.075	Clinical Model
0.959	0.075	Clinical Model
0.958	0.075	Clinical Model
0.958	0.077	Clinical Model
0.958	0.079	Clinical Model
0.956	0.079	Clinical Model
0.954	0.079	Clinical Model
0.954	0.081	Clinical Model
0.954	0.083	Clinical Model
0.954	0.085	Clinical Model
0.954	0.087	Clinical Model
0.952	0.087	Clinical Model
0.951	0.087	Clinical Model
0.949	0.087	Clinical Model
0.947	0.087	Clinical Model
0.947	0.089	Clinical Model
0.947	0.091	Clinical Model
0.947	0.093	Clinical Model
0.947	0.095	Clinical Model
0.947	0.097	Clinical Model
0.947	0.099	Clinical Model
0.947	0.101	Clinical Model
0.946	0.101	Clinical Model
0.944	0.101	Clinical Model
0.942	0.101	Clinical Model
0.942	0.103	Clinical Model
0.942	0.105	Clinical Model
0.941	0.105	Clinical Model
0.941	0.107	Clinical Model
0.939	0.107	Clinical Model
0.939	0.109	Clinical Model
0.937	0.109	Clinical Model
0.936	0.109	Clinical Model
0.936	0.111	Clinical Model
0.936	0.113	Clinical Model
0.936	0.115	Clinical Model
0.934	0.115	Clinical Model
0.934	0.117	Clinical Model
0.932	0.117	Clinical Model
0.932	0.119	Clinical Model
0.93	0.119	Clinical Model
0.93	0.122	Clinical Model
0.93	0.124	Clinical Model
0.93	0.126	Clinical Model
0.93	0.128	Clinical Model
0.929	0.128	Clinical Model
0.929	0.13	Clinical Model
0.929	0.132	Clinical Model
0.927	0.132	Clinical Model
0.926	0.132	Clinical Model
0.924	0.132	Clinical Model
0.924	0.136	Clinical Model
0.924	0.139	Clinical Model
0.923	0.139	Clinical Model
0.921	0.139	Clinical Model
0.921	0.141	Clinical Model
0.921	0.145	Clinical Model
0.919	0.145	Clinical Model
0.919	0.147	Clinical Model
0.919	0.149	Clinical Model
0.918	0.149	Clinical Model
0.916	0.149	Clinical Model
0.914	0.149	Clinical Model
0.914	0.151	Clinical Model
0.913	0.151	Clinical Model
0.913	0.153	Clinical Model
0.913	0.155	Clinical Model
0.911	0.155	Clinical Model
0.908	0.155	Clinical Model
0.906	0.155	Clinical Model
0.906	0.157	Clinical Model
0.906	0.159	Clinical Model
0.906	0.161	Clinical Model
0.904	0.161	Clinical Model
0.903	0.161	Clinical Model
0.903	0.163	Clinical Model
0.901	0.163	Clinical Model
0.901	0.165	Clinical Model
0.901	0.167	Clinical Model
0.899	0.167	Clinical Model
0.899	0.169	Clinical Model
0.897	0.169	Clinical Model
0.896	0.169	Clinical Model
0.896	0.171	Clinical Model
0.896	0.173	Clinical Model
0.894	0.173	Clinical Model
0.894	0.175	Clinical Model
0.892	0.175	Clinical Model
0.889	0.175	Clinical Model
0.889	0.177	Clinical Model
0.887	0.177	Clinical Model
0.887	0.179	Clinical Model
0.886	0.179	Clinical Model
0.886	0.181	Clinical Model
0.886	0.183	Clinical Model
0.884	0.183	Clinical Model
0.884	0.186	Clinical Model
0.884	0.188	Clinical Model
0.882	0.188	Clinical Model
0.881	0.188	Clinical Model
0.881	0.19	Clinical Model
0.881	0.192	Clinical Model
0.879	0.192	Clinical Model
0.879	0.194	Clinical Model
0.877	0.194	Clinical Model
0.877	0.196	Clinical Model
0.875	0.196	Clinical Model
0.875	0.198	Clinical Model
0.874	0.198	Clinical Model
0.874	0.2	Clinical Model
0.874	0.202	Clinical Model
0.874	0.204	Clinical Model
0.872	0.204	Clinical Model
0.87	0.206	Clinical Model
0.869	0.206	Clinical Model
0.869	0.208	Clinical Model
0.867	0.208	Clinical Model
0.867	0.21	Clinical Model
0.867	0.212	Clinical Model
0.865	0.212	Clinical Model
0.864	0.212	Clinical Model
0.862	0.212	Clinical Model
0.862	0.214	Clinical Model
0.862	0.216	Clinical Model
0.86	0.216	Clinical Model
0.86	0.218	Clinical Model
0.86	0.22	Clinical Model
0.86	0.222	Clinical Model
0.86	0.224	Clinical Model
0.858	0.224	Clinical Model
0.857	0.224	Clinical Model
0.855	0.224	Clinical Model
0.855	0.226	Clinical Model
0.855	0.228	Clinical Model
0.853	0.228	Clinical Model
0.853	0.23	Clinical Model
0.853	0.232	Clinical Model
0.852	0.232	Clinical Model
0.85	0.232	Clinical Model
0.85	0.236	Clinical Model
0.85	0.238	Clinical Model
0.85	0.24	Clinical Model
0.85	0.242	Clinical Model
0.85	0.244	Clinical Model
0.848	0.244	Clinical Model
0.847	0.244	Clinical Model
0.845	0.244	Clinical Model
0.845	0.246	Clinical Model
0.843	0.248	Clinical Model
0.843	0.25	Clinical Model
0.843	0.252	Clinical Model
0.841	0.252	Clinical Model
0.841	0.254	Clinical Model
0.841	0.256	Clinical Model
0.84	0.256	Clinical Model
0.838	0.256	Clinical Model
0.836	0.256	Clinical Model
0.835	0.256	Clinical Model
0.833	0.256	Clinical Model
0.833	0.258	Clinical Model
0.831	0.258	Clinical Model
0.83	0.258	Clinical Model
0.83	0.26	Clinical Model
0.828	0.26	Clinical Model
0.828	0.262	Clinical Model
0.826	0.262	Clinical Model
0.826	0.264	Clinical Model
0.826	0.269	Clinical Model
0.826	0.271	Clinical Model
0.826	0.273	Clinical Model
0.825	0.273	Clinical Model
0.825	0.275	Clinical Model
0.823	0.275	Clinical Model
0.823	0.277	Clinical Model
0.823	0.279	Clinical Model
0.823	0.281	Clinical Model
0.821	0.281	Clinical Model
0.819	0.281	Clinical Model
0.819	0.283	Clinical Model
0.818	0.283	Clinical Model
0.816	0.283	Clinical Model
0.814	0.283	Clinical Model
0.813	0.283	Clinical Model
0.813	0.285	Clinical Model
0.812	0.286	Clinical Model
0.81	0.286	Clinical Model
0.81	0.288	Clinical Model
0.81	0.29	Clinical Model
0.81	0.292	Clinical Model
0.81	0.294	Clinical Model
0.809	0.294	Clinical Model
0.807	0.294	Clinical Model
0.807	0.296	Clinical Model
0.805	0.296	Clinical Model
0.805	0.298	Clinical Model
0.805	0.3	Clinical Model
0.803	0.3	Clinical Model
0.803	0.302	Clinical Model
0.803	0.304	Clinical Model
0.803	0.306	Clinical Model
0.802	0.306	Clinical Model
0.802	0.308	Clinical Model
0.8	0.308	Clinical Model
0.798	0.308	Clinical Model
0.798	0.31	Clinical Model
0.797	0.31	Clinical Model
0.795	0.31	Clinical Model
0.795	0.312	Clinical Model
0.793	0.312	Clinical Model
0.792	0.313	Clinical Model
0.792	0.315	Clinical Model
0.792	0.317	Clinical Model
0.791	0.317	Clinical Model
0.789	0.317	Clinical Model
0.789	0.319	Clinical Model
0.787	0.319	Clinical Model
0.787	0.321	Clinical Model
0.787	0.323	Clinical Model
0.787	0.325	Clinical Model
0.787	0.327	Clinical Model
0.787	0.329	Clinical Model
0.787	0.331	Clinical Model
0.787	0.333	Clinical Model
0.785	0.333	Clinical Model
0.785	0.335	Clinical Model
0.784	0.335	Clinical Model
0.782	0.335	Clinical Model
0.782	0.337	Clinical Model
0.78	0.337	Clinical Model
0.779	0.337	Clinical Model
0.779	0.339	Clinical Model
0.777	0.339	Clinical Model
0.775	0.339	Clinical Model
0.775	0.341	Clinical Model
0.774	0.341	Clinical Model
0.774	0.343	Clinical Model
0.774	0.345	Clinical Model
0.774	0.348	Clinical Model
0.772	0.348	Clinical Model
0.772	0.35	Clinical Model
0.77	0.35	Clinical Model
0.768	0.35	Clinical Model
0.767	0.35	Clinical Model
0.767	0.352	Clinical Model
0.765	0.352	Clinical Model
0.763	0.352	Clinical Model
0.762	0.352	Clinical Model
0.762	0.354	Clinical Model
0.762	0.358	Clinical Model
0.762	0.36	Clinical Model
0.76	0.36	Clinical Model
0.758	0.36	Clinical Model
0.757	0.362	Clinical Model
0.755	0.362	Clinical Model
0.754	0.362	Clinical Model
0.754	0.364	Clinical Model
0.754	0.366	Clinical Model
0.752	0.366	Clinical Model
0.752	0.368	Clinical Model
0.75	0.368	Clinical Model
0.748	0.368	Clinical Model
0.748	0.37	Clinical Model
0.747	0.37	Clinical Model
0.745	0.37	Clinical Model
0.743	0.37	Clinical Model
0.742	0.37	Clinical Model
0.742	0.372	Clinical Model
0.74	0.372	Clinical Model
0.738	0.372	Clinical Model
0.738	0.374	Clinical Model
0.737	0.374	Clinical Model
0.735	0.374	Clinical Model
0.735	0.376	Clinical Model
0.733	0.376	Clinical Model
0.732	0.376	Clinical Model
0.732	0.378	Clinical Model
0.73	0.378	Clinical Model
0.728	0.378	Clinical Model
0.728	0.38	Clinical Model
0.728	0.382	Clinical Model
0.726	0.382	Clinical Model
0.726	0.384	Clinical Model
0.726	0.386	Clinical Model
0.726	0.388	Clinical Model
0.725	0.388	Clinical Model
0.725	0.39	Clinical Model
0.723	0.392	Clinical Model
0.721	0.392	Clinical Model
0.721	0.394	Clinical Model
0.72	0.394	Clinical Model
0.718	0.394	Clinical Model
0.718	0.397	Clinical Model
0.716	0.397	Clinical Model
0.715	0.397	Clinical Model
0.715	0.399	Clinical Model
0.715	0.401	Clinical Model
0.713	0.401	Clinical Model
0.711	0.401	Clinical Model
0.709	0.401	Clinical Model
0.708	0.401	Clinical Model
0.706	0.401	Clinical Model
0.706	0.403	Clinical Model
0.706	0.405	Clinical Model
0.706	0.407	Clinical Model
0.706	0.409	Clinical Model
0.706	0.411	Clinical Model
0.704	0.413	Clinical Model
0.704	0.415	Clinical Model
0.703	0.415	Clinical Model
0.703	0.417	Clinical Model
0.701	0.417	Clinical Model
0.699	0.417	Clinical Model
0.698	0.417	Clinical Model
0.698	0.419	Clinical Model
0.696	0.421	Clinical Model
0.696	0.423	Clinical Model
0.694	0.423	Clinical Model
0.694	0.425	Clinical Model
0.694	0.427	Clinical Model
0.691	0.427	Clinical Model
0.689	0.427	Clinical Model
0.687	0.429	Clinical Model
0.686	0.429	Clinical Model
0.684	0.429	Clinical Model
0.683	0.429	Clinical Model
0.681	0.429	Clinical Model
0.679	0.429	Clinical Model
0.678	0.429	Clinical Model
0.678	0.431	Clinical Model
0.676	0.431	Clinical Model
0.676	0.435	Clinical Model
0.674	0.435	Clinical Model
0.672	0.435	Clinical Model
0.671	0.437	Clinical Model
0.669	0.437	Clinical Model
0.667	0.437	Clinical Model
0.667	0.439	Clinical Model
0.666	0.439	Clinical Model
0.664	0.439	Clinical Model
0.664	0.441	Clinical Model
0.664	0.443	Clinical Model
0.662	0.443	Clinical Model
0.662	0.446	Clinical Model
0.661	0.446	Clinical Model
0.661	0.448	Clinical Model
0.659	0.448	Clinical Model
0.658	0.45	Clinical Model
0.658	0.452	Clinical Model
0.656	0.452	Clinical Model
0.654	0.452	Clinical Model
0.654	0.454	Clinical Model
0.654	0.456	Clinical Model
0.654	0.458	Clinical Model
0.654	0.46	Clinical Model
0.654	0.462	Clinical Model
0.654	0.464	Clinical Model
0.652	0.464	Clinical Model
0.652	0.466	Clinical Model
0.652	0.468	Clinical Model
0.651	0.47	Clinical Model
0.651	0.472	Clinical Model
0.651	0.474	Clinical Model
0.651	0.476	Clinical Model
0.649	0.476	Clinical Model
0.649	0.478	Clinical Model
0.647	0.478	Clinical Model
0.646	0.478	Clinical Model
0.644	0.478	Clinical Model
0.642	0.478	Clinical Model
0.642	0.48	Clinical Model
0.641	0.48	Clinical Model
0.639	0.482	Clinical Model
0.637	0.482	Clinical Model
0.637	0.484	Clinical Model
0.635	0.484	Clinical Model
0.634	0.484	Clinical Model
0.634	0.486	Clinical Model
0.632	0.486	Clinical Model
0.632	0.49	Clinical Model
0.632	0.493	Clinical Model
0.632	0.495	Clinical Model
0.632	0.497	Clinical Model
0.63	0.497	Clinical Model
0.63	0.499	Clinical Model
0.63	0.501	Clinical Model
0.63	0.503	Clinical Model
0.63	0.505	Clinical Model
0.63	0.507	Clinical Model
0.629	0.507	Clinical Model
0.629	0.509	Clinical Model
0.627	0.509	Clinical Model
0.625	0.509	Clinical Model
0.624	0.509	Clinical Model
0.622	0.509	Clinical Model
0.622	0.511	Clinical Model
0.622	0.513	Clinical Model
0.622	0.515	Clinical Model
0.62	0.515	Clinical Model
0.618	0.515	Clinical Model
0.617	0.515	Clinical Model
0.617	0.519	Clinical Model
0.617	0.521	Clinical Model
0.617	0.523	Clinical Model
0.615	0.523	Clinical Model
0.615	0.525	Clinical Model
0.615	0.527	Clinical Model
0.613	0.527	Clinical Model
0.612	0.527	Clinical Model
0.61	0.527	Clinical Model
0.61	0.529	Clinical Model
0.608	0.529	Clinical Model
0.608	0.531	Clinical Model
0.608	0.533	Clinical Model
0.608	0.535	Clinical Model
0.607	0.535	Clinical Model
0.607	0.537	Clinical Model
0.605	0.537	Clinical Model
0.605	0.539	Clinical Model
0.605	0.541	Clinical Model
0.604	0.542	Clinical Model
0.603	0.543	Clinical Model
0.601	0.543	Clinical Model
0.601	0.545	Clinical Model
0.6	0.545	Clinical Model
0.6	0.547	Clinical Model
0.598	0.547	Clinical Model
0.596	0.547	Clinical Model
0.595	0.547	Clinical Model
0.593	0.547	Clinical Model
0.593	0.549	Clinical Model
0.593	0.551	Clinical Model
0.591	0.551	Clinical Model
0.59	0.551	Clinical Model
0.588	0.551	Clinical Model
0.586	0.551	Clinical Model
0.586	0.553	Clinical Model
0.586	0.555	Clinical Model
0.586	0.557	Clinical Model
0.585	0.557	Clinical Model
0.583	0.557	Clinical Model
0.579	0.557	Clinical Model
0.579	0.559	Clinical Model
0.578	0.559	Clinical Model
0.578	0.561	Clinical Model
0.578	0.563	Clinical Model
0.576	0.563	Clinical Model
0.574	0.563	Clinical Model
0.574	0.565	Clinical Model
0.573	0.565	Clinical Model
0.573	0.567	Clinical Model
0.571	0.567	Clinical Model
0.569	0.567	Clinical Model
0.569	0.569	Clinical Model
0.568	0.569	Clinical Model
0.568	0.571	Clinical Model
0.568	0.574	Clinical Model
0.568	0.576	Clinical Model
0.566	0.576	Clinical Model
0.566	0.578	Clinical Model
0.564	0.578	Clinical Model
0.562	0.578	Clinical Model
0.562	0.58	Clinical Model
0.561	0.58	Clinical Model
0.559	0.58	Clinical Model
0.557	0.58	Clinical Model
0.557	0.582	Clinical Model
0.556	0.582	Clinical Model
0.554	0.582	Clinical Model
0.553	0.582	Clinical Model
0.553	0.584	Clinical Model
0.553	0.586	Clinical Model
0.553	0.588	Clinical Model
0.551	0.588	Clinical Model
0.55	0.588	Clinical Model
0.55	0.591	Clinical Model
0.548	0.591	Clinical Model
0.546	0.591	Clinical Model
0.544	0.591	Clinical Model
0.543	0.591	Clinical Model
0.541	0.591	Clinical Model
0.539	0.591	Clinical Model
0.538	0.591	Clinical Model
0.538	0.593	Clinical Model
0.536	0.593	Clinical Model
0.536	0.595	Clinical Model
0.534	0.595	Clinical Model
0.533	0.595	Clinical Model
0.533	0.597	Clinical Model
0.531	0.597	Clinical Model
0.531	0.599	Clinical Model
0.529	0.599	Clinical Model
0.527	0.599	Clinical Model
0.526	0.599	Clinical Model
0.524	0.599	Clinical Model
0.522	0.599	Clinical Model
0.522	0.601	Clinical Model
0.522	0.603	Clinical Model
0.521	0.603	Clinical Model
0.519	0.603	Clinical Model
0.519	0.605	Clinical Model
0.519	0.607	Clinical Model
0.517	0.607	Clinical Model
0.516	0.607	Clinical Model
0.514	0.607	Clinical Model
0.512	0.607	Clinical Model
0.512	0.609	Clinical Model
0.511	0.609	Clinical Model
0.511	0.611	Clinical Model
0.509	0.611	Clinical Model
0.509	0.613	Clinical Model
0.507	0.613	Clinical Model
0.507	0.615	Clinical Model
0.507	0.617	Clinical Model
0.507	0.619	Clinical Model
0.505	0.619	Clinical Model
0.504	0.619	Clinical Model
0.504	0.621	Clinical Model
0.504	0.623	Clinical Model
0.502	0.623	Clinical Model
0.5	0.623	Clinical Model
0.499	0.623	Clinical Model
0.499	0.625	Clinical Model
0.497	0.625	Clinical Model
0.495	0.625	Clinical Model
0.495	0.627	Clinical Model
0.495	0.629	Clinical Model
0.495	0.631	Clinical Model
0.494	0.633	Clinical Model
0.494	0.635	Clinical Model
0.494	0.637	Clinical Model
0.492	0.637	Clinical Model
0.49	0.637	Clinical Model
0.49	0.639	Clinical Model
0.488	0.639	Clinical Model
0.487	0.639	Clinical Model
0.485	0.639	Clinical Model
0.483	0.639	Clinical Model
0.482	0.639	Clinical Model
0.48	0.639	Clinical Model
0.48	0.641	Clinical Model
0.478	0.641	Clinical Model
0.478	0.643	Clinical Model
0.477	0.643	Clinical Model
0.477	0.645	Clinical Model
0.477	0.647	Clinical Model
0.475	0.647	Clinical Model
0.473	0.647	Clinical Model
0.471	0.647	Clinical Model
0.47	0.647	Clinical Model
0.47	0.649	Clinical Model
0.468	0.649	Clinical Model
0.466	0.649	Clinical Model
0.465	0.649	Clinical Model
0.465	0.651	Clinical Model
0.463	0.651	Clinical Model
0.461	0.651	Clinical Model
0.46	0.651	Clinical Model
0.46	0.653	Clinical Model
0.458	0.653	Clinical Model
0.456	0.653	Clinical Model
0.455	0.653	Clinical Model
0.455	0.657	Clinical Model
0.453	0.657	Clinical Model
0.453	0.659	Clinical Model
0.451	0.659	Clinical Model
0.451	0.661	Clinical Model
0.449	0.661	Clinical Model
0.449	0.663	Clinical Model
0.448	0.663	Clinical Model
0.446	0.663	Clinical Model
0.444	0.663	Clinical Model
0.443	0.663	Clinical Model
0.441	0.663	Clinical Model
0.441	0.665	Clinical Model
0.441	0.667	Clinical Model
0.438	0.667	Clinical Model
0.436	0.667	Clinical Model
0.434	0.67	Clinical Model
0.432	0.67	Clinical Model
0.431	0.67	Clinical Model
0.429	0.67	Clinical Model
0.429	0.672	Clinical Model
0.427	0.672	Clinical Model
0.427	0.674	Clinical Model
0.426	0.674	Clinical Model
0.424	0.674	Clinical Model
0.424	0.676	Clinical Model
0.422	0.676	Clinical Model
0.421	0.676	Clinical Model
0.419	0.676	Clinical Model
0.419	0.678	Clinical Model
0.417	0.678	Clinical Model
0.415	0.678	Clinical Model
0.415	0.68	Clinical Model
0.414	0.68	Clinical Model
0.414	0.682	Clinical Model
0.414	0.686	Clinical Model
0.412	0.686	Clinical Model
0.41	0.686	Clinical Model
0.41	0.688	Clinical Model
0.409	0.688	Clinical Model
0.407	0.688	Clinical Model
0.407	0.69	Clinical Model
0.405	0.69	Clinical Model
0.404	0.69	Clinical Model
0.404	0.692	Clinical Model
0.402	0.692	Clinical Model
0.4	0.692	Clinical Model
0.4	0.694	Clinical Model
0.399	0.694	Clinical Model
0.399	0.696	Clinical Model
0.397	0.696	Clinical Model
0.395	0.696	Clinical Model
0.395	0.698	Clinical Model
0.393	0.698	Clinical Model
0.392	0.698	Clinical Model
0.39	0.698	Clinical Model
0.39	0.7	Clinical Model
0.39	0.702	Clinical Model
0.388	0.702	Clinical Model
0.388	0.704	Clinical Model
0.385	0.704	Clinical Model
0.383	0.704	Clinical Model
0.382	0.704	Clinical Model
0.38	0.704	Clinical Model
0.378	0.704	Clinical Model
0.378	0.706	Clinical Model
0.376	0.706	Clinical Model
0.375	0.706	Clinical Model
0.373	0.708	Clinical Model
0.371	0.708	Clinical Model
0.37	0.708	Clinical Model
0.368	0.708	Clinical Model
0.368	0.71	Clinical Model
0.368	0.712	Clinical Model
0.368	0.714	Clinical Model
0.366	0.716	Clinical Model
0.365	0.716	Clinical Model
0.363	0.716	Clinical Model
0.361	0.716	Clinical Model
0.361	0.718	Clinical Model
0.361	0.72	Clinical Model
0.359	0.72	Clinical Model
0.359	0.724	Clinical Model
0.358	0.724	Clinical Model
0.356	0.724	Clinical Model
0.354	0.724	Clinical Model
0.354	0.726	Clinical Model
0.351	0.726	Clinical Model
0.349	0.726	Clinical Model
0.348	0.726	Clinical Model
0.348	0.728	Clinical Model
0.346	0.728	Clinical Model
0.346	0.73	Clinical Model
0.346	0.732	Clinical Model
0.344	0.732	Clinical Model
0.344	0.734	Clinical Model
0.342	0.734	Clinical Model
0.341	0.734	Clinical Model
0.341	0.736	Clinical Model
0.341	0.738	Clinical Model
0.339	0.738	Clinical Model
0.339	0.74	Clinical Model
0.337	0.74	Clinical Model
0.337	0.742	Clinical Model
0.336	0.742	Clinical Model
0.332	0.742	Clinical Model
0.332	0.744	Clinical Model
0.331	0.744	Clinical Model
0.329	0.744	Clinical Model
0.327	0.744	Clinical Model
0.327	0.746	Clinical Model
0.326	0.746	Clinical Model
0.326	0.748	Clinical Model
0.324	0.748	Clinical Model
0.322	0.748	Clinical Model
0.322	0.751	Clinical Model
0.322	0.753	Clinical Model
0.32	0.753	Clinical Model
0.32	0.755	Clinical Model
0.32	0.757	Clinical Model
0.32	0.759	Clinical Model
0.32	0.761	Clinical Model
0.32	0.763	Clinical Model
0.319	0.763	Clinical Model
0.317	0.763	Clinical Model
0.315	0.763	Clinical Model
0.314	0.763	Clinical Model
0.312	0.763	Clinical Model
0.31	0.763	Clinical Model
0.309	0.763	Clinical Model
0.307	0.763	Clinical Model
0.305	0.763	Clinical Model
0.303	0.763	Clinical Model
0.302	0.763	Clinical Model
0.3	0.763	Clinical Model
0.298	0.763	Clinical Model
0.298	0.765	Clinical Model
0.297	0.765	Clinical Model
0.295	0.765	Clinical Model
0.293	0.765	Clinical Model
0.292	0.765	Clinical Model
0.29	0.765	Clinical Model
0.289	0.765	Clinical Model
0.287	0.765	Clinical Model
0.285	0.765	Clinical Model
0.283	0.765	Clinical Model
0.282	0.765	Clinical Model
0.282	0.769	Clinical Model
0.28	0.769	Clinical Model
0.277	0.769	Clinical Model
0.275	0.771	Clinical Model
0.275	0.775	Clinical Model
0.275	0.777	Clinical Model
0.275	0.779	Clinical Model
0.273	0.779	Clinical Model
0.273	0.781	Clinical Model
0.273	0.783	Clinical Model
0.272	0.783	Clinical Model
0.272	0.785	Clinical Model
0.272	0.787	Clinical Model
0.27	0.787	Clinical Model
0.27	0.789	Clinical Model
0.268	0.789	Clinical Model
0.268	0.791	Clinical Model
0.266	0.791	Clinical Model
0.265	0.791	Clinical Model
0.263	0.791	Clinical Model
0.263	0.793	Clinical Model
0.261	0.795	Clinical Model
0.26	0.795	Clinical Model
0.258	0.795	Clinical Model
0.256	0.795	Clinical Model
0.256	0.797	Clinical Model
0.256	0.8	Clinical Model
0.255	0.8	Clinical Model
0.253	0.8	Clinical Model
0.251	0.8	Clinical Model
0.249	0.8	Clinical Model
0.248	0.802	Clinical Model
0.246	0.802	Clinical Model
0.246	0.804	Clinical Model
0.244	0.804	Clinical Model
0.244	0.806	Clinical Model
0.243	0.806	Clinical Model
0.243	0.808	Clinical Model
0.241	0.808	Clinical Model
0.241	0.81	Clinical Model
0.24	0.811	Clinical Model
0.239	0.811	Clinical Model
0.239	0.813	Clinical Model
0.239	0.815	Clinical Model
0.239	0.817	Clinical Model
0.239	0.819	Clinical Model
0.239	0.821	Clinical Model
0.237	0.821	Clinical Model
0.235	0.821	Clinical Model
0.234	0.821	Clinical Model
0.234	0.823	Clinical Model
0.234	0.825	Clinical Model
0.232	0.825	Clinical Model
0.23	0.825	Clinical Model
0.228	0.825	Clinical Model
0.227	0.825	Clinical Model
0.225	0.825	Clinical Model
0.223	0.825	Clinical Model
0.223	0.827	Clinical Model
0.223	0.829	Clinical Model
0.223	0.831	Clinical Model
0.223	0.833	Clinical Model
0.222	0.833	Clinical Model
0.22	0.833	Clinical Model
0.218	0.833	Clinical Model
0.218	0.835	Clinical Model
0.217	0.835	Clinical Model
0.217	0.837	Clinical Model
0.215	0.837	Clinical Model
0.215	0.839	Clinical Model
0.213	0.839	Clinical Model
0.211	0.839	Clinical Model
0.21	0.839	Clinical Model
0.208	0.839	Clinical Model
0.206	0.839	Clinical Model
0.205	0.839	Clinical Model
0.203	0.839	Clinical Model
0.202	0.84	Clinical Model
0.2	0.84	Clinical Model
0.2	0.842	Clinical Model
0.198	0.842	Clinical Model
0.197	0.842	Clinical Model
0.195	0.842	Clinical Model
0.195	0.844	Clinical Model
0.193	0.844	Clinical Model
0.191	0.844	Clinical Model
0.191	0.846	Clinical Model
0.191	0.848	Clinical Model
0.191	0.85	Clinical Model
0.19	0.85	Clinical Model
0.19	0.852	Clinical Model
0.188	0.852	Clinical Model
0.186	0.852	Clinical Model
0.185	0.852	Clinical Model
0.185	0.854	Clinical Model
0.183	0.854	Clinical Model
0.181	0.854	Clinical Model
0.181	0.856	Clinical Model
0.18	0.856	Clinical Model
0.178	0.856	Clinical Model
0.176	0.856	Clinical Model
0.176	0.858	Clinical Model
0.174	0.858	Clinical Model
0.173	0.858	Clinical Model
0.171	0.858	Clinical Model
0.171	0.86	Clinical Model
0.169	0.86	Clinical Model
0.168	0.86	Clinical Model
0.168	0.862	Clinical Model
0.166	0.862	Clinical Model
0.164	0.862	Clinical Model
0.163	0.862	Clinical Model
0.161	0.864	Clinical Model
0.161	0.866	Clinical Model
0.161	0.868	Clinical Model
0.161	0.87	Clinical Model
0.159	0.87	Clinical Model
0.158	0.87	Clinical Model
0.156	0.87	Clinical Model
0.154	0.87	Clinical Model
0.152	0.87	Clinical Model
0.151	0.87	Clinical Model
0.151	0.872	Clinical Model
0.149	0.872	Clinical Model
0.147	0.872	Clinical Model
0.146	0.872	Clinical Model
0.144	0.872	Clinical Model
0.142	0.872	Clinical Model
0.142	0.876	Clinical Model
0.141	0.876	Clinical Model
0.139	0.876	Clinical Model
0.139	0.878	Clinical Model
0.139	0.88	Clinical Model
0.139	0.882	Clinical Model
0.137	0.882	Clinical Model
0.135	0.882	Clinical Model
0.135	0.884	Clinical Model
0.135	0.886	Clinical Model
0.135	0.888	Clinical Model
0.134	0.888	Clinical Model
0.132	0.888	Clinical Model
0.132	0.89	Clinical Model
0.13	0.89	Clinical Model
0.129	0.892	Clinical Model
0.127	0.892	Clinical Model
0.127	0.894	Clinical Model
0.127	0.896	Clinical Model
0.125	0.896	Clinical Model
0.124	0.896	Clinical Model
0.124	0.898	Clinical Model
0.122	0.898	Clinical Model
0.122	0.9	Clinical Model
0.12	0.9	Clinical Model
0.118	0.9	Clinical Model
0.117	0.9	Clinical Model
0.115	0.9	Clinical Model
0.113	0.9	Clinical Model
0.112	0.9	Clinical Model
0.11	0.9	Clinical Model
0.11	0.902	Clinical Model
0.11	0.904	Clinical Model
0.11	0.906	Clinical Model
0.108	0.906	Clinical Model
0.108	0.908	Clinical Model
0.107	0.908	Clinical Model
0.107	0.91	Clinical Model
0.107	0.913	Clinical Model
0.105	0.913	Clinical Model
0.105	0.915	Clinical Model
0.103	0.915	Clinical Model
0.103	0.917	Clinical Model
0.103	0.919	Clinical Model
0.101	0.919	Clinical Model
0.101	0.921	Clinical Model
0.1	0.921	Clinical Model
0.096	0.921	Clinical Model
0.095	0.921	Clinical Model
0.093	0.921	Clinical Model
0.093	0.923	Clinical Model
0.093	0.925	Clinical Model
0.093	0.927	Clinical Model
0.092	0.929	Clinical Model
0.09	0.929	Clinical Model
0.088	0.929	Clinical Model
0.087	0.929	Clinical Model
0.085	0.929	Clinical Model
0.085	0.931	Clinical Model
0.085	0.933	Clinical Model
0.083	0.933	Clinical Model
0.083	0.935	Clinical Model
0.083	0.937	Clinical Model
0.083	0.939	Clinical Model
0.081	0.939	Clinical Model
0.081	0.941	Clinical Model
0.081	0.943	Clinical Model
0.081	0.945	Clinical Model
0.08	0.945	Clinical Model
0.078	0.945	Clinical Model
0.078	0.947	Clinical Model
0.078	0.949	Clinical Model
0.076	0.949	Clinical Model
0.074	0.949	Clinical Model
0.073	0.949	Clinical Model
0.073	0.951	Clinical Model
0.073	0.953	Clinical Model
0.073	0.955	Clinical Model
0.073	0.957	Clinical Model
0.071	0.957	Clinical Model
0.068	0.957	Clinical Model
0.066	0.957	Clinical Model
0.066	0.959	Clinical Model
0.064	0.959	Clinical Model
0.062	0.959	Clinical Model
0.062	0.961	Clinical Model
0.061	0.961	Clinical Model
0.057	0.961	Clinical Model
0.057	0.963	Clinical Model
0.057	0.965	Clinical Model
0.057	0.967	Clinical Model
0.056	0.967	Clinical Model
0.054	0.967	Clinical Model
0.052	0.967	Clinical Model
0.051	0.967	Clinical Model
0.049	0.967	Clinical Model
0.049	0.969	Clinical Model
0.047	0.969	Clinical Model
0.045	0.969	Clinical Model
0.045	0.971	Clinical Model
0.044	0.971	Clinical Model
0.042	0.971	Clinical Model
0.042	0.973	Clinical Model
0.04	0.973	Clinical Model
0.039	0.973	Clinical Model
0.039	0.975	Clinical Model
0.037	0.975	Clinical Model
0.035	0.975	Clinical Model
0.034	0.975	Clinical Model
0.032	0.975	Clinical Model
0.03	0.975	Clinical Model
0.029	0.975	Clinical Model
0.029	0.977	Clinical Model
0.029	0.979	Clinical Model
0.027	0.979	Clinical Model
0.025	0.979	Clinical Model
0.025	0.981	Clinical Model
0.023	0.981	Clinical Model
0.022	0.981	Clinical Model
0.022	0.983	Clinical Model
0.02	0.983	Clinical Model
0.018	0.983	Clinical Model
0.018	0.985	Clinical Model
0.017	0.985	Clinical Model
0.015	0.985	Clinical Model
0.013	0.985	Clinical Model
0.013	0.987	Clinical Model
0.012	0.987	Clinical Model
0.01	0.987	Clinical Model
0.008	0.987	Clinical Model
0.008	0.989	Clinical Model
0.008	0.991	Clinical Model
0.008	0.994	Clinical Model
0.006	0.994	Clinical Model
0.005	0.994	Clinical Model
0.005	0.996	Clinical Model
0.005	0.998	Clinical Model
0.003	0.998	Clinical Model
0.002	0.998	Clinical Model
0	0.998	Clinical Model
0	1	Clinical Model
1	0	Clinical Model + Biomarker
1	0.002	Clinical Model + Biomarker
1	0.004	Clinical Model + Biomarker
1	0.006	Clinical Model + Biomarker
1	0.008	Clinical Model + Biomarker
1	0.01	Clinical Model + Biomarker
1	0.011	Clinical Model + Biomarker
1	0.013	Clinical Model + Biomarker
1	0.015	Clinical Model + Biomarker
1	0.015	Clinical Model + Biomarker
1	0.017	Clinical Model + Biomarker
1	0.017	Clinical Model + Biomarker
1	0.019	Clinical Model + Biomarker
1	0.02	Clinical Model + Biomarker
1	0.022	Clinical Model + Biomarker
1	0.022	Clinical Model + Biomarker
1	0.022	Clinical Model + Biomarker
1	0.024	Clinical Model + Biomarker
1	0.025	Clinical Model + Biomarker
1	0.025	Clinical Model + Biomarker
1	0.027	Clinical Model + Biomarker
1	0.029	Clinical Model + Biomarker
1	0.031	Clinical Model + Biomarker
1	0.033	Clinical Model + Biomarker
1	0.035	Clinical Model + Biomarker
1	0.036	Clinical Model + Biomarker
1	0.036	Clinical Model + Biomarker
1	0.038	Clinical Model + Biomarker
1	0.041	Clinical Model + Biomarker
1	0.043	Clinical Model + Biomarker
1	0.045	Clinical Model + Biomarker
1	0.047	Clinical Model + Biomarker
1	0.049	Clinical Model + Biomarker
1	0.049	Clinical Model + Biomarker
1	0.051	Clinical Model + Biomarker
1	0.053	Clinical Model + Biomarker
1	0.053	Clinical Model + Biomarker
1	0.054	Clinical Model + Biomarker
1	0.055	Clinical Model + Biomarker
1	0.057	Clinical Model + Biomarker
1	0.059	Clinical Model + Biomarker
1	0.061	Clinical Model + Biomarker
1	0.061	Clinical Model + Biomarker
1	0.063	Clinical Model + Biomarker
1	0.065	Clinical Model + Biomarker
1	0.066	Clinical Model + Biomarker
1	0.066	Clinical Model + Biomarker
1	0.068	Clinical Model + Biomarker
1	0.07	Clinical Model + Biomarker
1	0.072	Clinical Model + Biomarker
1	0.072	Clinical Model + Biomarker
1	0.075	Clinical Model + Biomarker
1	0.077	Clinical Model + Biomarker
1	0.079	Clinical Model + Biomarker
1	0.081	Clinical Model + Biomarker
0.999	0.081	Clinical Model + Biomarker
0.999	0.083	Clinical Model + Biomarker
0.999	0.083	Clinical Model + Biomarker
0.999	0.083	Clinical Model + Biomarker
0.999	0.085	Clinical Model + Biomarker
0.999	0.086	Clinical Model + Biomarker
0.999	0.088	Clinical Model + Biomarker
0.999	0.09	Clinical Model + Biomarker
0.999	0.09	Clinical Model + Biomarker
0.998	0.09	Clinical Model + Biomarker
0.998	0.092	Clinical Model + Biomarker
0.998	0.094	Clinical Model + Biomarker
0.998	0.096	Clinical Model + Biomarker
0.998	0.097	Clinical Model + Biomarker
0.998	0.098	Clinical Model + Biomarker
0.998	0.1	Clinical Model + Biomarker
0.998	0.102	Clinical Model + Biomarker
0.998	0.104	Clinical Model + Biomarker
0.998	0.106	Clinical Model + Biomarker
0.998	0.108	Clinical Model + Biomarker
0.998	0.11	Clinical Model + Biomarker
0.998	0.112	Clinical Model + Biomarker
0.998	0.114	Clinical Model + Biomarker
0.998	0.116	Clinical Model + Biomarker
0.998	0.118	Clinical Model + Biomarker
0.998	0.12	Clinical Model + Biomarker
0.998	0.122	Clinical Model + Biomarker
0.998	0.124	Clinical Model + Biomarker
0.998	0.126	Clinical Model + Biomarker
0.996	0.126	Clinical Model + Biomarker
0.996	0.128	Clinical Model + Biomarker
0.996	0.128	Clinical Model + Biomarker
0.996	0.128	Clinical Model + Biomarker
0.996	0.13	Clinical Model + Biomarker
0.996	0.132	Clinical Model + Biomarker
0.996	0.134	Clinical Model + Biomarker
0.996	0.136	Clinical Model + Biomarker
0.996	0.139	Clinical Model + Biomarker
0.996	0.139	Clinical Model + Biomarker
0.996	0.141	Clinical Model + Biomarker
0.996	0.141	Clinical Model + Biomarker
0.996	0.143	Clinical Model + Biomarker
0.996	0.145	Clinical Model + Biomarker
0.996	0.145	Clinical Model + Biomarker
0.996	0.147	Clinical Model + Biomarker
0.996	0.148	Clinical Model + Biomarker
0.996	0.15	Clinical Model + Biomarker
0.996	0.152	Clinical Model + Biomarker
0.996	0.153	Clinical Model + Biomarker
0.996	0.155	Clinical Model + Biomarker
0.996	0.157	Clinical Model + Biomarker
0.996	0.158	Clinical Model + Biomarker
0.994	0.158	Clinical Model + Biomarker
0.994	0.16	Clinical Model + Biomarker
0.994	0.16	Clinical Model + Biomarker
0.994	0.16	Clinical Model + Biomarker
0.994	0.162	Clinical Model + Biomarker
0.994	0.162	Clinical Model + Biomarker
0.994	0.164	Clinical Model + Biomarker
0.994	0.166	Clinical Model + Biomarker
0.994	0.167	Clinical Model + Biomarker
0.994	0.169	Clinical Model + Biomarker
0.994	0.171	Clinical Model + Biomarker
0.992	0.171	Clinical Model + Biomarker
0.992	0.173	Clinical Model + Biomarker
0.992	0.173	Clinical Model + Biomarker
0.992	0.175	Clinical Model + Biomarker
0.992	0.176	Clinical Model + Biomarker
0.992	0.178	Clinical Model + Biomarker
0.992	0.18	Clinical Model + Biomarker
0.992	0.182	Clinical Model + Biomarker
0.992	0.184	Clinical Model + Biomarker
0.992	0.184	Clinical Model + Biomarker
0.992	0.186	Clinical Model + Biomarker
0.992	0.188	Clinical Model + Biomarker
0.99	0.188	Clinical Model + Biomarker
0.99	0.188	Clinical Model + Biomarker
0.99	0.19	Clinical Model + Biomarker
0.99	0.192	Clinical Model + Biomarker
0.99	0.194	Clinical Model + Biomarker
0.989	0.194	Clinical Model + Biomarker
0.988	0.194	Clinical Model + Biomarker
0.988	0.196	Clinical Model + Biomarker
0.988	0.198	Clinical Model + Biomarker
0.986	0.198	Clinical Model + Biomarker
0.986	0.2	Clinical Model + Biomarker
0.986	0.203	Clinical Model + Biomarker
0.986	0.203	Clinical Model + Biomarker
0.986	0.205	Clinical Model + Biomarker
0.984	0.205	Clinical Model + Biomarker
0.984	0.207	Clinical Model + Biomarker
0.984	0.208	Clinical Model + Biomarker
0.984	0.208	Clinical Model + Biomarker
0.984	0.21	Clinical Model + Biomarker
0.984	0.21	Clinical Model + Biomarker
0.984	0.212	Clinical Model + Biomarker
0.984	0.214	Clinical Model + Biomarker
0.982	0.214	Clinical Model + Biomarker
0.982	0.214	Clinical Model + Biomarker
0.982	0.216	Clinical Model + Biomarker
0.98	0.216	Clinical Model + Biomarker
0.98	0.217	Clinical Model + Biomarker
0.979	0.217	Clinical Model + Biomarker
0.979	0.219	Clinical Model + Biomarker
0.979	0.221	Clinical Model + Biomarker
0.979	0.222	Clinical Model + Biomarker
0.979	0.223	Clinical Model + Biomarker
0.979	0.224	Clinical Model + Biomarker
0.979	0.226	Clinical Model + Biomarker
0.979	0.226	Clinical Model + Biomarker
0.977	0.226	Clinical Model + Biomarker
0.977	0.228	Clinical Model + Biomarker
0.977	0.23	Clinical Model + Biomarker
0.977	0.23	Clinical Model + Biomarker
0.977	0.231	Clinical Model + Biomarker
0.977	0.233	Clinical Model + Biomarker
0.977	0.233	Clinical Model + Biomarker
0.975	0.233	Clinical Model + Biomarker
0.974	0.233	Clinical Model + Biomarker
0.974	0.234	Clinical Model + Biomarker
0.974	0.236	Clinical Model + Biomarker
0.974	0.236	Clinical Model + Biomarker
0.974	0.238	Clinical Model + Biomarker
0.972	0.238	Clinical Model + Biomarker
0.97	0.238	Clinical Model + Biomarker
0.97	0.239	Clinical Model + Biomarker
0.97	0.241	Clinical Model + Biomarker
0.97	0.241	Clinical Model + Biomarker
0.97	0.243	Clinical Model + Biomarker
0.97	0.245	Clinical Model + Biomarker
0.97	0.247	Clinical Model + Biomarker
0.97	0.249	Clinical Model + Biomarker
0.968	0.249	Clinical Model + Biomarker
0.968	0.251	Clinical Model + Biomarker
0.968	0.252	Clinical Model + Biomarker
0.968	0.254	Clinical Model + Biomarker
0.968	0.256	Clinical Model + Biomarker
0.966	0.256	Clinical Model + Biomarker
0.966	0.257	Clinical Model + Biomarker
0.965	0.257	Clinical Model + Biomarker
0.963	0.257	Clinical Model + Biomarker
0.962	0.257	Clinical Model + Biomarker
0.962	0.258	Clinical Model + Biomarker
0.962	0.26	Clinical Model + Biomarker
0.962	0.26	Clinical Model + Biomarker
0.962	0.262	Clinical Model + Biomarker
0.961	0.262	Clinical Model + Biomarker
0.96	0.262	Clinical Model + Biomarker
0.96	0.264	Clinical Model + Biomarker
0.96	0.267	Clinical Model + Biomarker
0.96	0.267	Clinical Model + Biomarker
0.96	0.269	Clinical Model + Biomarker
0.96	0.271	Clinical Model + Biomarker
0.96	0.272	Clinical Model + Biomarker
0.96	0.274	Clinical Model + Biomarker
0.96	0.276	Clinical Model + Biomarker
0.96	0.278	Clinical Model + Biomarker
0.96	0.278	Clinical Model + Biomarker
0.959	0.278	Clinical Model + Biomarker
0.957	0.278	Clinical Model + Biomarker
0.957	0.28	Clinical Model + Biomarker
0.957	0.282	Clinical Model + Biomarker
0.956	0.282	Clinical Model + Biomarker
0.956	0.284	Clinical Model + Biomarker
0.956	0.286	Clinical Model + Biomarker
0.955	0.286	Clinical Model + Biomarker
0.955	0.288	Clinical Model + Biomarker
0.955	0.29	Clinical Model + Biomarker
0.955	0.292	Clinical Model + Biomarker
0.955	0.294	Clinical Model + Biomarker
0.954	0.294	Clinical Model + Biomarker
0.952	0.294	Clinical Model + Biomarker
0.952	0.296	Clinical Model + Biomarker
0.95	0.296	Clinical Model + Biomarker
0.949	0.296	Clinical Model + Biomarker
0.949	0.299	Clinical Model + Biomarker
0.949	0.301	Clinical Model + Biomarker
0.947	0.301	Clinical Model + Biomarker
0.945	0.301	Clinical Model + Biomarker
0.945	0.303	Clinical Model + Biomarker
0.945	0.305	Clinical Model + Biomarker
0.944	0.305	Clinical Model + Biomarker
0.944	0.307	Clinical Model + Biomarker
0.942	0.307	Clinical Model + Biomarker
0.94	0.307	Clinical Model + Biomarker
0.94	0.309	Clinical Model + Biomarker
0.94	0.311	Clinical Model + Biomarker
0.939	0.311	Clinical Model + Biomarker
0.939	0.313	Clinical Model + Biomarker
0.939	0.316	Clinical Model + Biomarker
0.939	0.316	Clinical Model + Biomarker
0.939	0.318	Clinical Model + Biomarker
0.939	0.32	Clinical Model + Biomarker
0.937	0.32	Clinical Model + Biomarker
0.937	0.322	Clinical Model + Biomarker
0.936	0.322	Clinical Model + Biomarker
0.934	0.322	Clinical Model + Biomarker
0.934	0.324	Clinical Model + Biomarker
0.934	0.326	Clinical Model + Biomarker
0.934	0.326	Clinical Model + Biomarker
0.934	0.328	Clinical Model + Biomarker
0.934	0.33	Clinical Model + Biomarker
0.934	0.33	Clinical Model + Biomarker
0.934	0.331	Clinical Model + Biomarker
0.934	0.332	Clinical Model + Biomarker
0.932	0.332	Clinical Model + Biomarker
0.932	0.334	Clinical Model + Biomarker
0.932	0.336	Clinical Model + Biomarker
0.932	0.338	Clinical Model + Biomarker
0.932	0.339	Clinical Model + Biomarker
0.932	0.339	Clinical Model + Biomarker
0.932	0.341	Clinical Model + Biomarker
0.932	0.343	Clinical Model + Biomarker
0.932	0.345	Clinical Model + Biomarker
0.93	0.345	Clinical Model + Biomarker
0.93	0.347	Clinical Model + Biomarker
0.929	0.347	Clinical Model + Biomarker
0.929	0.349	Clinical Model + Biomarker
0.929	0.351	Clinical Model + Biomarker
0.929	0.352	Clinical Model + Biomarker
0.927	0.352	Clinical Model + Biomarker
0.927	0.352	Clinical Model + Biomarker
0.927	0.354	Clinical Model + Biomarker
0.927	0.354	Clinical Model + Biomarker
0.927	0.355	Clinical Model + Biomarker
0.927	0.357	Clinical Model + Biomarker
0.927	0.358	Clinical Model + Biomarker
0.927	0.36	Clinical Model + Biomarker
0.927	0.362	Clinical Model + Biomarker
0.927	0.362	Clinical Model + Biomarker
0.927	0.365	Clinical Model + Biomarker
0.927	0.367	Clinical Model + Biomarker
0.927	0.369	Clinical Model + Biomarker
0.927	0.371	Clinical Model + Biomarker
0.927	0.373	Clinical Model + Biomarker
0.927	0.373	Clinical Model + Biomarker
0.925	0.373	Clinical Model + Biomarker
0.925	0.375	Clinical Model + Biomarker
0.925	0.375	Clinical Model + Biomarker
0.925	0.375	Clinical Model + Biomarker
0.925	0.377	Clinical Model + Biomarker
0.923	0.377	Clinical Model + Biomarker
0.923	0.38	Clinical Model + Biomarker
0.921	0.38	Clinical Model + Biomarker
0.921	0.382	Clinical Model + Biomarker
0.921	0.382	Clinical Model + Biomarker
0.92	0.382	Clinical Model + Biomarker
0.92	0.383	Clinical Model + Biomarker
0.92	0.385	Clinical Model + Biomarker
0.92	0.387	Clinical Model + Biomarker
0.92	0.389	Clinical Model + Biomarker
0.92	0.389	Clinical Model + Biomarker
0.92	0.391	Clinical Model + Biomarker
0.919	0.392	Clinical Model + Biomarker
0.919	0.393	Clinical Model + Biomarker
0.917	0.393	Clinical Model + Biomarker
0.915	0.393	Clinical Model + Biomarker
0.915	0.395	Clinical Model + Biomarker
0.914	0.395	Clinical Model + Biomarker
0.912	0.395	Clinical Model + Biomarker
0.91	0.395	Clinical Model + Biomarker
0.91	0.397	Clinical Model + Biomarker
0.909	0.397	Clinical Model + Biomarker
0.907	0.397	Clinical Model + Biomarker
0.907	0.398	Clinical Model + Biomarker
0.907	0.4	Clinical Model + Biomarker
0.905	0.4	Clinical Model + Biomarker
0.905	0.402	Clinical Model + Biomarker
0.905	0.404	Clinical Model + Biomarker
0.905	0.406	Clinical Model + Biomarker
0.904	0.406	Clinical Model + Biomarker
0.902	0.406	Clinical Model + Biomarker
0.9	0.406	Clinical Model + Biomarker
0.9	0.408	Clinical Model + Biomarker
0.9	0.409	Clinical Model + Biomarker
0.899	0.409	Clinical Model + Biomarker
0.898	0.409	Clinical Model + Biomarker
0.898	0.411	Clinical Model + Biomarker
0.898	0.413	Clinical Model + Biomarker
0.898	0.413	Clinical Model + Biomarker
0.898	0.414	Clinical Model + Biomarker
0.896	0.414	Clinical Model + Biomarker
0.896	0.414	Clinical Model + Biomarker
0.896	0.416	Clinical Model + Biomarker
0.896	0.417	Clinical Model + Biomarker
0.896	0.419	Clinical Model + Biomarker
0.894	0.419	Clinical Model + Biomarker
0.893	0.419	Clinical Model + Biomarker
0.891	0.419	Clinical Model + Biomarker
0.891	0.421	Clinical Model + Biomarker
0.891	0.423	Clinical Model + Biomarker
0.889	0.423	Clinical Model + Biomarker
0.889	0.423	Clinical Model + Biomarker
0.887	0.423	Clinical Model + Biomarker
0.887	0.425	Clinical Model + Biomarker
0.886	0.425	Clinical Model + Biomarker
0.886	0.427	Clinical Model + Biomarker
0.884	0.427	Clinical Model + Biomarker
0.882	0.427	Clinical Model + Biomarker
0.882	0.429	Clinical Model + Biomarker
0.882	0.43	Clinical Model + Biomarker
0.882	0.432	Clinical Model + Biomarker
0.881	0.432	Clinical Model + Biomarker
0.881	0.434	Clinical Model + Biomarker
0.881	0.436	Clinical Model + Biomarker
0.879	0.436	Clinical Model + Biomarker
0.877	0.436	Clinical Model + Biomarker
0.875	0.436	Clinical Model + Biomarker
0.875	0.436	Clinical Model + Biomarker
0.875	0.438	Clinical Model + Biomarker
0.874	0.438	Clinical Model + Biomarker
0.874	0.44	Clinical Model + Biomarker
0.874	0.442	Clinical Model + Biomarker
0.874	0.444	Clinical Model + Biomarker
0.874	0.446	Clinical Model + Biomarker
0.872	0.446	Clinical Model + Biomarker
0.872	0.446	Clinical Model + Biomarker
0.87	0.446	Clinical Model + Biomarker
0.87	0.447	Clinical Model + Biomarker
0.87	0.447	Clinical Model + Biomarker
0.87	0.449	Clinical Model + Biomarker
0.868	0.449	Clinical Model + Biomarker
0.868	0.451	Clinical Model + Biomarker
0.868	0.453	Clinical Model + Biomarker
0.868	0.453	Clinical Model + Biomarker
0.868	0.455	Clinical Model + Biomarker
0.866	0.455	Clinical Model + Biomarker
0.866	0.457	Clinical Model + Biomarker
0.866	0.459	Clinical Model + Biomarker
0.866	0.461	Clinical Model + Biomarker
0.866	0.463	Clinical Model + Biomarker
0.866	0.465	Clinical Model + Biomarker
0.866	0.467	Clinical Model + Biomarker
0.864	0.467	Clinical Model + Biomarker
0.864	0.469	Clinical Model + Biomarker
0.863	0.469	Clinical Model + Biomarker
0.862	0.469	Clinical Model + Biomarker
0.862	0.469	Clinical Model + Biomarker
0.862	0.471	Clinical Model + Biomarker
0.862	0.471	Clinical Model + Biomarker
0.86	0.471	Clinical Model + Biomarker
0.86	0.471	Clinical Model + Biomarker
0.86	0.472	Clinical Model + Biomarker
0.86	0.474	Clinical Model + Biomarker
0.86	0.474	Clinical Model + Biomarker
0.859	0.474	Clinical Model + Biomarker
0.859	0.476	Clinical Model + Biomarker
0.858	0.476	Clinical Model + Biomarker
0.858	0.478	Clinical Model + Biomarker
0.858	0.478	Clinical Model + Biomarker
0.858	0.479	Clinical Model + Biomarker
0.858	0.48	Clinical Model + Biomarker
0.858	0.482	Clinical Model + Biomarker
0.858	0.484	Clinical Model + Biomarker
0.858	0.484	Clinical Model + Biomarker
0.858	0.486	Clinical Model + Biomarker
0.858	0.487	Clinical Model + Biomarker
0.858	0.489	Clinical Model + Biomarker
0.856	0.489	Clinical Model + Biomarker
0.856	0.49	Clinical Model + Biomarker
0.856	0.49	Clinical Model + Biomarker
0.856	0.49	Clinical Model + Biomarker
0.856	0.492	Clinical Model + Biomarker
0.856	0.494	Clinical Model + Biomarker
0.855	0.494	Clinical Model + Biomarker
0.855	0.496	Clinical Model + Biomarker
0.855	0.498	Clinical Model + Biomarker
0.853	0.498	Clinical Model + Biomarker
0.851	0.498	Clinical Model + Biomarker
0.851	0.5	Clinical Model + Biomarker
0.849	0.5	Clinical Model + Biomarker
0.849	0.502	Clinical Model + Biomarker
0.849	0.504	Clinical Model + Biomarker
0.848	0.504	Clinical Model + Biomarker
0.846	0.504	Clinical Model + Biomarker
0.846	0.506	Clinical Model + Biomarker
0.845	0.506	Clinical Model + Biomarker
0.844	0.506	Clinical Model + Biomarker
0.842	0.506	Clinical Model + Biomarker
0.842	0.508	Clinical Model + Biomarker
0.842	0.51	Clinical Model + Biomarker
0.842	0.512	Clinical Model + Biomarker
0.841	0.512	Clinical Model + Biomarker
0.841	0.514	Clinical Model + Biomarker
0.841	0.514	Clinical Model + Biomarker
0.841	0.514	Clinical Model + Biomarker
0.841	0.515	Clinical Model + Biomarker
0.841	0.516	Clinical Model + Biomarker
0.841	0.518	Clinical Model + Biomarker
0.84	0.518	Clinical Model + Biomarker
0.84	0.518	Clinical Model + Biomarker
0.84	0.52	Clinical Model + Biomarker
0.839	0.52	Clinical Model + Biomarker
0.837	0.52	Clinical Model + Biomarker
0.835	0.52	Clinical Model + Biomarker
0.835	0.52	Clinical Model + Biomarker
0.834	0.52	Clinical Model + Biomarker
0.834	0.522	Clinical Model + Biomarker
0.834	0.524	Clinical Model + Biomarker
0.833	0.524	Clinical Model + Biomarker
0.833	0.526	Clinical Model + Biomarker
0.833	0.528	Clinical Model + Biomarker
0.831	0.528	Clinical Model + Biomarker
0.831	0.529	Clinical Model + Biomarker
0.829	0.529	Clinical Model + Biomarker
0.828	0.529	Clinical Model + Biomarker
0.826	0.529	Clinical Model + Biomarker
0.826	0.531	Clinical Model + Biomarker
0.826	0.533	Clinical Model + Biomarker
0.826	0.533	Clinical Model + Biomarker
0.824	0.533	Clinical Model + Biomarker
0.824	0.533	Clinical Model + Biomarker
0.824	0.535	Clinical Model + Biomarker
0.824	0.537	Clinical Model + Biomarker
0.822	0.537	Clinical Model + Biomarker
0.82	0.537	Clinical Model + Biomarker
0.82	0.537	Clinical Model + Biomarker
0.818	0.537	Clinical Model + Biomarker
0.818	0.537	Clinical Model + Biomarker
0.818	0.538	Clinical Model + Biomarker
0.818	0.538	Clinical Model + Biomarker
0.816	0.538	Clinical Model + Biomarker
0.815	0.538	Clinical Model + Biomarker
0.815	0.54	Clinical Model + Biomarker
0.815	0.542	Clinical Model + Biomarker
0.815	0.544	Clinical Model + Biomarker
0.815	0.546	Clinical Model + Biomarker
0.813	0.546	Clinical Model + Biomarker
0.811	0.546	Clinical Model + Biomarker
0.811	0.548	Clinical Model + Biomarker
0.81	0.548	Clinical Model + Biomarker
0.81	0.55	Clinical Model + Biomarker
0.809	0.55	Clinical Model + Biomarker
0.809	0.552	Clinical Model + Biomarker
0.808	0.552	Clinical Model + Biomarker
0.806	0.552	Clinical Model + Biomarker
0.805	0.552	Clinical Model + Biomarker
0.803	0.552	Clinical Model + Biomarker
0.803	0.554	Clinical Model + Biomarker
0.802	0.554	Clinical Model + Biomarker
0.8	0.554	Clinical Model + Biomarker
0.799	0.554	Clinical Model + Biomarker
0.798	0.554	Clinical Model + Biomarker
0.796	0.554	Clinical Model + Biomarker
0.796	0.557	Clinical Model + Biomarker
0.794	0.557	Clinical Model + Biomarker
0.793	0.557	Clinical Model + Biomarker
0.793	0.559	Clinical Model + Biomarker
0.792	0.559	Clinical Model + Biomarker
0.791	0.559	Clinical Model + Biomarker
0.791	0.561	Clinical Model + Biomarker
0.791	0.563	Clinical Model + Biomarker
0.79	0.563	Clinical Model + Biomarker
0.789	0.563	Clinical Model + Biomarker
0.787	0.563	Clinical Model + Biomarker
0.787	0.565	Clinical Model + Biomarker
0.787	0.565	Clinical Model + Biomarker
0.785	0.565	Clinical Model + Biomarker
0.785	0.565	Clinical Model + Biomarker
0.785	0.567	Clinical Model + Biomarker
0.785	0.569	Clinical Model + Biomarker
0.785	0.571	Clinical Model + Biomarker
0.785	0.572	Clinical Model + Biomarker
0.784	0.572	Clinical Model + Biomarker
0.784	0.572	Clinical Model + Biomarker
0.782	0.572	Clinical Model + Biomarker
0.781	0.572	Clinical Model + Biomarker
0.779	0.572	Clinical Model + Biomarker
0.779	0.574	Clinical Model + Biomarker
0.779	0.576	Clinical Model + Biomarker
0.777	0.576	Clinical Model + Biomarker
0.777	0.576	Clinical Model + Biomarker
0.776	0.576	Clinical Model + Biomarker
0.775	0.576	Clinical Model + Biomarker
0.773	0.576	Clinical Model + Biomarker
0.773	0.576	Clinical Model + Biomarker
0.773	0.578	Clinical Model + Biomarker
0.773	0.58	Clinical Model + Biomarker
0.771	0.58	Clinical Model + Biomarker
0.771	0.582	Clinical Model + Biomarker
0.771	0.584	Clinical Model + Biomarker
0.771	0.586	Clinical Model + Biomarker
0.771	0.588	Clinical Model + Biomarker
0.771	0.591	Clinical Model + Biomarker
0.769	0.591	Clinical Model + Biomarker
0.767	0.591	Clinical Model + Biomarker
0.767	0.591	Clinical Model + Biomarker
0.766	0.591	Clinical Model + Biomarker
0.766	0.593	Clinical Model + Biomarker
0.764	0.593	Clinical Model + Biomarker
0.764	0.595	Clinical Model + Biomarker
0.764	0.597	Clinical Model + Biomarker
0.762	0.597	Clinical Model + Biomarker
0.762	0.599	Clinical Model + Biomarker
0.762	0.599	Clinical Model + Biomarker
0.762	0.601	Clinical Model + Biomarker
0.76	0.601	Clinical Model + Biomarker
0.76	0.601	Clinical Model + Biomarker
0.759	0.601	Clinical Model + Biomarker
0.758	0.601	Clinical Model + Biomarker
0.758	0.603	Clinical Model + Biomarker
0.758	0.603	Clinical Model + Biomarker
0.758	0.603	Clinical Model + Biomarker
0.756	0.603	Clinical Model + Biomarker
0.754	0.603	Clinical Model + Biomarker
0.754	0.606	Clinical Model + Biomarker
0.754	0.606	Clinical Model + Biomarker
0.753	0.606	Clinical Model + Biomarker
0.753	0.608	Clinical Model + Biomarker
0.753	0.61	Clinical Model + Biomarker
0.753	0.612	Clinical Model + Biomarker
0.752	0.612	Clinical Model + Biomarker
0.752	0.614	Clinical Model + Biomarker
0.752	0.616	Clinical Model + Biomarker
0.752	0.616	Clinical Model + Biomarker
0.752	0.618	Clinical Model + Biomarker
0.75	0.618	Clinical Model + Biomarker
0.75	0.62	Clinical Model + Biomarker
0.75	0.62	Clinical Model + Biomarker
0.748	0.62	Clinical Model + Biomarker
0.747	0.62	Clinical Model + Biomarker
0.747	0.623	Clinical Model + Biomarker
0.745	0.623	Clinical Model + Biomarker
0.745	0.625	Clinical Model + Biomarker
0.745	0.625	Clinical Model + Biomarker
0.745	0.625	Clinical Model + Biomarker
0.743	0.625	Clinical Model + Biomarker
0.743	0.627	Clinical Model + Biomarker
0.743	0.629	Clinical Model + Biomarker
0.743	0.631	Clinical Model + Biomarker
0.743	0.632	Clinical Model + Biomarker
0.743	0.634	Clinical Model + Biomarker
0.743	0.636	Clinical Model + Biomarker
0.743	0.637	Clinical Model + Biomarker
0.742	0.637	Clinical Model + Biomarker
0.741	0.637	Clinical Model + Biomarker
0.739	0.637	Clinical Model + Biomarker
0.737	0.637	Clinical Model + Biomarker
0.737	0.638	Clinical Model + Biomarker
0.737	0.64	Clinical Model + Biomarker
0.736	0.64	Clinical Model + Biomarker
0.734	0.64	Clinical Model + Biomarker
0.732	0.64	Clinical Model + Biomarker
0.73	0.64	Clinical Model + Biomarker
0.729	0.64	Clinical Model + Biomarker
0.727	0.64	Clinical Model + Biomarker
0.725	0.64	Clinical Model + Biomarker
0.725	0.642	Clinical Model + Biomarker
0.725	0.642	Clinical Model + Biomarker
0.725	0.644	Clinical Model + Biomarker
0.724	0.644	Clinical Model + Biomarker
0.724	0.646	Clinical Model + Biomarker
0.724	0.648	Clinical Model + Biomarker
0.723	0.648	Clinical Model + Biomarker
0.723	0.65	Clinical Model + Biomarker
0.723	0.652	Clinical Model + Biomarker
0.723	0.652	Clinical Model + Biomarker
0.722	0.652	Clinical Model + Biomarker
0.72	0.652	Clinical Model + Biomarker
0.72	0.652	Clinical Model + Biomarker
0.718	0.652	Clinical Model + Biomarker
0.716	0.652	Clinical Model + Biomarker
0.716	0.654	Clinical Model + Biomarker
0.715	0.654	Clinical Model + Biomarker
0.715	0.655	Clinical Model + Biomarker
0.714	0.655	Clinical Model + Biomarker
0.712	0.655	Clinical Model + Biomarker
0.712	0.657	Clinical Model + Biomarker
0.71	0.657	Clinical Model + Biomarker
0.71	0.657	Clinical Model + Biomarker
0.709	0.657	Clinical Model + Biomarker
0.709	0.657	Clinical Model + Biomarker
0.707	0.657	Clinical Model + Biomarker
0.707	0.657	Clinical Model + Biomarker
0.705	0.657	Clinical Model + Biomarker
0.705	0.659	Clinical Model + Biomarker
0.705	0.659	Clinical Model + Biomarker
0.704	0.659	Clinical Model + Biomarker
0.704	0.661	Clinical Model + Biomarker
0.704	0.663	Clinical Model + Biomarker
0.703	0.663	Clinical Model + Biomarker
0.702	0.663	Clinical Model + Biomarker
0.702	0.665	Clinical Model + Biomarker
0.702	0.665	Clinical Model + Biomarker
0.7	0.665	Clinical Model + Biomarker
0.7	0.665	Clinical Model + Biomarker
0.699	0.665	Clinical Model + Biomarker
0.697	0.665	Clinical Model + Biomarker
0.697	0.665	Clinical Model + Biomarker
0.697	0.667	Clinical Model + Biomarker
0.697	0.67	Clinical Model + Biomarker
0.697	0.67	Clinical Model + Biomarker
0.697	0.672	Clinical Model + Biomarker
0.696	0.672	Clinical Model + Biomarker
0.695	0.672	Clinical Model + Biomarker
0.694	0.672	Clinical Model + Biomarker
0.692	0.672	Clinical Model + Biomarker
0.692	0.674	Clinical Model + Biomarker
0.691	0.674	Clinical Model + Biomarker
0.691	0.676	Clinical Model + Biomarker
0.69	0.676	Clinical Model + Biomarker
0.688	0.676	Clinical Model + Biomarker
0.688	0.678	Clinical Model + Biomarker
0.687	0.678	Clinical Model + Biomarker
0.685	0.678	Clinical Model + Biomarker
0.684	0.678	Clinical Model + Biomarker
0.684	0.678	Clinical Model + Biomarker
0.682	0.678	Clinical Model + Biomarker
0.682	0.68	Clinical Model + Biomarker
0.682	0.682	Clinical Model + Biomarker
0.681	0.682	Clinical Model + Biomarker
0.681	0.684	Clinical Model + Biomarker
0.681	0.685	Clinical Model + Biomarker
0.679	0.685	Clinical Model + Biomarker
0.679	0.687	Clinical Model + Biomarker
0.677	0.687	Clinical Model + Biomarker
0.676	0.687	Clinical Model + Biomarker
0.676	0.689	Clinical Model + Biomarker
0.676	0.691	Clinical Model + Biomarker
0.674	0.691	Clinical Model + Biomarker
0.674	0.693	Clinical Model + Biomarker
0.673	0.693	Clinical Model + Biomarker
0.671	0.693	Clinical Model + Biomarker
0.671	0.693	Clinical Model + Biomarker
0.669	0.693	Clinical Model + Biomarker
0.669	0.695	Clinical Model + Biomarker
0.669	0.697	Clinical Model + Biomarker
0.669	0.699	Clinical Model + Biomarker
0.669	0.699	Clinical Model + Biomarker
0.669	0.701	Clinical Model + Biomarker
0.667	0.701	Clinical Model + Biomarker
0.667	0.704	Clinical Model + Biomarker
0.667	0.706	Clinical Model + Biomarker
0.667	0.708	Clinical Model + Biomarker
0.667	0.71	Clinical Model + Biomarker
0.665	0.71	Clinical Model + Biomarker
0.664	0.71	Clinical Model + Biomarker
0.662	0.71	Clinical Model + Biomarker
0.66	0.71	Clinical Model + Biomarker
0.659	0.71	Clinical Model + Biomarker
0.659	0.712	Clinical Model + Biomarker
0.659	0.714	Clinical Model + Biomarker
0.659	0.714	Clinical Model + Biomarker
0.659	0.716	Clinical Model + Biomarker
0.657	0.716	Clinical Model + Biomarker
0.655	0.716	Clinical Model + Biomarker
0.653	0.716	Clinical Model + Biomarker
0.653	0.716	Clinical Model + Biomarker
0.651	0.716	Clinical Model + Biomarker
0.651	0.718	Clinical Model + Biomarker
0.65	0.718	Clinical Model + Biomarker
0.65	0.72	Clinical Model + Biomarker
0.648	0.72	Clinical Model + Biomarker
0.647	0.72	Clinical Model + Biomarker
0.646	0.72	Clinical Model + Biomarker
0.646	0.722	Clinical Model + Biomarker
0.646	0.724	Clinical Model + Biomarker
0.646	0.725	Clinical Model + Biomarker
0.646	0.726	Clinical Model + Biomarker
0.646	0.728	Clinical Model + Biomarker
0.644	0.728	Clinical Model + Biomarker
0.644	0.73	Clinical Model + Biomarker
0.642	0.73	Clinical Model + Biomarker
0.641	0.73	Clinical Model + Biomarker
0.64	0.73	Clinical Model + Biomarker
0.638	0.73	Clinical Model + Biomarker
0.637	0.73	Clinical Model + Biomarker
0.635	0.73	Clinical Model + Biomarker
0.635	0.732	Clinical Model + Biomarker
0.635	0.734	Clinical Model + Biomarker
0.633	0.734	Clinical Model + Biomarker
0.633	0.736	Clinical Model + Biomarker
0.633	0.738	Clinical Model + Biomarker
0.633	0.74	Clinical Model + Biomarker
0.633	0.742	Clinical Model + Biomarker
0.632	0.742	Clinical Model + Biomarker
0.63	0.742	Clinical Model + Biomarker
0.628	0.742	Clinical Model + Biomarker
0.627	0.742	Clinical Model + Biomarker
0.627	0.744	Clinical Model + Biomarker
0.627	0.746	Clinical Model + Biomarker
0.625	0.746	Clinical Model + Biomarker
0.625	0.748	Clinical Model + Biomarker
0.625	0.749	Clinical Model + Biomarker
0.623	0.749	Clinical Model + Biomarker
0.623	0.75	Clinical Model + Biomarker
0.623	0.752	Clinical Model + Biomarker
0.622	0.752	Clinical Model + Biomarker
0.62	0.752	Clinical Model + Biomarker
0.618	0.752	Clinical Model + Biomarker
0.616	0.752	Clinical Model + Biomarker
0.615	0.752	Clinical Model + Biomarker
0.613	0.752	Clinical Model + Biomarker
0.613	0.754	Clinical Model + Biomarker
0.611	0.754	Clinical Model + Biomarker
0.611	0.755	Clinical Model + Biomarker
0.61	0.755	Clinical Model + Biomarker
0.608	0.755	Clinical Model + Biomarker
0.606	0.755	Clinical Model + Biomarker
0.606	0.757	Clinical Model + Biomarker
0.606	0.757	Clinical Model + Biomarker
0.606	0.757	Clinical Model + Biomarker
0.604	0.757	Clinical Model + Biomarker
0.602	0.757	Clinical Model + Biomarker
0.6	0.757	Clinical Model + Biomarker
0.6	0.759	Clinical Model + Biomarker
0.599	0.759	Clinical Model + Biomarker
0.599	0.761	Clinical Model + Biomarker
0.597	0.761	Clinical Model + Biomarker
0.597	0.763	Clinical Model + Biomarker
0.597	0.765	Clinical Model + Biomarker
0.597	0.765	Clinical Model + Biomarker
0.595	0.765	Clinical Model + Biomarker
0.594	0.765	Clinical Model + Biomarker
0.593	0.765	Clinical Model + Biomarker
0.592	0.765	Clinical Model + Biomarker
0.592	0.766	Clinical Model + Biomarker
0.592	0.768	Clinical Model + Biomarker
0.59	0.768	Clinical Model + Biomarker
0.588	0.768	Clinical Model + Biomarker
0.587	0.768	Clinical Model + Biomarker
0.585	0.768	Clinical Model + Biomarker
0.585	0.768	Clinical Model + Biomarker
0.585	0.77	Clinical Model + Biomarker
0.583	0.77	Clinical Model + Biomarker
0.581	0.77	Clinical Model + Biomarker
0.579	0.77	Clinical Model + Biomarker
0.579	0.772	Clinical Model + Biomarker
0.579	0.775	Clinical Model + Biomarker
0.579	0.777	Clinical Model + Biomarker
0.579	0.779	Clinical Model + Biomarker
0.579	0.78	Clinical Model + Biomarker
0.579	0.78	Clinical Model + Biomarker
0.577	0.78	Clinical Model + Biomarker
0.577	0.78	Clinical Model + Biomarker
0.575	0.78	Clinical Model + Biomarker
0.573	0.78	Clinical Model + Biomarker
0.573	0.78	Clinical Model + Biomarker
0.573	0.78	Clinical Model + Biomarker
0.572	0.78	Clinical Model + Biomarker
0.57	0.78	Clinical Model + Biomarker
0.568	0.78	Clinical Model + Biomarker
0.567	0.78	Clinical Model + Biomarker
0.565	0.78	Clinical Model + Biomarker
0.565	0.783	Clinical Model + Biomarker
0.563	0.783	Clinical Model + Biomarker
0.561	0.783	Clinical Model + Biomarker
0.56	0.783	Clinical Model + Biomarker
0.559	0.783	Clinical Model + Biomarker
0.559	0.783	Clinical Model + Biomarker
0.557	0.783	Clinical Model + Biomarker
0.557	0.783	Clinical Model + Biomarker
0.556	0.783	Clinical Model + Biomarker
0.556	0.783	Clinical Model + Biomarker
0.555	0.783	Clinical Model + Biomarker
0.555	0.785	Clinical Model + Biomarker
0.555	0.786	Clinical Model + Biomarker
0.554	0.786	Clinical Model + Biomarker
0.553	0.786	Clinical Model + Biomarker
0.551	0.786	Clinical Model + Biomarker
0.55	0.786	Clinical Model + Biomarker
0.548	0.786	Clinical Model + Biomarker
0.548	0.788	Clinical Model + Biomarker
0.548	0.788	Clinical Model + Biomarker
0.546	0.788	Clinical Model + Biomarker
0.546	0.789	Clinical Model + Biomarker
0.546	0.789	Clinical Model + Biomarker
0.546	0.791	Clinical Model + Biomarker
0.545	0.791	Clinical Model + Biomarker
0.545	0.793	Clinical Model + Biomarker
0.545	0.795	Clinical Model + Biomarker
0.545	0.797	Clinical Model + Biomarker
0.544	0.797	Clinical Model + Biomarker
0.544	0.798	Clinical Model + Biomarker
0.542	0.798	Clinical Model + Biomarker
0.54	0.798	Clinical Model + Biomarker
0.539	0.798	Clinical Model + Biomarker
0.537	0.798	Clinical Model + Biomarker
0.537	0.8	Clinical Model + Biomarker
0.536	0.8	Clinical Model + Biomarker
0.535	0.8	Clinical Model + Biomarker
0.535	0.801	Clinical Model + Biomarker
0.534	0.801	Clinical Model + Biomarker
0.534	0.801	Clinical Model + Biomarker
0.533	0.801	Clinical Model + Biomarker
0.533	0.803	Clinical Model + Biomarker
0.532	0.803	Clinical Model + Biomarker
0.53	0.803	Clinical Model + Biomarker
0.528	0.803	Clinical Model + Biomarker
0.528	0.803	Clinical Model + Biomarker
0.526	0.803	Clinical Model + Biomarker
0.526	0.803	Clinical Model + Biomarker
0.526	0.804	Clinical Model + Biomarker
0.524	0.804	Clinical Model + Biomarker
0.522	0.804	Clinical Model + Biomarker
0.522	0.804	Clinical Model + Biomarker
0.522	0.806	Clinical Model + Biomarker
0.522	0.808	Clinical Model + Biomarker
0.522	0.81	Clinical Model + Biomarker
0.521	0.81	Clinical Model + Biomarker
0.52	0.81	Clinical Model + Biomarker
0.519	0.81	Clinical Model + Biomarker
0.517	0.81	Clinical Model + Biomarker
0.515	0.81	Clinical Model + Biomarker
0.515	0.812	Clinical Model + Biomarker
0.515	0.814	Clinical Model + Biomarker
0.514	0.814	Clinical Model + Biomarker
0.512	0.814	Clinical Model + Biomarker
0.51	0.814	Clinical Model + Biomarker
0.51	0.815	Clinical Model + Biomarker
0.51	0.817	Clinical Model + Biomarker
0.51	0.817	Clinical Model + Biomarker
0.51	0.819	Clinical Model + Biomarker
0.51	0.821	Clinical Model + Biomarker
0.508	0.821	Clinical Model + Biomarker
0.508	0.821	Clinical Model + Biomarker
0.506	0.821	Clinical Model + Biomarker
0.504	0.821	Clinical Model + Biomarker
0.503	0.821	Clinical Model + Biomarker
0.503	0.823	Clinical Model + Biomarker
0.501	0.823	Clinical Model + Biomarker
0.501	0.825	Clinical Model + Biomarker
0.501	0.827	Clinical Model + Biomarker
0.499	0.827	Clinical Model + Biomarker
0.498	0.827	Clinical Model + Biomarker
0.497	0.827	Clinical Model + Biomarker
0.497	0.829	Clinical Model + Biomarker
0.496	0.829	Clinical Model + Biomarker
0.496	0.833	Clinical Model + Biomarker
0.496	0.835	Clinical Model + Biomarker
0.494	0.835	Clinical Model + Biomarker
0.494	0.835	Clinical Model + Biomarker
0.494	0.837	Clinical Model + Biomarker
0.493	0.837	Clinical Model + Biomarker
0.493	0.839	Clinical Model + Biomarker
0.492	0.839	Clinical Model + Biomarker
0.49	0.839	Clinical Model + Biomarker
0.488	0.839	Clinical Model + Biomarker
0.488	0.841	Clinical Model + Biomarker
0.486	0.841	Clinical Model + Biomarker
0.486	0.841	Clinical Model + Biomarker
0.484	0.841	Clinical Model + Biomarker
0.483	0.841	Clinical Model + Biomarker
0.481	0.841	Clinical Model + Biomarker
0.479	0.841	Clinical Model + Biomarker
0.479	0.843	Clinical Model + Biomarker
0.479	0.843	Clinical Model + Biomarker
0.477	0.843	Clinical Model + Biomarker
0.476	0.844	Clinical Model + Biomarker
0.476	0.846	Clinical Model + Biomarker
0.476	0.846	Clinical Model + Biomarker
0.474	0.846	Clinical Model + Biomarker
0.474	0.846	Clinical Model + Biomarker
0.472	0.846	Clinical Model + Biomarker
0.472	0.848	Clinical Model + Biomarker
0.47	0.848	Clinical Model + Biomarker
0.468	0.848	Clinical Model + Biomarker
0.467	0.848	Clinical Model + Biomarker
0.465	0.848	Clinical Model + Biomarker
0.465	0.85	Clinical Model + Biomarker
0.465	0.852	Clinical Model + Biomarker
0.464	0.852	Clinical Model + Biomarker
0.463	0.852	Clinical Model + Biomarker
0.461	0.852	Clinical Model + Biomarker
0.461	0.854	Clinical Model + Biomarker
0.461	0.854	Clinical Model + Biomarker
0.46	0.854	Clinical Model + Biomarker
0.46	0.856	Clinical Model + Biomarker
0.459	0.856	Clinical Model + Biomarker
0.459	0.857	Clinical Model + Biomarker
0.459	0.857	Clinical Model + Biomarker
0.458	0.857	Clinical Model + Biomarker
0.457	0.857	Clinical Model + Biomarker
0.455	0.857	Clinical Model + Biomarker
0.453	0.857	Clinical Model + Biomarker
0.451	0.857	Clinical Model + Biomarker
0.45	0.857	Clinical Model + Biomarker
0.45	0.859	Clinical Model + Biomarker
0.448	0.859	Clinical Model + Biomarker
0.446	0.859	Clinical Model + Biomarker
0.446	0.861	Clinical Model + Biomarker
0.446	0.861	Clinical Model + Biomarker
0.445	0.861	Clinical Model + Biomarker
0.445	0.863	Clinical Model + Biomarker
0.444	0.863	Clinical Model + Biomarker
0.442	0.863	Clinical Model + Biomarker
0.44	0.863	Clinical Model + Biomarker
0.439	0.863	Clinical Model + Biomarker
0.437	0.863	Clinical Model + Biomarker
0.435	0.863	Clinical Model + Biomarker
0.433	0.863	Clinical Model + Biomarker
0.433	0.865	Clinical Model + Biomarker
0.432	0.865	Clinical Model + Biomarker
0.43	0.865	Clinical Model + Biomarker
0.43	0.867	Clinical Model + Biomarker
0.428	0.867	Clinical Model + Biomarker
0.428	0.869	Clinical Model + Biomarker
0.427	0.869	Clinical Model + Biomarker
0.425	0.87	Clinical Model + Biomarker
0.424	0.87	Clinical Model + Biomarker
0.422	0.87	Clinical Model + Biomarker
0.42	0.87	Clinical Model + Biomarker
0.419	0.87	Clinical Model + Biomarker
0.417	0.87	Clinical Model + Biomarker
0.416	0.87	Clinical Model + Biomarker
0.416	0.87	Clinical Model + Biomarker
0.414	0.87	Clinical Model + Biomarker
0.414	0.871	Clinical Model + Biomarker
0.414	0.873	Clinical Model + Biomarker
[truncated: 370 more rows]

## Sheet: LS7 and ALI
specificity	sensitivity	name
1	0	Clinical Model
1	0.001	Clinical Model
1	0.003	Clinical Model
1	0.004	Clinical Model
1	0.005	Clinical Model
0.999	0.006	Clinical Model
0.999	0.008	Clinical Model
0.996	0.008	Clinical Model
0.996	0.009	Clinical Model
0.996	0.01	Clinical Model
0.996	0.011	Clinical Model
0.996	0.013	Clinical Model
0.996	0.014	Clinical Model
0.996	0.015	Clinical Model
0.996	0.017	Clinical Model
0.993	0.017	Clinical Model
0.993	0.018	Clinical Model
0.993	0.019	Clinical Model
0.993	0.021	Clinical Model
0.993	0.022	Clinical Model
0.993	0.023	Clinical Model
0.993	0.024	Clinical Model
0.993	0.026	Clinical Model
0.993	0.027	Clinical Model
0.993	0.028	Clinical Model
0.993	0.03	Clinical Model
0.993	0.031	Clinical Model
0.993	0.032	Clinical Model
0.993	0.034	Clinical Model
0.993	0.035	Clinical Model
0.993	0.036	Clinical Model
0.993	0.038	Clinical Model
0.993	0.039	Clinical Model
0.99	0.039	Clinical Model
0.99	0.04	Clinical Model
0.987	0.04	Clinical Model
0.984	0.04	Clinical Model
0.984	0.041	Clinical Model
0.98	0.041	Clinical Model
0.977	0.041	Clinical Model
0.977	0.043	Clinical Model
0.977	0.044	Clinical Model
0.977	0.045	Clinical Model
0.977	0.047	Clinical Model
0.977	0.048	Clinical Model
0.977	0.049	Clinical Model
0.977	0.051	Clinical Model
0.977	0.052	Clinical Model
0.977	0.053	Clinical Model
0.974	0.053	Clinical Model
0.974	0.054	Clinical Model
0.974	0.056	Clinical Model
0.974	0.057	Clinical Model
0.971	0.057	Clinical Model
0.971	0.058	Clinical Model
0.971	0.06	Clinical Model
0.971	0.061	Clinical Model
0.971	0.062	Clinical Model
0.968	0.064	Clinical Model
0.961	0.064	Clinical Model
0.961	0.065	Clinical Model
0.961	0.066	Clinical Model
0.961	0.067	Clinical Model
0.958	0.067	Clinical Model
0.955	0.067	Clinical Model
0.955	0.069	Clinical Model
0.955	0.07	Clinical Model
0.955	0.071	Clinical Model
0.955	0.073	Clinical Model
0.955	0.074	Clinical Model
0.955	0.075	Clinical Model
0.952	0.075	Clinical Model
0.949	0.075	Clinical Model
0.949	0.077	Clinical Model
0.948	0.078	Clinical Model
0.948	0.079	Clinical Model
0.948	0.08	Clinical Model
0.948	0.082	Clinical Model
0.945	0.082	Clinical Model
0.945	0.083	Clinical Model
0.943	0.083	Clinical Model
0.943	0.085	Clinical Model
0.94	0.085	Clinical Model
0.94	0.086	Clinical Model
0.937	0.086	Clinical Model
0.933	0.086	Clinical Model
0.933	0.087	Clinical Model
0.933	0.089	Clinical Model
0.933	0.09	Clinical Model
0.93	0.09	Clinical Model
0.93	0.091	Clinical Model
0.93	0.092	Clinical Model
0.93	0.094	Clinical Model
0.93	0.095	Clinical Model
0.93	0.096	Clinical Model
0.93	0.098	Clinical Model
0.927	0.098	Clinical Model
0.927	0.099	Clinical Model
0.927	0.1	Clinical Model
0.927	0.102	Clinical Model
0.927	0.103	Clinical Model
0.927	0.104	Clinical Model
0.927	0.106	Clinical Model
0.924	0.106	Clinical Model
0.924	0.107	Clinical Model
0.924	0.108	Clinical Model
0.921	0.108	Clinical Model
0.921	0.109	Clinical Model
0.921	0.111	Clinical Model
0.921	0.113	Clinical Model
0.921	0.115	Clinical Model
0.921	0.116	Clinical Model
0.918	0.116	Clinical Model
0.918	0.117	Clinical Model
0.917	0.12	Clinical Model
0.917	0.121	Clinical Model
0.917	0.122	Clinical Model
0.917	0.124	Clinical Model
0.914	0.124	Clinical Model
0.913	0.125	Clinical Model
0.91	0.125	Clinical Model
0.907	0.125	Clinical Model
0.907	0.126	Clinical Model
0.904	0.126	Clinical Model
0.904	0.127	Clinical Model
0.9	0.127	Clinical Model
0.899	0.129	Clinical Model
0.899	0.13	Clinical Model
0.895	0.13	Clinical Model
0.895	0.132	Clinical Model
0.895	0.133	Clinical Model
0.895	0.134	Clinical Model
0.895	0.135	Clinical Model
0.895	0.137	Clinical Model
0.892	0.137	Clinical Model
0.889	0.137	Clinical Model
0.889	0.138	Clinical Model
0.889	0.139	Clinical Model
0.889	0.141	Clinical Model
0.889	0.142	Clinical Model
0.889	0.143	Clinical Model
0.889	0.145	Clinical Model
0.889	0.146	Clinical Model
0.886	0.146	Clinical Model
0.886	0.147	Clinical Model
0.886	0.149	Clinical Model
0.886	0.151	Clinical Model
0.886	0.152	Clinical Model
0.883	0.152	Clinical Model
0.88	0.152	Clinical Model
0.88	0.154	Clinical Model
0.88	0.155	Clinical Model
0.88	0.156	Clinical Model
0.876	0.156	Clinical Model
0.876	0.158	Clinical Model
0.876	0.159	Clinical Model
0.876	0.16	Clinical Model
0.876	0.162	Clinical Model
0.876	0.163	Clinical Model
0.876	0.164	Clinical Model
0.873	0.164	Clinical Model
0.873	0.165	Clinical Model
0.87	0.165	Clinical Model
0.87	0.167	Clinical Model
0.87	0.168	Clinical Model
0.87	0.169	Clinical Model
0.867	0.169	Clinical Model
0.867	0.171	Clinical Model
0.867	0.172	Clinical Model
0.867	0.173	Clinical Model
0.864	0.173	Clinical Model
0.86	0.175	Clinical Model
0.86	0.176	Clinical Model
0.86	0.177	Clinical Model
0.857	0.177	Clinical Model
0.857	0.178	Clinical Model
0.857	0.18	Clinical Model
0.854	0.18	Clinical Model
0.854	0.181	Clinical Model
0.854	0.182	Clinical Model
0.854	0.184	Clinical Model
0.854	0.185	Clinical Model
0.851	0.185	Clinical Model
0.851	0.186	Clinical Model
0.851	0.188	Clinical Model
0.851	0.189	Clinical Model
0.851	0.19	Clinical Model
0.851	0.192	Clinical Model
0.851	0.193	Clinical Model
0.851	0.194	Clinical Model
0.851	0.195	Clinical Model
0.85	0.196	Clinical Model
0.85	0.198	Clinical Model
0.85	0.199	Clinical Model
0.85	0.2	Clinical Model
0.847	0.2	Clinical Model
0.847	0.202	Clinical Model
0.847	0.204	Clinical Model
0.847	0.206	Clinical Model
0.847	0.207	Clinical Model
0.844	0.207	Clinical Model
0.844	0.208	Clinical Model
0.844	0.209	Clinical Model
0.844	0.211	Clinical Model
0.844	0.212	Clinical Model
0.844	0.213	Clinical Model
0.844	0.216	Clinical Model
0.841	0.216	Clinical Model
0.841	0.217	Clinical Model
0.838	0.217	Clinical Model
0.838	0.219	Clinical Model
0.838	0.22	Clinical Model
0.838	0.221	Clinical Model
0.836	0.222	Clinical Model
0.836	0.223	Clinical Model
0.833	0.223	Clinical Model
0.833	0.225	Clinical Model
0.83	0.225	Clinical Model
0.83	0.226	Clinical Model
0.827	0.226	Clinical Model
0.827	0.227	Clinical Model
0.824	0.227	Clinical Model
0.821	0.227	Clinical Model
0.821	0.229	Clinical Model
0.821	0.23	Clinical Model
0.821	0.232	Clinical Model
0.821	0.234	Clinical Model
0.817	0.234	Clinical Model
0.817	0.235	Clinical Model
0.817	0.236	Clinical Model
0.814	0.236	Clinical Model
0.814	0.238	Clinical Model
0.814	0.239	Clinical Model
0.814	0.24	Clinical Model
0.814	0.241	Clinical Model
0.81	0.241	Clinical Model
0.81	0.243	Clinical Model
0.81	0.244	Clinical Model
0.81	0.245	Clinical Model
0.81	0.246	Clinical Model
0.809	0.247	Clinical Model
0.809	0.249	Clinical Model
0.809	0.25	Clinical Model
0.806	0.25	Clinical Model
0.806	0.251	Clinical Model
0.806	0.252	Clinical Model
0.806	0.254	Clinical Model
0.806	0.255	Clinical Model
0.806	0.256	Clinical Model
0.806	0.258	Clinical Model
0.806	0.259	Clinical Model
0.803	0.259	Clinical Model
0.803	0.26	Clinical Model
0.803	0.262	Clinical Model
0.8	0.262	Clinical Model
0.8	0.263	Clinical Model
0.8	0.264	Clinical Model
0.8	0.266	Clinical Model
0.796	0.266	Clinical Model
0.796	0.267	Clinical Model
0.793	0.267	Clinical Model
0.79	0.267	Clinical Model
0.79	0.268	Clinical Model
0.787	0.268	Clinical Model
0.784	0.268	Clinical Model
0.781	0.268	Clinical Model
0.781	0.269	Clinical Model
0.777	0.269	Clinical Model
0.777	0.271	Clinical Model
0.777	0.272	Clinical Model
0.774	0.272	Clinical Model
0.774	0.273	Clinical Model
0.774	0.274	Clinical Model
0.774	0.276	Clinical Model
0.774	0.277	Clinical Model
0.774	0.278	Clinical Model
0.774	0.28	Clinical Model
0.774	0.281	Clinical Model
0.774	0.282	Clinical Model
0.774	0.283	Clinical Model
0.774	0.285	Clinical Model
0.77	0.285	Clinical Model
0.77	0.286	Clinical Model
0.77	0.287	Clinical Model
0.77	0.289	Clinical Model
0.767	0.289	Clinical Model
0.766	0.289	Clinical Model
0.763	0.289	Clinical Model
0.763	0.291	Clinical Model
0.763	0.292	Clinical Model
0.76	0.292	Clinical Model
0.76	0.293	Clinical Model
0.76	0.295	Clinical Model
0.756	0.295	Clinical Model
0.753	0.295	Clinical Model
0.75	0.295	Clinical Model
0.75	0.296	Clinical Model
0.747	0.296	Clinical Model
0.744	0.296	Clinical Model
0.744	0.297	Clinical Model
0.744	0.299	Clinical Model
0.744	0.3	Clinical Model
0.744	0.301	Clinical Model
0.741	0.301	Clinical Model
0.737	0.301	Clinical Model
0.737	0.303	Clinical Model
0.737	0.305	Clinical Model
0.734	0.305	Clinical Model
0.734	0.306	Clinical Model
0.731	0.306	Clinical Model
0.728	0.308	Clinical Model
0.725	0.308	Clinical Model
0.725	0.309	Clinical Model
0.725	0.31	Clinical Model
0.725	0.312	Clinical Model
0.725	0.313	Clinical Model
0.725	0.314	Clinical Model
0.725	0.316	Clinical Model
0.725	0.317	Clinical Model
0.725	0.318	Clinical Model
0.724	0.319	Clinical Model
0.722	0.32	Clinical Model
0.719	0.32	Clinical Model
0.716	0.32	Clinical Model
0.713	0.32	Clinical Model
0.71	0.32	Clinical Model
0.71	0.321	Clinical Model
0.71	0.322	Clinical Model
0.708	0.323	Clinical Model
0.705	0.323	Clinical Model
0.702	0.323	Clinical Model
0.701	0.324	Clinical Model
0.701	0.325	Clinical Model
0.701	0.326	Clinical Model
0.698	0.327	Clinical Model
0.695	0.327	Clinical Model
0.692	0.327	Clinical Model
0.692	0.328	Clinical Model
0.689	0.328	Clinical Model
0.689	0.329	Clinical Model
0.689	0.331	Clinical Model
0.689	0.332	Clinical Model
0.689	0.333	Clinical Model
0.689	0.335	Clinical Model
0.689	0.337	Clinical Model
0.685	0.337	Clinical Model
0.685	0.338	Clinical Model
0.682	0.338	Clinical Model
0.679	0.338	Clinical Model
0.676	0.338	Clinical Model
0.676	0.34	Clinical Model
0.673	0.34	Clinical Model
0.673	0.341	Clinical Model
0.673	0.342	Clinical Model
0.673	0.344	Clinical Model
0.67	0.344	Clinical Model
0.666	0.344	Clinical Model
0.666	0.345	Clinical Model
0.666	0.346	Clinical Model
0.666	0.348	Clinical Model
0.663	0.348	Clinical Model
0.663	0.349	Clinical Model
0.663	0.35	Clinical Model
0.663	0.351	Clinical Model
0.662	0.354	Clinical Model
0.662	0.355	Clinical Model
0.662	0.356	Clinical Model
0.662	0.357	Clinical Model
0.659	0.357	Clinical Model
0.659	0.359	Clinical Model
0.659	0.36	Clinical Model
0.659	0.361	Clinical Model
0.659	0.364	Clinical Model
0.659	0.365	Clinical Model
0.656	0.365	Clinical Model
0.656	0.367	Clinical Model
0.656	0.368	Clinical Model
0.653	0.369	Clinical Model
0.653	0.371	Clinical Model
0.651	0.373	Clinical Model
0.651	0.374	Clinical Model
0.65	0.375	Clinical Model
0.647	0.375	Clinical Model
0.647	0.376	Clinical Model
0.644	0.376	Clinical Model
0.644	0.377	Clinical Model
0.644	0.379	Clinical Model
0.644	0.38	Clinical Model
0.644	0.382	Clinical Model
0.64	0.382	Clinical Model
0.637	0.382	Clinical Model
0.637	0.385	Clinical Model
0.637	0.386	Clinical Model
0.634	0.386	Clinical Model
0.631	0.386	Clinical Model
0.628	0.386	Clinical Model
0.628	0.388	Clinical Model
0.627	0.388	Clinical Model
0.627	0.39	Clinical Model
0.627	0.391	Clinical Model
0.627	0.392	Clinical Model
0.625	0.393	Clinical Model
0.625	0.394	Clinical Model
0.622	0.394	Clinical Model
0.622	0.397	Clinical Model
0.622	0.398	Clinical Model
0.622	0.4	Clinical Model
0.619	0.4	Clinical Model
0.616	0.4	Clinical Model
0.616	0.401	Clinical Model
0.616	0.402	Clinical Model
0.613	0.403	Clinical Model
0.613	0.404	Clinical Model
0.613	0.405	Clinical Model
0.613	0.406	Clinical Model
0.613	0.408	Clinical Model
0.613	0.409	Clinical Model
0.613	0.412	Clinical Model
0.613	0.413	Clinical Model
0.613	0.414	Clinical Model
0.613	0.416	Clinical Model
0.613	0.417	Clinical Model
0.61	0.417	Clinical Model
0.61	0.418	Clinical Model
0.61	0.419	Clinical Model
0.607	0.419	Clinical Model
0.607	0.421	Clinical Model
0.607	0.422	Clinical Model
0.607	0.423	Clinical Model
0.606	0.425	Clinical Model
0.606	0.427	Clinical Model
0.606	0.428	Clinical Model
0.602	0.428	Clinical Model
0.602	0.429	Clinical Model
0.602	0.43	Clinical Model
0.602	0.432	Clinical Model
0.602	0.434	Clinical Model
0.602	0.436	Clinical Model
0.602	0.437	Clinical Model
0.602	0.438	Clinical Model
0.599	0.438	Clinical Model
0.598	0.439	Clinical Model
0.598	0.441	Clinical Model
0.595	0.441	Clinical Model
0.592	0.441	Clinical Model
0.59	0.441	Clinical Model
0.59	0.442	Clinical Model
0.59	0.444	Clinical Model
0.588	0.445	Clinical Model
0.585	0.445	Clinical Model
0.582	0.445	Clinical Model
0.579	0.445	Clinical Model
0.579	0.446	Clinical Model
0.579	0.447	Clinical Model
0.579	0.448	Clinical Model
0.579	0.45	Clinical Model
0.579	0.451	Clinical Model
0.576	0.451	Clinical Model
0.576	0.454	Clinical Model
0.576	0.455	Clinical Model
0.576	0.456	Clinical Model
0.576	0.458	Clinical Model
0.576	0.459	Clinical Model
0.576	0.46	Clinical Model
0.576	0.461	Clinical Model
0.576	0.463	Clinical Model
0.573	0.463	Clinical Model
0.573	0.464	Clinical Model
0.573	0.465	Clinical Model
0.573	0.467	Clinical Model
0.569	0.467	Clinical Model
0.569	0.468	Clinical Model
0.569	0.469	Clinical Model
0.569	0.471	Clinical Model
0.569	0.472	Clinical Model
0.569	0.473	Clinical Model
0.569	0.474	Clinical Model
0.568	0.475	Clinical Model
0.567	0.476	Clinical Model
0.567	0.477	Clinical Model
0.567	0.479	Clinical Model
0.564	0.479	Clinical Model
0.564	0.48	Clinical Model
0.564	0.481	Clinical Model
0.561	0.481	Clinical Model
0.557	0.481	Clinical Model
0.557	0.483	Clinical Model
0.557	0.484	Clinical Model
0.557	0.485	Clinical Model
0.557	0.486	Clinical Model
0.557	0.488	Clinical Model
0.557	0.489	Clinical Model
0.557	0.49	Clinical Model
0.557	0.492	Clinical Model
0.557	0.493	Clinical Model
0.557	0.494	Clinical Model
0.557	0.496	Clinical Model
0.554	0.496	Clinical Model
0.554	0.498	Clinical Model
0.554	0.499	Clinical Model
0.551	0.499	Clinical Model
0.551	0.501	Clinical Model
0.551	0.502	Clinical Model
0.548	0.502	Clinical Model
0.548	0.503	Clinical Model
0.548	0.505	Clinical Model
0.548	0.506	Clinical Model
0.548	0.507	Clinical Model
0.548	0.509	Clinical Model
0.548	0.51	Clinical Model
0.548	0.511	Clinical Model
0.548	0.513	Clinical Model
0.548	0.514	Clinical Model
0.548	0.515	Clinical Model
0.548	0.516	Clinical Model
0.545	0.516	Clinical Model
0.545	0.518	Clinical Model
0.545	0.519	Clinical Model
0.542	0.519	Clinical Model
0.542	0.52	Clinical Model
0.538	0.52	Clinical Model
0.535	0.52	Clinical Model
0.535	0.521	Clinical Model
0.535	0.523	Clinical Model
0.533	0.523	Clinical Model
0.529	0.523	Clinical Model
0.529	0.524	Clinical Model
0.529	0.526	Clinical Model
0.529	0.527	Clinical Model
0.529	0.528	Clinical Model
0.529	0.53	Clinical Model
0.529	0.531	Clinical Model
0.529	0.532	Clinical Model
0.529	0.534	Clinical Model
0.529	0.535	Clinical Model
0.526	0.535	Clinical Model
0.526	0.536	Clinical Model
0.523	0.536	Clinical Model
0.523	0.538	Clinical Model
0.52	0.538	Clinical Model
0.52	0.539	Clinical Model
0.517	0.539	Clinical Model
0.517	0.54	Clinical Model
0.517	0.542	Clinical Model
0.517	0.543	Clinical Model
0.517	0.544	Clinical Model
0.517	0.546	Clinical Model
0.514	0.546	Clinical Model
0.514	0.547	Clinical Model
0.512	0.547	Clinical Model
0.511	0.548	Clinical Model
0.511	0.55	Clinical Model
0.508	0.55	Clinical Model
0.508	0.551	Clinical Model
0.508	0.552	Clinical Model
0.508	0.553	Clinical Model
0.508	0.555	Clinical Model
0.508	0.556	Clinical Model
0.505	0.556	Clinical Model
0.505	0.557	Clinical Model
0.502	0.557	Clinical Model
0.501	0.558	Clinical Model
0.498	0.558	Clinical Model
0.498	0.56	Clinical Model
0.495	0.56	Clinical Model
0.495	0.561	Clinical Model
0.495	0.562	Clinical Model
0.491	0.562	Clinical Model
0.488	0.562	Clinical Model
0.488	0.564	Clinical Model
0.488	0.565	Clinical Model
0.488	0.566	Clinical Model
0.485	0.566	Clinical Model
0.482	0.566	Clinical Model
0.479	0.566	Clinical Model
0.479	0.567	Clinical Model
0.479	0.569	Clinical Model
0.479	0.57	Clinical Model
0.479	0.571	Clinical Model
0.479	0.573	Clinical Model
0.476	0.573	Clinical Model
0.472	0.573	Clinical Model
0.472	0.574	Clinical Model
0.472	0.575	Clinical Model
0.472	0.577	Clinical Model
0.472	0.579	Clinical Model
0.472	0.581	Clinical Model
0.472	0.582	Clinical Model
0.469	0.582	Clinical Model
0.469	0.583	Clinical Model
0.466	0.583	Clinical Model
0.466	0.584	Clinical Model
0.466	0.586	Clinical Model
0.466	0.587	Clinical Model
0.463	0.587	Clinical Model
0.46	0.587	Clinical Model
0.46	0.588	Clinical Model
0.457	0.588	Clinical Model
0.457	0.59	Clinical Model
0.457	0.591	Clinical Model
0.457	0.592	Clinical Model
0.457	0.594	Clinical Model
0.457	0.595	Clinical Model
0.457	0.596	Clinical Model
0.457	0.597	Clinical Model
0.457	0.599	Clinical Model
0.457	0.6	Clinical Model
0.456	0.601	Clinical Model
0.456	0.602	Clinical Model
0.453	0.602	Clinical Model
0.453	0.604	Clinical Model
0.453	0.605	Clinical Model
0.453	0.606	Clinical Model
0.453	0.608	Clinical Model
0.452	0.609	Clinical Model
0.452	0.61	Clinical Model
0.449	0.61	Clinical Model
0.449	0.611	Clinical Model
0.446	0.611	Clinical Model
0.446	0.614	Clinical Model
0.446	0.615	Clinical Model
0.446	0.616	Clinical Model
0.443	0.616	Clinical Model
0.443	0.618	Clinical Model
0.443	0.619	Clinical Model
0.443	0.62	Clinical Model
0.443	0.622	Clinical Model
0.443	0.623	Clinical Model
0.439	0.623	Clinical Model
0.439	0.624	Clinical Model
0.436	0.624	Clinical Model
0.433	0.624	Clinical Model
0.433	0.626	Clinical Model
0.43	0.627	Clinical Model
0.43	0.628	Clinical Model
0.427	0.629	Clinical Model
0.427	0.631	Clinical Model
0.427	0.632	Clinical Model
0.424	0.632	Clinical Model
0.424	0.633	Clinical Model
0.424	0.635	Clinical Model
0.424	0.636	Clinical Model
0.424	0.637	Clinical Model
0.424	0.639	Clinical Model
0.424	0.64	Clinical Model
0.42	0.64	Clinical Model
0.417	0.64	Clinical Model
0.417	0.641	Clinical Model
0.417	0.643	Clinical Model
0.414	0.643	Clinical Model
0.412	0.643	Clinical Model
0.412	0.644	Clinical Model
0.412	0.645	Clinical Model
0.412	0.647	Clinical Model
0.412	0.649	Clinical Model
0.412	0.651	Clinical Model
0.412	0.652	Clinical Model
0.412	0.653	Clinical Model
0.412	0.655	Clinical Model
0.412	0.656	Clinical Model
0.412	0.657	Clinical Model
0.408	0.657	Clinical Model
0.408	0.658	Clinical Model
0.408	0.66	Clinical Model
0.405	0.66	Clinical Model
0.402	0.66	Clinical Model
0.402	0.661	Clinical Model
0.402	0.662	Clinical Model
0.402	0.664	Clinical Model
0.402	0.665	Clinical Model
0.402	0.666	Clinical Model
0.399	0.666	Clinical Model
0.399	0.668	Clinical Model
0.396	0.668	Clinical Model
0.393	0.668	Clinical Model
0.389	0.668	Clinical Model
0.389	0.669	Clinical Model
0.387	0.669	Clinical Model
0.386	0.67	Clinical Model
0.386	0.673	Clinical Model
0.383	0.673	Clinical Model
0.383	0.674	Clinical Model
0.383	0.675	Clinical Model
0.383	0.677	Clinical Model
0.383	0.678	Clinical Model
0.383	0.679	Clinical Model
0.383	0.681	Clinical Model
0.38	0.682	Clinical Model
0.38	0.683	Clinical Model
0.377	0.683	Clinical Model
0.373	0.683	Clinical Model
0.373	0.684	Clinical Model
0.373	0.686	Clinical Model
0.373	0.687	Clinical Model
0.37	0.688	Clinical Model
0.367	0.688	Clinical Model
0.364	0.688	Clinical Model
0.361	0.688	Clinical Model
0.361	0.69	Clinical Model
0.361	0.691	Clinical Model
0.358	0.691	Clinical Model
0.358	0.694	Clinical Model
0.358	0.695	Clinical Model
0.358	0.696	Clinical Model
0.355	0.696	Clinical Model
0.352	0.696	Clinical Model
0.347	0.697	Clinical Model
0.344	0.697	Clinical Model
0.341	0.697	Clinical Model
0.341	0.699	Clinical Model
0.341	0.7	Clinical Model
0.341	0.701	Clinical Model
0.341	0.702	Clinical Model
0.339	0.703	Clinical Model
0.339	0.704	Clinical Model
0.339	0.705	Clinical Model
0.335	0.705	Clinical Model
0.335	0.706	Clinical Model
0.335	0.708	Clinical Model
0.335	0.709	Clinical Model
0.335	0.71	Clinical Model
0.332	0.71	Clinical Model
0.332	0.712	Clinical Model
0.331	0.713	Clinical Model
0.325	0.713	Clinical Model
0.322	0.713	Clinical Model
0.322	0.714	Clinical Model
0.322	0.715	Clinical Model
0.319	0.715	Clinical Model
0.319	0.717	Clinical Model
0.316	0.717	Clinical Model
0.316	0.718	Clinical Model
0.316	0.719	Clinical Model
0.313	0.719	Clinical Model
0.313	0.721	Clinical Model
0.313	0.722	Clinical Model
0.309	0.722	Clinical Model
0.306	0.722	Clinical Model
0.306	0.723	Clinical Model
0.306	0.725	Clinical Model
0.306	0.726	Clinical Model
0.305	0.727	Clinical Model
0.305	0.728	Clinical Model
0.304	0.729	Clinical Model
0.301	0.729	Clinical Model
0.298	0.729	Clinical Model
0.298	0.73	Clinical Model
0.295	0.731	Clinical Model
0.292	0.731	Clinical Model
0.292	0.732	Clinical Model
0.292	0.733	Clinical Model
0.289	0.733	Clinical Model
0.289	0.734	Clinical Model
0.286	0.734	Clinical Model
0.286	0.736	Clinical Model
0.286	0.737	Clinical Model
0.286	0.738	Clinical Model
0.286	0.74	Clinical Model
0.283	0.74	Clinical Model
0.281	0.74	Clinical Model
0.278	0.74	Clinical Model
0.275	0.74	Clinical Model
0.273	0.741	Clinical Model
0.271	0.741	Clinical Model
0.268	0.742	Clinical Model
0.265	0.742	Clinical Model
0.262	0.743	Clinical Model
0.259	0.743	Clinical Model
0.252	0.743	Clinical Model
0.249	0.744	Clinical Model
0.249	0.747	Clinical Model
0.249	0.748	Clinical Model
0.249	0.749	Clinical Model
0.249	0.751	Clinical Model
0.249	0.752	Clinical Model
0.249	0.753	Clinical Model
0.249	0.755	Clinical Model
0.246	0.755	Clinical Model
0.246	0.756	Clinical Model
0.246	0.757	Clinical Model
0.246	0.758	Clinical Model
0.243	0.758	Clinical Model
0.243	0.76	Clinical Model
0.243	0.761	Clinical Model
0.243	0.762	Clinical Model
0.243	0.764	Clinical Model
0.243	0.765	Clinical Model
0.243	0.768	Clinical Model
0.243	0.769	Clinical Model
0.242	0.77	Clinical Model
0.239	0.77	Clinical Model
0.238	0.771	Clinical Model
0.238	0.772	Clinical Model
0.235	0.772	Clinical Model
0.232	0.772	Clinical Model
0.232	0.774	Clinical Model
0.229	0.774	Clinical Model
0.226	0.775	Clinical Model
0.223	0.775	Clinical Model
0.221	0.776	Clinical Model
0.221	0.777	Clinical Model
0.221	0.778	Clinical Model
0.221	0.78	Clinical Model
0.221	0.781	Clinical Model
0.219	0.781	Clinical Model
0.219	0.782	Clinical Model
0.217	0.783	Clinical Model
0.217	0.784	Clinical Model
0.217	0.786	Clinical Model
0.217	0.787	Clinical Model
0.217	0.788	Clinical Model
0.217	0.789	Clinical Model
0.217	0.791	Clinical Model
0.217	0.792	Clinical Model
0.217	0.793	Clinical Model
0.217	0.795	Clinical Model
0.217	0.796	Clinical Model
0.217	0.797	Clinical Model
0.214	0.797	Clinical Model
0.211	0.797	Clinical Model
0.207	0.797	Clinical Model
0.207	0.799	Clinical Model
0.204	0.799	Clinical Model
0.201	0.799	Clinical Model
0.201	0.8	Clinical Model
0.201	0.801	Clinical Model
0.201	0.803	Clinical Model
0.201	0.804	Clinical Model
0.201	0.805	Clinical Model
0.198	0.805	Clinical Model
0.198	0.806	Clinical Model
0.198	0.808	Clinical Model
0.195	0.808	Clinical Model
0.195	0.809	Clinical Model
0.195	0.81	Clinical Model
0.195	0.812	Clinical Model
0.195	0.813	Clinical Model
0.193	0.814	Clinical Model
0.193	0.815	Clinical Model
0.193	0.816	Clinical Model
0.19	0.816	Clinical Model
0.19	0.818	Clinical Model
0.19	0.819	Clinical Model
0.19	0.82	Clinical Model
0.187	0.82	Clinical Model
0.187	0.822	Clinical Model
0.184	0.822	Clinical Model
0.184	0.823	Clinical Model
0.184	0.824	Clinical Model
0.184	0.825	Clinical Model
0.184	0.827	Clinical Model
0.181	0.827	Clinical Model
0.181	0.828	Clinical Model
0.181	0.829	Clinical Model
0.181	0.831	Clinical Model
0.179	0.831	Clinical Model
0.179	0.832	Clinical Model
0.179	0.834	Clinical Model
0.176	0.834	Clinical Model
0.176	0.835	Clinical Model
0.176	0.836	Clinical Model
0.172	0.836	Clinical Model
0.172	0.838	Clinical Model
0.172	0.839	Clinical Model
0.169	0.839	Clinical Model
0.169	0.84	Clinical Model
0.166	0.84	Clinical Model
0.166	0.842	Clinical Model
0.163	0.842	Clinical Model
0.161	0.842	Clinical Model
0.158	0.842	Clinical Model
0.158	0.843	Clinical Model
0.158	0.845	Clinical Model
0.155	0.845	Clinical Model
0.153	0.845	Clinical Model
0.15	0.845	Clinical Model
0.147	0.845	Clinical Model
0.147	0.847	Clinical Model
0.147	0.849	Clinical Model
0.147	0.851	Clinical Model
0.144	0.851	Clinical Model
0.144	0.852	Clinical Model
0.141	0.852	Clinical Model
0.141	0.853	Clinical Model
0.141	0.855	Clinical Model
0.141	0.856	Clinical Model
0.141	0.857	Clinical Model
0.138	0.857	Clinical Model
0.138	0.859	Clinical Model
0.138	0.86	Clinical Model
0.138	0.861	Clinical Model
0.138	0.862	Clinical Model
0.134	0.862	Clinical Model
0.134	0.864	Clinical Model
0.134	0.866	Clinical Model
0.134	0.867	Clinical Model
0.131	0.867	Clinical Model
0.131	0.869	Clinical Model
0.131	0.87	Clinical Model
0.127	0.87	Clinical Model
0.127	0.871	Clinical Model
0.124	0.871	Clinical Model
0.124	0.873	Clinical Model
0.124	0.874	Clinical Model
0.124	0.875	Clinical Model
0.121	0.875	Clinical Model
0.118	0.875	Clinical Model
0.118	0.876	Clinical Model
0.118	0.878	Clinical Model
0.118	0.88	Clinical Model
0.118	0.882	Clinical Model
0.118	0.883	Clinical Model
0.118	0.884	Clinical Model
0.118	0.886	Clinical Model
0.115	0.886	Clinical Model
0.114	0.887	Clinical Model
0.113	0.887	Clinical Model
0.113	0.889	Clinical Model
0.113	0.89	Clinical Model
0.11	0.89	Clinical Model
0.11	0.891	Clinical Model
0.107	0.891	Clinical Model
0.107	0.893	Clinical Model
0.103	0.893	Clinical Model
0.103	0.894	Clinical Model
0.103	0.895	Clinical Model
0.103	0.897	Clinical Model
0.103	0.898	Clinical Model
0.1	0.898	Clinical Model
0.1	0.899	Clinical Model
0.097	0.899	Clinical Model
0.097	0.9	Clinical Model
0.097	0.902	Clinical Model
0.097	0.903	Clinical Model
0.097	0.904	Clinical Model
0.096	0.905	Clinical Model
0.096	0.907	Clinical Model
0.096	0.908	Clinical Model
0.094	0.908	Clinical Model
0.094	0.91	Clinical Model
0.091	0.91	Clinical Model
0.086	0.91	Clinical Model
0.082	0.91	Clinical Model
0.079	0.91	Clinical Model
0.079	0.911	Clinical Model
0.079	0.913	Clinical Model
0.076	0.913	Clinical Model
0.076	0.915	Clinical Model
0.073	0.915	Clinical Model
0.073	0.917	Clinical Model
0.073	0.918	Clinical Model
0.073	0.919	Clinical Model
0.073	0.921	Clinical Model
0.073	0.922	Clinical Model
0.07	0.922	Clinical Model
0.067	0.922	Clinical Model
0.065	0.922	Clinical Model
0.062	0.922	Clinical Model
0.062	0.924	Clinical Model
0.062	0.925	Clinical Model
0.058	0.925	Clinical Model
0.058	0.926	Clinical Model
0.058	0.928	Clinical Model
0.058	0.929	Clinical Model
0.058	0.93	Clinical Model
0.058	0.931	Clinical Model
0.057	0.932	Clinical Model
0.057	0.934	Clinical Model
0.057	0.935	Clinical Model
0.057	0.936	Clinical Model
0.057	0.937	Clinical Model
0.057	0.939	Clinical Model
0.057	0.94	Clinical Model
0.057	0.941	Clinical Model
0.051	0.941	Clinical Model
0.051	0.943	Clinical Model
0.051	0.944	Clinical Model
0.051	0.945	Clinical Model
0.048	0.945	Clinical Model
0.048	0.947	Clinical Model
0.048	0.948	Clinical Model
0.046	0.95	Clinical Model
0.042	0.95	Clinical Model
0.042	0.951	Clinical Model
0.042	0.952	Clinical Model
0.039	0.952	Clinical Model
0.039	0.954	Clinical Model
0.039	0.955	Clinical Model
0.037	0.955	Clinical Model
0.037	0.957	Clinical Model
0.037	0.958	Clinical Model
0.037	0.959	Clinical Model
0.037	0.961	Clinical Model
0.037	0.962	Clinical Model
0.037	0.963	Clinical Model
0.036	0.964	Clinical Model
0.036	0.965	Clinical Model
0.036	0.966	Clinical Model
0.032	0.966	Clinical Model
0.032	0.968	Clinical Model
0.032	0.969	Clinical Model
0.032	0.97	Clinical Model
0.029	0.97	Clinical Model
0.029	0.972	Clinical Model
0.026	0.972	Clinical Model
0.023	0.972	Clinical Model
0.02	0.972	Clinical Model
0.02	0.973	Clinical Model
0.016	0.973	Clinical Model
0.016	0.974	Clinical Model
0.013	0.974	Clinical Model
0.013	0.976	Clinical Model
0.013	0.977	Clinical Model
0.013	0.978	Clinical Model
0.013	0.979	Clinical Model
0.013	0.981	Clinical Model
0.013	0.982	Clinical Model
0.013	0.983	Clinical Model
0.01	0.983	Clinical Model
0.01	0.985	Clinical Model
0.01	0.986	Clinical Model
0.01	0.987	Clinical Model
0.01	0.989	Clinical Model
0.007	0.989	Clinical Model
0.007	0.99	Clinical Model
0.007	0.991	Clinical Model
0.007	0.992	Clinical Model
0.006	0.993	Clinical Model
0.003	0.993	Clinical Model
0.003	0.995	Clinical Model
0.003	0.996	Clinical Model
0	0.996	Clinical Model
0	0.997	Clinical Model
0	0.999	Clinical Model
0	1	Clinical Model
1	0	Clinical Model + Biomarker
1	0.001	Clinical Model + Biomarker
1	0.003	Clinical Model + Biomarker
1	0.004	Clinical Model + Biomarker
1	0.005	Clinical Model + Biomarker
1	0.005	Clinical Model + Biomarker
1	0.006	Clinical Model + Biomarker
1	0.007	Clinical Model + Biomarker
1	0.008	Clinical Model + Biomarker
1	0.009	Clinical Model + Biomarker
1	0.01	Clinical Model + Biomarker
1	0.011	Clinical Model + Biomarker
1	0.011	Clinical Model + Biomarker
1	0.013	Clinical Model + Biomarker
1	0.013	Clinical Model + Biomarker
1	0.014	Clinical Model + Biomarker
1	0.015	Clinical Model + Biomarker
1	0.016	Clinical Model + Biomarker
1	0.017	Clinical Model + Biomarker
1	0.019	Clinical Model + Biomarker
1	0.019	Clinical Model + Biomarker
1	0.02	Clinical Model + Biomarker
1	0.021	Clinical Model + Biomarker
1	0.021	Clinical Model + Biomarker
1	0.021	Clinical Model + Biomarker
0.997	0.021	Clinical Model + Biomarker
0.997	0.023	Clinical Model + Biomarker
0.997	0.024	Clinical Model + Biomarker
0.997	0.024	Clinical Model + Biomarker
0.997	0.026	Clinical Model + Biomarker
0.997	0.027	Clinical Model + Biomarker
0.997	0.027	Clinical Model + Biomarker
0.997	0.028	Clinical Model + Biomarker
0.997	0.029	Clinical Model + Biomarker
0.997	0.029	Clinical Model + Biomarker
0.997	0.029	Clinical Model + Biomarker
0.997	0.03	Clinical Model + Biomarker
0.997	0.031	Clinical Model + Biomarker
0.997	0.032	Clinical Model + Biomarker
0.997	0.033	Clinical Model + Biomarker
0.997	0.035	Clinical Model + Biomarker
0.997	0.036	Clinical Model + Biomarker
0.997	0.037	Clinical Model + Biomarker
0.997	0.038	Clinical Model + Biomarker
0.997	0.039	Clinical Model + Biomarker
0.997	0.04	Clinical Model + Biomarker
0.997	0.041	Clinical Model + Biomarker
0.997	0.043	Clinical Model + Biomarker
0.997	0.044	Clinical Model + Biomarker
0.997	0.045	Clinical Model + Biomarker
0.994	0.045	Clinical Model + Biomarker
0.994	0.046	Clinical Model + Biomarker
0.994	0.047	Clinical Model + Biomarker
0.994	0.048	Clinical Model + Biomarker
0.994	0.05	Clinical Model + Biomarker
0.994	0.051	Clinical Model + Biomarker
0.994	0.052	Clinical Model + Biomarker
0.994	0.053	Clinical Model + Biomarker
0.994	0.054	Clinical Model + Biomarker
0.994	0.055	Clinical Model + Biomarker
0.994	0.055	Clinical Model + Biomarker
0.994	0.056	Clinical Model + Biomarker
0.994	0.058	Clinical Model + Biomarker
0.994	0.059	Clinical Model + Biomarker
0.994	0.06	Clinical Model + Biomarker
0.994	0.061	Clinical Model + Biomarker
0.994	0.062	Clinical Model + Biomarker
0.994	0.063	Clinical Model + Biomarker
0.994	0.063	Clinical Model + Biomarker
0.994	0.064	Clinical Model + Biomarker
0.994	0.065	Clinical Model + Biomarker
0.994	0.065	Clinical Model + Biomarker
0.994	0.065	Clinical Model + Biomarker
0.994	0.067	Clinical Model + Biomarker
0.994	0.067	Clinical Model + Biomarker
0.994	0.068	Clinical Model + Biomarker
0.994	0.07	Clinical Model + Biomarker
0.994	0.07	Clinical Model + Biomarker
0.994	0.071	Clinical Model + Biomarker
0.994	0.072	Clinical Model + Biomarker
0.994	0.074	Clinical Model + Biomarker
0.994	0.075	Clinical Model + Biomarker
0.994	0.075	Clinical Model + Biomarker
0.994	0.077	Clinical Model + Biomarker
0.994	0.077	Clinical Model + Biomarker
0.99	0.077	Clinical Model + Biomarker
0.99	0.077	Clinical Model + Biomarker
0.99	0.078	Clinical Model + Biomarker
0.99	0.08	Clinical Model + Biomarker
0.99	0.08	Clinical Model + Biomarker
0.99	0.081	Clinical Model + Biomarker
0.99	0.083	Clinical Model + Biomarker
0.99	0.084	Clinical Model + Biomarker
0.99	0.084	Clinical Model + Biomarker
0.99	0.086	Clinical Model + Biomarker
0.99	0.087	Clinical Model + Biomarker
0.99	0.088	Clinical Model + Biomarker
0.99	0.09	Clinical Model + Biomarker
0.99	0.091	Clinical Model + Biomarker
0.99	0.092	Clinical Model + Biomarker
0.99	0.094	Clinical Model + Biomarker
0.99	0.094	Clinical Model + Biomarker
0.99	0.095	Clinical Model + Biomarker
0.99	0.096	Clinical Model + Biomarker
0.99	0.098	Clinical Model + Biomarker
0.99	0.099	Clinical Model + Biomarker
0.99	0.1	Clinical Model + Biomarker
0.99	0.102	Clinical Model + Biomarker
0.99	0.103	Clinical Model + Biomarker
0.99	0.103	Clinical Model + Biomarker
0.99	0.105	Clinical Model + Biomarker
0.987	0.105	Clinical Model + Biomarker
0.987	0.106	Clinical Model + Biomarker
0.987	0.106	Clinical Model + Biomarker
0.987	0.106	Clinical Model + Biomarker
0.987	0.108	Clinical Model + Biomarker
0.987	0.108	Clinical Model + Biomarker
0.987	0.109	Clinical Model + Biomarker
0.987	0.11	Clinical Model + Biomarker
0.987	0.112	Clinical Model + Biomarker
0.987	0.112	Clinical Model + Biomarker
0.987	0.112	Clinical Model + Biomarker
0.987	0.113	Clinical Model + Biomarker
0.987	0.114	Clinical Model + Biomarker
0.987	0.114	Clinical Model + Biomarker
0.987	0.115	Clinical Model + Biomarker
0.987	0.116	Clinical Model + Biomarker
0.984	0.116	Clinical Model + Biomarker
0.984	0.117	Clinical Model + Biomarker
0.984	0.117	Clinical Model + Biomarker
0.984	0.119	Clinical Model + Biomarker
0.984	0.12	Clinical Model + Biomarker
0.984	0.121	Clinical Model + Biomarker
0.984	0.121	Clinical Model + Biomarker
0.984	0.123	Clinical Model + Biomarker
0.984	0.124	Clinical Model + Biomarker
0.984	0.125	Clinical Model + Biomarker
0.984	0.127	Clinical Model + Biomarker
0.984	0.127	Clinical Model + Biomarker
0.984	0.128	Clinical Model + Biomarker
0.984	0.129	Clinical Model + Biomarker
0.984	0.13	Clinical Model + Biomarker
0.984	0.132	Clinical Model + Biomarker
0.984	0.132	Clinical Model + Biomarker
0.984	0.133	Clinical Model + Biomarker
0.984	0.134	Clinical Model + Biomarker
0.984	0.135	Clinical Model + Biomarker
0.984	0.135	Clinical Model + Biomarker
0.984	0.136	Clinical Model + Biomarker
0.984	0.137	Clinical Model + Biomarker
0.984	0.139	Clinical Model + Biomarker
0.98	0.139	Clinical Model + Biomarker
0.98	0.14	Clinical Model + Biomarker
0.98	0.141	Clinical Model + Biomarker
0.98	0.143	Clinical Model + Biomarker
0.98	0.143	Clinical Model + Biomarker
0.98	0.144	Clinical Model + Biomarker
0.98	0.144	Clinical Model + Biomarker
0.98	0.146	Clinical Model + Biomarker
0.98	0.147	Clinical Model + Biomarker
0.98	0.148	Clinical Model + Biomarker
0.98	0.149	Clinical Model + Biomarker
0.98	0.15	Clinical Model + Biomarker
0.977	0.15	Clinical Model + Biomarker
0.977	0.151	Clinical Model + Biomarker
0.977	0.151	Clinical Model + Biomarker
0.977	0.153	Clinical Model + Biomarker
0.977	0.154	Clinical Model + Biomarker
0.977	0.155	Clinical Model + Biomarker
0.977	0.155	Clinical Model + Biomarker
0.977	0.157	Clinical Model + Biomarker
0.977	0.158	Clinical Model + Biomarker
0.977	0.159	Clinical Model + Biomarker
0.975	0.16	Clinical Model + Biomarker
0.975	0.161	Clinical Model + Biomarker
0.975	0.163	Clinical Model + Biomarker
0.975	0.163	Clinical Model + Biomarker
0.975	0.164	Clinical Model + Biomarker
0.975	0.166	Clinical Model + Biomarker
0.975	0.166	Clinical Model + Biomarker
0.975	0.166	Clinical Model + Biomarker
0.975	0.166	Clinical Model + Biomarker
0.975	0.168	Clinical Model + Biomarker
0.975	0.169	Clinical Model + Biomarker
0.975	0.17	Clinical Model + Biomarker
0.975	0.171	Clinical Model + Biomarker
0.975	0.173	Clinical Model + Biomarker
0.971	0.173	Clinical Model + Biomarker
0.971	0.174	Clinical Model + Biomarker
0.971	0.175	Clinical Model + Biomarker
0.971	0.177	Clinical Model + Biomarker
0.971	0.178	Clinical Model + Biomarker
0.971	0.179	Clinical Model + Biomarker
0.971	0.18	Clinical Model + Biomarker
0.971	0.181	Clinical Model + Biomarker
0.971	0.182	Clinical Model + Biomarker
0.971	0.182	Clinical Model + Biomarker
0.971	0.183	Clinical Model + Biomarker
0.971	0.183	Clinical Model + Biomarker
0.971	0.184	Clinical Model + Biomarker
0.971	0.186	Clinical Model + Biomarker
0.971	0.187	Clinical Model + Biomarker
0.971	0.188	Clinical Model + Biomarker
0.971	0.189	Clinical Model + Biomarker
0.971	0.189	Clinical Model + Biomarker
0.971	0.19	Clinical Model + Biomarker
0.971	0.192	Clinical Model + Biomarker
0.971	0.193	Clinical Model + Biomarker
0.968	0.193	Clinical Model + Biomarker
0.968	0.194	Clinical Model + Biomarker
0.968	0.196	Clinical Model + Biomarker
0.968	0.197	Clinical Model + Biomarker
0.968	0.198	Clinical Model + Biomarker
0.968	0.199	Clinical Model + Biomarker
0.968	0.2	Clinical Model + Biomarker
0.968	0.2	Clinical Model + Biomarker
0.968	0.201	Clinical Model + Biomarker
0.968	0.202	Clinical Model + Biomarker
0.968	0.202	Clinical Model + Biomarker
0.968	0.202	Clinical Model + Biomarker
0.968	0.204	Clinical Model + Biomarker
0.968	0.204	Clinical Model + Biomarker
0.968	0.206	Clinical Model + Biomarker
0.968	0.207	Clinical Model + Biomarker
0.968	0.208	Clinical Model + Biomarker
0.968	0.209	Clinical Model + Biomarker
0.968	0.21	Clinical Model + Biomarker
0.968	0.21	Clinical Model + Biomarker
0.968	0.211	Clinical Model + Biomarker
0.968	0.212	Clinical Model + Biomarker
0.968	0.213	Clinical Model + Biomarker
0.968	0.214	Clinical Model + Biomarker
0.968	0.216	Clinical Model + Biomarker
0.968	0.217	Clinical Model + Biomarker
0.968	0.218	Clinical Model + Biomarker
0.968	0.219	Clinical Model + Biomarker
0.968	0.22	Clinical Model + Biomarker
0.968	0.221	Clinical Model + Biomarker
0.968	0.223	Clinical Model + Biomarker
0.968	0.224	Clinical Model + Biomarker
0.968	0.225	Clinical Model + Biomarker
0.968	0.226	Clinical Model + Biomarker
0.968	0.227	Clinical Model + Biomarker
0.968	0.229	Clinical Model + Biomarker
0.968	0.229	Clinical Model + Biomarker
0.968	0.231	Clinical Model + Biomarker
0.968	0.231	Clinical Model + Biomarker
0.968	0.232	Clinical Model + Biomarker
0.968	0.233	Clinical Model + Biomarker
0.968	0.234	Clinical Model + Biomarker
0.965	0.234	Clinical Model + Biomarker
0.965	0.234	Clinical Model + Biomarker
0.965	0.236	Clinical Model + Biomarker
0.965	0.237	Clinical Model + Biomarker
0.965	0.238	Clinical Model + Biomarker
0.965	0.239	Clinical Model + Biomarker
0.965	0.24	Clinical Model + Biomarker
0.965	0.24	Clinical Model + Biomarker
0.965	0.242	Clinical Model + Biomarker
0.965	0.243	Clinical Model + Biomarker
0.965	0.244	Clinical Model + Biomarker
0.965	0.245	Clinical Model + Biomarker
0.965	0.246	Clinical Model + Biomarker
0.965	0.247	Clinical Model + Biomarker
0.965	0.249	Clinical Model + Biomarker
0.965	0.249	Clinical Model + Biomarker
0.965	0.25	Clinical Model + Biomarker
0.965	0.252	Clinical Model + Biomarker
0.962	0.252	Clinical Model + Biomarker
0.961	0.253	Clinical Model + Biomarker
0.961	0.254	Clinical Model + Biomarker
0.961	0.255	Clinical Model + Biomarker
0.958	0.255	Clinical Model + Biomarker
0.958	0.256	Clinical Model + Biomarker
0.958	0.257	Clinical Model + Biomarker
0.958	0.258	Clinical Model + Biomarker
0.958	0.26	Clinical Model + Biomarker
0.958	0.261	Clinical Model + Biomarker
0.958	0.262	Clinical Model + Biomarker
0.958	0.264	Clinical Model + Biomarker
0.958	0.265	Clinical Model + Biomarker
0.958	0.266	Clinical Model + Biomarker
0.958	0.268	Clinical Model + Biomarker
0.958	0.269	Clinical Model + Biomarker
0.958	0.27	Clinical Model + Biomarker
0.958	0.271	Clinical Model + Biomarker
0.958	0.273	Clinical Model + Biomarker
0.958	0.274	Clinical Model + Biomarker
0.958	0.275	Clinical Model + Biomarker
0.958	0.277	Clinical Model + Biomarker
0.958	0.277	Clinical Model + Biomarker
0.958	0.278	Clinical Model + Biomarker
0.958	0.28	Clinical Model + Biomarker
0.958	0.28	Clinical Model + Biomarker
0.958	0.281	Clinical Model + Biomarker
0.955	0.281	Clinical Model + Biomarker
0.955	0.282	Clinical Model + Biomarker
0.955	0.284	Clinical Model + Biomarker
0.955	0.285	Clinical Model + Biomarker
0.955	0.285	Clinical Model + Biomarker
0.955	0.287	Clinical Model + Biomarker
0.955	0.287	Clinical Model + Biomarker
0.955	0.288	Clinical Model + Biomarker
0.955	0.288	Clinical Model + Biomarker
0.955	0.289	Clinical Model + Biomarker
0.955	0.29	Clinical Model + Biomarker
0.955	0.29	Clinical Model + Biomarker
0.955	0.291	Clinical Model + Biomarker
0.955	0.292	Clinical Model + Biomarker
0.954	0.292	Clinical Model + Biomarker
0.954	0.293	Clinical Model + Biomarker
0.953	0.293	Clinical Model + Biomarker
0.953	0.294	Clinical Model + Biomarker
0.953	0.294	Clinical Model + Biomarker
0.953	0.295	Clinical Model + Biomarker
0.953	0.297	Clinical Model + Biomarker
0.953	0.297	Clinical Model + Biomarker
0.953	0.299	Clinical Model + Biomarker
0.953	0.299	Clinical Model + Biomarker
0.952	0.3	Clinical Model + Biomarker
0.952	0.301	Clinical Model + Biomarker
0.952	0.302	Clinical Model + Biomarker
0.952	0.302	Clinical Model + Biomarker
0.952	0.302	Clinical Model + Biomarker
0.952	0.304	Clinical Model + Biomarker
0.952	0.305	Clinical Model + Biomarker
0.952	0.305	Clinical Model + Biomarker
0.952	0.306	Clinical Model + Biomarker
0.951	0.308	Clinical Model + Biomarker
0.951	0.309	Clinical Model + Biomarker
0.951	0.311	Clinical Model + Biomarker
0.951	0.312	Clinical Model + Biomarker
0.951	0.313	Clinical Model + Biomarker
0.948	0.313	Clinical Model + Biomarker
0.948	0.314	Clinical Model + Biomarker
0.947	0.314	Clinical Model + Biomarker
0.947	0.315	Clinical Model + Biomarker
0.947	0.316	Clinical Model + Biomarker
0.947	0.318	Clinical Model + Biomarker
0.947	0.319	Clinical Model + Biomarker
0.947	0.32	Clinical Model + Biomarker
0.947	0.322	Clinical Model + Biomarker
0.947	0.322	Clinical Model + Biomarker
0.947	0.323	Clinical Model + Biomarker
0.944	0.323	Clinical Model + Biomarker
0.944	0.325	Clinical Model + Biomarker
0.941	0.325	Clinical Model + Biomarker
0.941	0.326	Clinical Model + Biomarker
0.941	0.326	Clinical Model + Biomarker
0.938	0.326	Clinical Model + Biomarker
0.938	0.327	Clinical Model + Biomarker
0.938	0.328	Clinical Model + Biomarker
0.938	0.329	Clinical Model + Biomarker
0.938	0.33	Clinical Model + Biomarker
0.938	0.331	Clinical Model + Biomarker
0.938	0.332	Clinical Model + Biomarker
0.937	0.333	Clinical Model + Biomarker
0.937	0.335	Clinical Model + Biomarker
0.937	0.336	Clinical Model + Biomarker
0.937	0.337	Clinical Model + Biomarker
0.937	0.338	Clinical Model + Biomarker
0.937	0.34	Clinical Model + Biomarker
0.937	0.341	Clinical Model + Biomarker
0.937	0.342	Clinical Model + Biomarker
0.937	0.343	Clinical Model + Biomarker
0.937	0.344	Clinical Model + Biomarker
0.937	0.345	Clinical Model + Biomarker
0.937	0.347	Clinical Model + Biomarker
0.937	0.348	Clinical Model + Biomarker
0.937	0.349	Clinical Model + Biomarker
0.934	0.349	Clinical Model + Biomarker
0.934	0.35	Clinical Model + Biomarker
0.934	0.352	Clinical Model + Biomarker
0.934	0.353	Clinical Model + Biomarker
0.934	0.354	Clinical Model + Biomarker
0.934	0.355	Clinical Model + Biomarker
0.934	0.355	Clinical Model + Biomarker
0.931	0.355	Clinical Model + Biomarker
0.931	0.356	Clinical Model + Biomarker
0.931	0.357	Clinical Model + Biomarker
0.931	0.357	Clinical Model + Biomarker
0.931	0.359	Clinical Model + Biomarker
0.931	0.359	Clinical Model + Biomarker
0.931	0.36	Clinical Model + Biomarker
0.931	0.361	Clinical Model + Biomarker
0.931	0.362	Clinical Model + Biomarker
0.931	0.363	Clinical Model + Biomarker
0.931	0.365	Clinical Model + Biomarker
0.931	0.366	Clinical Model + Biomarker
0.928	0.366	Clinical Model + Biomarker
0.925	0.366	Clinical Model + Biomarker
0.921	0.366	Clinical Model + Biomarker
0.921	0.366	Clinical Model + Biomarker
0.92	0.367	Clinical Model + Biomarker
0.917	0.367	Clinical Model + Biomarker
0.914	0.367	Clinical Model + Biomarker
0.914	0.368	Clinical Model + Biomarker
0.911	0.368	Clinical Model + Biomarker
0.907	0.368	Clinical Model + Biomarker
0.904	0.368	Clinical Model + Biomarker
0.904	0.369	Clinical Model + Biomarker
0.904	0.37	Clinical Model + Biomarker
0.904	0.371	Clinical Model + Biomarker
0.904	0.373	Clinical Model + Biomarker
0.904	0.374	Clinical Model + Biomarker
0.904	0.375	Clinical Model + Biomarker
0.904	0.376	Clinical Model + Biomarker
0.904	0.378	Clinical Model + Biomarker
0.904	0.378	Clinical Model + Biomarker
0.904	0.379	Clinical Model + Biomarker
0.901	0.379	Clinical Model + Biomarker
0.901	0.381	Clinical Model + Biomarker
0.901	0.382	Clinical Model + Biomarker
0.901	0.383	Clinical Model + Biomarker
0.901	0.384	Clinical Model + Biomarker
0.901	0.386	Clinical Model + Biomarker
0.901	0.386	Clinical Model + Biomarker
0.9	0.386	Clinical Model + Biomarker
0.9	0.387	Clinical Model + Biomarker
0.9	0.388	Clinical Model + Biomarker
0.9	0.39	Clinical Model + Biomarker
0.9	0.391	Clinical Model + Biomarker
0.9	0.391	Clinical Model + Biomarker
0.9	0.392	Clinical Model + Biomarker
0.9	0.394	Clinical Model + Biomarker
0.9	0.395	Clinical Model + Biomarker
0.897	0.395	Clinical Model + Biomarker
0.897	0.396	Clinical Model + Biomarker
0.896	0.397	Clinical Model + Biomarker
0.895	0.397	Clinical Model + Biomarker
0.895	0.399	Clinical Model + Biomarker
0.895	0.4	Clinical Model + Biomarker
0.895	0.401	Clinical Model + Biomarker
0.895	0.403	Clinical Model + Biomarker
0.895	0.403	Clinical Model + Biomarker
0.895	0.404	Clinical Model + Biomarker
0.895	0.404	Clinical Model + Biomarker
0.895	0.406	Clinical Model + Biomarker
0.895	0.407	Clinical Model + Biomarker
0.895	0.408	Clinical Model + Biomarker
0.895	0.409	Clinical Model + Biomarker
0.892	0.409	Clinical Model + Biomarker
0.892	0.41	Clinical Model + Biomarker
0.889	0.41	Clinical Model + Biomarker
0.886	0.41	Clinical Model + Biomarker
0.886	0.412	Clinical Model + Biomarker
0.886	0.413	Clinical Model + Biomarker
0.886	0.414	Clinical Model + Biomarker
0.886	0.416	Clinical Model + Biomarker
0.886	0.416	Clinical Model + Biomarker
0.886	0.417	Clinical Model + Biomarker
0.886	0.418	Clinical Model + Biomarker
0.883	0.418	Clinical Model + Biomarker
0.883	0.42	Clinical Model + Biomarker
0.883	0.421	Clinical Model + Biomarker
0.883	0.422	Clinical Model + Biomarker
0.883	0.424	Clinical Model + Biomarker
0.883	0.425	Clinical Model + Biomarker
0.883	0.425	Clinical Model + Biomarker
0.882	0.425	Clinical Model + Biomarker
0.882	0.427	Clinical Model + Biomarker
0.882	0.427	Clinical Model + Biomarker
0.881	0.427	Clinical Model + Biomarker
0.881	0.428	Clinical Model + Biomarker
0.878	0.428	Clinical Model + Biomarker
0.878	0.429	Clinical Model + Biomarker
0.878	0.429	Clinical Model + Biomarker
0.874	0.429	Clinical Model + Biomarker
0.874	0.431	Clinical Model + Biomarker
0.874	0.432	Clinical Model + Biomarker
0.874	0.432	Clinical Model + Biomarker
0.873	0.433	Clinical Model + Biomarker
0.873	0.434	Clinical Model + Biomarker
0.873	0.435	Clinical Model + Biomarker
0.873	0.436	Clinical Model + Biomarker
0.87	0.436	Clinical Model + Biomarker
0.867	0.436	Clinical Model + Biomarker
0.867	0.436	Clinical Model + Biomarker
0.864	0.436	Clinical Model + Biomarker
0.864	0.437	Clinical Model + Biomarker
0.864	0.439	Clinical Model + Biomarker
0.864	0.44	Clinical Model + Biomarker
0.864	0.44	Clinical Model + Biomarker
0.864	0.441	Clinical Model + Biomarker
0.864	0.442	Clinical Model + Biomarker
0.864	0.443	Clinical Model + Biomarker
0.862	0.444	Clinical Model + Biomarker
0.862	0.445	Clinical Model + Biomarker
0.862	0.446	Clinical Model + Biomarker
0.862	0.447	Clinical Model + Biomarker
0.862	0.448	Clinical Model + Biomarker
0.861	0.448	Clinical Model + Biomarker
0.861	0.449	Clinical Model + Biomarker
0.861	0.45	Clinical Model + Biomarker
0.861	0.452	Clinical Model + Biomarker
0.861	0.452	Clinical Model + Biomarker
0.861	0.453	Clinical Model + Biomarker
0.859	0.454	Clinical Model + Biomarker
0.859	0.455	Clinical Model + Biomarker
0.859	0.456	Clinical Model + Biomarker
0.856	0.456	Clinical Model + Biomarker
0.856	0.458	Clinical Model + Biomarker
0.856	0.459	Clinical Model + Biomarker
0.856	0.46	Clinical Model + Biomarker
0.855	0.461	Clinical Model + Biomarker
0.855	0.462	Clinical Model + Biomarker
0.855	0.463	Clinical Model + Biomarker
0.855	0.464	Clinical Model + Biomarker
0.855	0.465	Clinical Model + Biomarker
0.855	0.466	Clinical Model + Biomarker
0.855	0.467	Clinical Model + Biomarker
0.855	0.467	Clinical Model + Biomarker
0.855	0.468	Clinical Model + Biomarker
0.855	0.468	Clinical Model + Biomarker
0.852	0.468	Clinical Model + Biomarker
0.852	0.47	Clinical Model + Biomarker
0.852	0.471	Clinical Model + Biomarker
0.852	0.471	Clinical Model + Biomarker
0.852	0.472	Clinical Model + Biomarker
0.852	0.473	Clinical Model + Biomarker
0.852	0.474	Clinical Model + Biomarker
0.848	0.474	Clinical Model + Biomarker
0.848	0.475	Clinical Model + Biomarker
0.848	0.475	Clinical Model + Biomarker
0.848	0.475	Clinical Model + Biomarker
0.848	0.477	Clinical Model + Biomarker
0.847	0.477	Clinical Model + Biomarker
0.843	0.477	Clinical Model + Biomarker
0.84	0.477	Clinical Model + Biomarker
0.84	0.477	Clinical Model + Biomarker
0.84	0.478	Clinical Model + Biomarker
0.84	0.479	Clinical Model + Biomarker
0.84	0.48	Clinical Model + Biomarker
0.84	0.48	Clinical Model + Biomarker
0.84	0.481	Clinical Model + Biomarker
0.84	0.483	Clinical Model + Biomarker
0.84	0.484	Clinical Model + Biomarker
0.84	0.485	Clinical Model + Biomarker
0.84	0.486	Clinical Model + Biomarker
0.839	0.486	Clinical Model + Biomarker
0.836	0.486	Clinical Model + Biomarker
0.836	0.488	Clinical Model + Biomarker
0.836	0.489	Clinical Model + Biomarker
0.836	0.49	Clinical Model + Biomarker
0.836	0.492	Clinical Model + Biomarker
0.836	0.492	Clinical Model + Biomarker
0.835	0.492	Clinical Model + Biomarker
0.835	0.492	Clinical Model + Biomarker
0.835	0.493	Clinical Model + Biomarker
0.835	0.494	Clinical Model + Biomarker
0.835	0.494	Clinical Model + Biomarker
0.835	0.495	Clinical Model + Biomarker
0.835	0.496	Clinical Model + Biomarker
0.832	0.496	Clinical Model + Biomarker
0.832	0.497	Clinical Model + Biomarker
0.829	0.497	Clinical Model + Biomarker
0.826	0.497	Clinical Model + Biomarker
0.826	0.498	Clinical Model + Biomarker
0.822	0.498	Clinical Model + Biomarker
0.822	0.499	Clinical Model + Biomarker
0.819	0.499	Clinical Model + Biomarker
0.819	0.5	Clinical Model + Biomarker
0.819	0.502	Clinical Model + Biomarker
0.816	0.502	Clinical Model + Biomarker
0.816	0.502	Clinical Model + Biomarker
0.813	0.502	Clinical Model + Biomarker
0.81	0.502	Clinical Model + Biomarker
0.81	0.503	Clinical Model + Biomarker
0.81	0.504	Clinical Model + Biomarker
0.81	0.506	Clinical Model + Biomarker
0.81	0.506	Clinical Model + Biomarker
0.81	0.507	Clinical Model + Biomarker
0.81	0.508	Clinical Model + Biomarker
0.81	0.509	Clinical Model + Biomarker
0.81	0.51	Clinical Model + Biomarker
0.807	0.51	Clinical Model + Biomarker
0.807	0.51	Clinical Model + Biomarker
0.803	0.51	Clinical Model + Biomarker
0.803	0.511	Clinical Model + Biomarker
0.803	0.511	Clinical Model + Biomarker
0.803	0.511	Clinical Model + Biomarker
0.803	0.513	Clinical Model + Biomarker
0.8	0.513	Clinical Model + Biomarker
0.8	0.514	Clinical Model + Biomarker
0.8	0.515	Clinical Model + Biomarker
0.8	0.517	Clinical Model + Biomarker
0.8	0.518	Clinical Model + Biomarker
0.799	0.519	Clinical Model + Biomarker
0.796	0.519	Clinical Model + Biomarker
0.793	0.519	Clinical Model + Biomarker
0.793	0.52	Clinical Model + Biomarker
0.793	0.521	Clinical Model + Biomarker
0.793	0.522	Clinical Model + Biomarker
0.793	0.523	Clinical Model + Biomarker
0.793	0.524	Clinical Model + Biomarker
0.793	0.526	Clinical Model + Biomarker
0.793	0.526	Clinical Model + Biomarker
0.789	0.526	Clinical Model + Biomarker
0.786	0.526	Clinical Model + Biomarker
0.783	0.526	Clinical Model + Biomarker
0.783	0.527	Clinical Model + Biomarker
0.782	0.527	Clinical Model + Biomarker
0.779	0.527	Clinical Model + Biomarker
0.779	0.529	Clinical Model + Biomarker
0.779	0.53	Clinical Model + Biomarker
0.777	0.531	Clinical Model + Biomarker
0.774	0.531	Clinical Model + Biomarker
0.774	0.532	Clinical Model + Biomarker
0.774	0.532	Clinical Model + Biomarker
0.771	0.532	Clinical Model + Biomarker
0.771	0.534	Clinical Model + Biomarker
0.771	0.534	Clinical Model + Biomarker
0.769	0.534	Clinical Model + Biomarker
0.769	0.534	Clinical Model + Biomarker
0.769	0.536	Clinical Model + Biomarker
0.769	0.537	Clinical Model + Biomarker
0.767	0.537	Clinical Model + Biomarker
0.767	0.538	Clinical Model + Biomarker
0.767	0.539	Clinical Model + Biomarker
0.764	0.539	Clinical Model + Biomarker
0.764	0.54	Clinical Model + Biomarker
0.764	0.54	Clinical Model + Biomarker
0.763	0.541	Clinical Model + Biomarker
0.762	0.541	Clinical Model + Biomarker
0.762	0.542	Clinical Model + Biomarker
0.762	0.544	Clinical Model + Biomarker
0.762	0.545	Clinical Model + Biomarker
0.762	0.546	Clinical Model + Biomarker
0.762	0.546	Clinical Model + Biomarker
0.762	0.548	Clinical Model + Biomarker
0.762	0.549	Clinical Model + Biomarker
0.762	0.55	Clinical Model + Biomarker
0.762	0.551	Clinical Model + Biomarker
0.762	0.552	Clinical Model + Biomarker
0.76	0.553	Clinical Model + Biomarker
0.76	0.554	Clinical Model + Biomarker
0.76	0.554	Clinical Model + Biomarker
0.76	0.556	Clinical Model + Biomarker
0.76	0.557	Clinical Model + Biomarker
0.76	0.558	Clinical Model + Biomarker
0.756	0.558	Clinical Model + Biomarker
0.753	0.558	Clinical Model + Biomarker
0.753	0.56	Clinical Model + Biomarker
0.753	0.561	Clinical Model + Biomarker
0.753	0.562	Clinical Model + Biomarker
0.753	0.564	Clinical Model + Biomarker
0.753	0.565	Clinical Model + Biomarker
0.75	0.565	Clinical Model + Biomarker
0.75	0.565	Clinical Model + Biomarker
0.75	0.566	Clinical Model + Biomarker
0.75	0.567	Clinical Model + Biomarker
0.75	0.569	Clinical Model + Biomarker
0.75	0.57	Clinical Model + Biomarker
0.75	0.571	Clinical Model + Biomarker
0.75	0.572	Clinical Model + Biomarker
0.75	0.574	Clinical Model + Biomarker
0.747	0.574	Clinical Model + Biomarker
0.747	0.574	Clinical Model + Biomarker
0.744	0.574	Clinical Model + Biomarker
0.744	0.575	Clinical Model + Biomarker
0.744	0.577	Clinical Model + Biomarker
0.741	0.577	Clinical Model + Biomarker
0.741	0.577	Clinical Model + Biomarker
0.74	0.577	Clinical Model + Biomarker
0.74	0.578	Clinical Model + Biomarker
0.74	0.579	Clinical Model + Biomarker
0.737	0.579	Clinical Model + Biomarker
0.737	0.581	Clinical Model + Biomarker
0.736	0.582	Clinical Model + Biomarker
0.736	0.583	Clinical Model + Biomarker
0.736	0.585	Clinical Model + Biomarker
0.733	0.585	Clinical Model + Biomarker
0.733	0.585	Clinical Model + Biomarker
0.733	0.586	Clinical Model + Biomarker
0.733	0.587	Clinical Model + Biomarker
0.733	0.588	Clinical Model + Biomarker
0.733	0.588	Clinical Model + Biomarker
0.733	0.589	Clinical Model + Biomarker
0.733	0.591	Clinical Model + Biomarker
0.73	0.591	Clinical Model + Biomarker
0.73	0.592	Clinical Model + Biomarker
0.727	0.592	Clinical Model + Biomarker
0.727	0.592	Clinical Model + Biomarker
0.727	0.594	Clinical Model + Biomarker
0.727	0.595	Clinical Model + Biomarker
0.724	0.595	Clinical Model + Biomarker
0.72	0.595	Clinical Model + Biomarker
0.72	0.596	Clinical Model + Biomarker
0.72	0.598	Clinical Model + Biomarker
0.72	0.6	Clinical Model + Biomarker
0.717	0.6	Clinical Model + Biomarker
0.717	0.6	Clinical Model + Biomarker
0.717	0.6	Clinical Model + Biomarker
0.717	0.601	Clinical Model + Biomarker
0.717	0.602	Clinical Model + Biomarker
0.714	0.602	Clinical Model + Biomarker
0.714	0.603	Clinical Model + Biomarker
0.714	0.603	Clinical Model + Biomarker
0.714	0.604	Clinical Model + Biomarker
0.714	0.605	Clinical Model + Biomarker
0.711	0.605	Clinical Model + Biomarker
0.711	0.606	Clinical Model + Biomarker
0.711	0.608	Clinical Model + Biomarker
0.711	0.609	Clinical Model + Biomarker
0.711	0.61	Clinical Model + Biomarker
0.711	0.612	Clinical Model + Biomarker
0.709	0.612	Clinical Model + Biomarker
0.709	0.613	Clinical Model + Biomarker
0.709	0.614	Clinical Model + Biomarker
0.709	0.614	Clinical Model + Biomarker
0.706	0.614	Clinical Model + Biomarker
0.706	0.614	Clinical Model + Biomarker
0.703	0.614	Clinical Model + Biomarker
0.703	0.614	Clinical Model + Biomarker
0.702	0.614	Clinical Model + Biomarker
0.702	0.616	Clinical Model + Biomarker
0.702	0.616	Clinical Model + Biomarker
0.702	0.617	Clinical Model + Biomarker
0.702	0.618	Clinical Model + Biomarker
0.702	0.619	Clinical Model + Biomarker
0.701	0.62	Clinical Model + Biomarker
0.701	0.621	Clinical Model + Biomarker
0.701	0.621	Clinical Model + Biomarker
0.701	0.622	Clinical Model + Biomarker
0.701	0.622	Clinical Model + Biomarker
0.701	0.623	Clinical Model + Biomarker
0.701	0.624	Clinical Model + Biomarker
0.701	0.625	Clinical Model + Biomarker
0.698	0.625	Clinical Model + Biomarker
0.694	0.625	Clinical Model + Biomarker
0.694	0.627	Clinical Model + Biomarker
0.694	0.627	Clinical Model + Biomarker
0.694	0.628	Clinical Model + Biomarker
0.694	0.63	Clinical Model + Biomarker
0.694	0.631	Clinical Model + Biomarker
0.691	0.631	Clinical Model + Biomarker
0.688	0.631	Clinical Model + Biomarker
0.688	0.632	Clinical Model + Biomarker
0.686	0.632	Clinical Model + Biomarker
0.686	0.633	Clinical Model + Biomarker
0.685	0.633	Clinical Model + Biomarker
0.684	0.633	Clinical Model + Biomarker
0.684	0.634	Clinical Model + Biomarker
0.684	0.634	Clinical Model + Biomarker
0.684	0.635	Clinical Model + Biomarker
0.681	0.635	Clinical Model + Biomarker
0.681	0.636	Clinical Model + Biomarker
0.681	0.636	Clinical Model + Biomarker
0.678	0.636	Clinical Model + Biomarker
0.678	0.637	Clinical Model + Biomarker
0.678	0.639	Clinical Model + Biomarker
0.677	0.64	Clinical Model + Biomarker
0.674	0.64	Clinical Model + Biomarker
0.674	0.641	Clinical Model + Biomarker
0.673	0.641	Clinical Model + Biomarker
0.673	0.642	Clinical Model + Biomarker
0.67	0.642	Clinical Model + Biomarker
0.669	0.642	Clinical Model + Biomarker
0.669	0.644	Clinical Model + Biomarker
0.669	0.644	Clinical Model + Biomarker
0.669	0.645	Clinical Model + Biomarker
0.669	0.645	Clinical Model + Biomarker
0.669	0.647	Clinical Model + Biomarker
0.668	0.647	Clinical Model + Biomarker
0.668	0.648	Clinical Model + Biomarker
0.668	0.649	Clinical Model + Biomarker
0.665	0.649	Clinical Model + Biomarker
0.665	0.649	Clinical Model + Biomarker
0.665	0.651	Clinical Model + Biomarker
0.661	0.651	Clinical Model + Biomarker
0.661	0.652	Clinical Model + Biomarker
0.658	0.652	Clinical Model + Biomarker
0.658	0.653	Clinical Model + Biomarker
0.658	0.654	Clinical Model + Biomarker
0.658	0.655	Clinical Model + Biomarker
0.658	0.656	Clinical Model + Biomarker
0.657	0.657	Clinical Model + Biomarker
0.654	0.657	Clinical Model + Biomarker
0.654	0.658	Clinical Model + Biomarker
0.654	0.658	Clinical Model + Biomarker
0.654	0.659	Clinical Model + Biomarker
0.654	0.661	Clinical Model + Biomarker
0.654	0.662	Clinical Model + Biomarker
0.651	0.662	Clinical Model + Biomarker
0.651	0.663	Clinical Model + Biomarker
0.651	0.664	Clinical Model + Biomarker
0.647	0.664	Clinical Model + Biomarker
0.644	0.664	Clinical Model + Biomarker
0.641	0.664	Clinical Model + Biomarker
0.641	0.665	Clinical Model + Biomarker
0.641	0.666	Clinical Model + Biomarker
0.638	0.666	Clinical Model + Biomarker
0.635	0.666	Clinical Model + Biomarker
0.635	0.667	Clinical Model + Biomarker
0.635	0.669	Clinical Model + Biomarker
0.635	0.67	Clinical Model + Biomarker
0.635	0.67	Clinical Model + Biomarker
0.632	0.67	Clinical Model + Biomarker
0.632	0.671	Clinical Model + Biomarker
0.628	0.671	Clinical Model + Biomarker
0.628	0.673	Clinical Model + Biomarker
0.628	0.673	Clinical Model + Biomarker
0.628	0.674	Clinical Model + Biomarker
0.628	0.676	Clinical Model + Biomarker
0.625	0.676	Clinical Model + Biomarker
0.625	0.677	Clinical Model + Biomarker
0.625	0.678	Clinical Model + Biomarker
0.625	0.68	Clinical Model + Biomarker
0.625	0.681	Clinical Model + Biomarker
0.622	0.681	Clinical Model + Biomarker
0.622	0.682	Clinical Model + Biomarker
0.619	0.682	Clinical Model + Biomarker
0.616	0.682	Clinical Model + Biomarker
0.613	0.682	Clinical Model + Biomarker
0.613	0.683	Clinical Model + Biomarker
0.613	0.684	Clinical Model + Biomarker
0.613	0.685	Clinical Model + Biomarker
0.61	0.685	Clinical Model + Biomarker
0.61	0.687	Clinical Model + Biomarker
0.61	0.688	Clinical Model + Biomarker
0.61	0.688	Clinical Model + Biomarker
0.61	0.689	Clinical Model + Biomarker
0.61	0.691	Clinical Model + Biomarker
0.61	0.692	Clinical Model + Biomarker
0.609	0.693	Clinical Model + Biomarker
0.609	0.694	Clinical Model + Biomarker
0.609	0.695	Clinical Model + Biomarker
0.606	0.695	Clinical Model + Biomarker
0.606	0.696	Clinical Model + Biomarker
0.602	0.696	Clinical Model + Biomarker
0.602	0.696	Clinical Model + Biomarker
0.602	0.698	Clinical Model + Biomarker
0.599	0.698	Clinical Model + Biomarker
0.596	0.698	Clinical Model + Biomarker
0.596	0.699	Clinical Model + Biomarker
0.596	0.7	Clinical Model + Biomarker
0.596	0.702	Clinical Model + Biomarker
0.596	0.703	Clinical Model + Biomarker
0.596	0.704	Clinical Model + Biomarker
0.596	0.706	Clinical Model + Biomarker
0.596	0.707	Clinical Model + Biomarker
0.596	0.708	Clinical Model + Biomarker
0.593	0.708	Clinical Model + Biomarker
0.593	0.709	Clinical Model + Biomarker
0.593	0.711	Clinical Model + Biomarker
0.593	0.712	Clinical Model + Biomarker
0.592	0.712	Clinical Model + Biomarker
0.592	0.712	Clinical Model + Biomarker
0.588	0.712	Clinical Model + Biomarker
0.588	0.714	Clinical Model + Biomarker
0.588	0.715	Clinical Model + Biomarker
0.588	0.716	Clinical Model + Biomarker
0.585	0.716	Clinical Model + Biomarker
0.585	0.717	Clinical Model + Biomarker
0.585	0.718	Clinical Model + Biomarker
0.585	0.719	Clinical Model + Biomarker
0.585	0.721	Clinical Model + Biomarker
0.582	0.721	Clinical Model + Biomarker
0.579	0.721	Clinical Model + Biomarker
0.579	0.722	Clinical Model + Biomarker
0.579	0.723	Clinical Model + Biomarker
0.579	0.725	Clinical Model + Biomarker
0.576	0.725	Clinical Model + Biomarker
0.576	0.726	Clinical Model + Biomarker
0.576	0.727	Clinical Model + Biomarker
0.576	0.729	Clinical Model + Biomarker
0.576	0.73	Clinical Model + Biomarker
0.573	0.73	Clinical Model + Biomarker
0.569	0.73	Clinical Model + Biomarker
0.569	0.731	Clinical Model + Biomarker
0.569	0.732	Clinical Model + Biomarker
0.569	0.733	Clinical Model + Biomarker
0.569	0.734	Clinical Model + Biomarker
0.569	0.735	Clinical Model + Biomarker
0.569	0.736	Clinical Model + Biomarker
0.569	0.737	Clinical Model + Biomarker
0.569	0.739	Clinical Model + Biomarker
0.568	0.739	Clinical Model + Biomarker
0.567	0.739	Clinical Model + Biomarker
0.566	0.739	Clinical Model + Biomarker
0.566	0.741	Clinical Model + Biomarker
0.565	0.741	Clinical Model + Biomarker
0.565	0.742	Clinical Model + Biomarker
0.565	0.743	Clinical Model + Biomarker
0.565	0.745	Clinical Model + Biomarker
0.562	0.745	Clinical Model + Biomarker
0.562	0.746	Clinical Model + Biomarker
0.561	0.747	Clinical Model + Biomarker
0.557	0.747	Clinical Model + Biomarker
0.557	0.748	Clinical Model + Biomarker
0.555	0.748	Clinical Model + Biomarker
0.555	0.748	Clinical Model + Biomarker
0.555	0.749	Clinical Model + Biomarker
0.555	0.751	Clinical Model + Biomarker
0.555	0.752	Clinical Model + Biomarker
0.555	0.752	Clinical Model + Biomarker
0.552	0.752	Clinical Model + Biomarker
0.549	0.752	Clinical Model + Biomarker
0.549	0.754	Clinical Model + Biomarker
0.546	0.754	Clinical Model + Biomarker
0.546	0.755	Clinical Model + Biomarker
0.543	0.755	Clinical Model + Biomarker
0.54	0.755	Clinical Model + Biomarker
0.54	0.755	Clinical Model + Biomarker
0.54	0.757	Clinical Model + Biomarker
0.536	0.757	Clinical Model + Biomarker
0.536	0.758	Clinical Model + Biomarker
0.534	0.758	Clinical Model + Biomarker
0.532	0.759	Clinical Model + Biomarker
0.532	0.759	Clinical Model + Biomarker
0.531	0.759	Clinical Model + Biomarker
0.531	0.76	Clinical Model + Biomarker
0.531	0.762	Clinical Model + Biomarker
0.53	0.762	Clinical Model + Biomarker
0.527	0.762	Clinical Model + Biomarker
0.527	0.763	Clinical Model + Biomarker
0.527	0.764	Clinical Model + Biomarker
0.524	0.764	Clinical Model + Biomarker
0.523	0.765	Clinical Model + Biomarker
0.523	0.765	Clinical Model + Biomarker
0.519	0.765	Clinical Model + Biomarker
0.519	0.767	Clinical Model + Biomarker
0.519	0.768	Clinical Model + Biomarker
0.519	0.769	Clinical Model + Biomarker
0.519	0.769	Clinical Model + Biomarker
0.519	0.77	Clinical Model + Biomarker
0.519	0.771	Clinical Model + Biomarker
0.519	0.771	Clinical Model + Biomarker
0.516	0.771	Clinical Model + Biomarker
0.516	0.773	Clinical Model + Biomarker
0.513	0.773	Clinical Model + Biomarker
0.513	0.774	Clinical Model + Biomarker
0.513	0.775	Clinical Model + Biomarker
0.513	0.776	Clinical Model + Biomarker
0.512	0.777	Clinical Model + Biomarker
0.512	0.777	Clinical Model + Biomarker
0.509	0.777	Clinical Model + Biomarker
0.509	0.777	Clinical Model + Biomarker
0.507	0.778	Clinical Model + Biomarker
0.507	0.779	Clinical Model + Biomarker
0.507	0.78	Clinical Model + Biomarker
0.507	0.78	Clinical Model + Biomarker
0.507	0.781	Clinical Model + Biomarker
0.507	0.781	Clinical Model + Biomarker
0.506	0.781	Clinical Model + Biomarker
0.506	0.783	Clinical Model + Biomarker
0.506	0.783	Clinical Model + Biomarker
0.503	0.783	Clinical Model + Biomarker
0.502	0.783	Clinical Model + Biomarker
0.499	0.783	Clinical Model + Biomarker
0.496	0.783	Clinical Model + Biomarker
0.496	0.784	Clinical Model + Biomarker
0.495	0.784	Clinical Model + Biomarker
0.495	0.785	Clinical Model + Biomarker
0.492	0.785	Clinical Model + Biomarker
0.491	0.785	Clinical Model + Biomarker
0.491	0.786	Clinical Model + Biomarker
0.491	0.787	Clinical Model + Biomarker
0.488	0.787	Clinical Model + Biomarker
0.485	0.787	Clinical Model + Biomarker
0.484	0.787	Clinical Model + Biomarker
0.484	0.789	Clinical Model + Biomarker
0.481	0.789	Clinical Model + Biomarker
0.478	0.789	Clinical Model + Biomarker
[truncated: 370 more rows]

## Sheet: LS7 and DunedinPACE
specificity	sensitivity	name
1	0	Clinical Model
1	0.001	Clinical Model
1	0.003	Clinical Model
1	0.004	Clinical Model
1	0.005	Clinical Model
0.999	0.006	Clinical Model
0.999	0.008	Clinical Model
0.996	0.008	Clinical Model
0.996	0.009	Clinical Model
0.996	0.01	Clinical Model
0.996	0.011	Clinical Model
0.996	0.013	Clinical Model
0.996	0.014	Clinical Model
0.996	0.015	Clinical Model
0.996	0.017	Clinical Model
0.993	0.017	Clinical Model
0.993	0.018	Clinical Model
0.993	0.019	Clinical Model
0.993	0.021	Clinical Model
0.993	0.022	Clinical Model
0.993	0.023	Clinical Model
0.993	0.024	Clinical Model
0.993	0.026	Clinical Model
0.993	0.027	Clinical Model
0.993	0.028	Clinical Model
0.993	0.03	Clinical Model
0.993	0.031	Clinical Model
0.993	0.032	Clinical Model
0.993	0.034	Clinical Model
0.993	0.035	Clinical Model
0.993	0.036	Clinical Model
0.993	0.038	Clinical Model
0.993	0.039	Clinical Model
0.99	0.039	Clinical Model
0.99	0.04	Clinical Model
0.987	0.04	Clinical Model
0.984	0.04	Clinical Model
0.984	0.041	Clinical Model
0.98	0.041	Clinical Model
0.977	0.041	Clinical Model
0.977	0.043	Clinical Model
0.977	0.044	Clinical Model
0.977	0.045	Clinical Model
0.977	0.047	Clinical Model
0.977	0.048	Clinical Model
0.977	0.049	Clinical Model
0.977	0.051	Clinical Model
0.977	0.052	Clinical Model
0.977	0.053	Clinical Model
0.974	0.053	Clinical Model
0.974	0.054	Clinical Model
0.974	0.056	Clinical Model
0.974	0.057	Clinical Model
0.971	0.057	Clinical Model
0.971	0.058	Clinical Model
0.971	0.06	Clinical Model
0.971	0.061	Clinical Model
0.971	0.062	Clinical Model
0.968	0.064	Clinical Model
0.961	0.064	Clinical Model
0.961	0.065	Clinical Model
0.961	0.066	Clinical Model
0.961	0.067	Clinical Model
0.958	0.067	Clinical Model
0.955	0.067	Clinical Model
0.955	0.069	Clinical Model
0.955	0.07	Clinical Model
0.955	0.071	Clinical Model
0.955	0.073	Clinical Model
0.955	0.074	Clinical Model
0.955	0.075	Clinical Model
0.952	0.075	Clinical Model
0.949	0.075	Clinical Model
0.949	0.077	Clinical Model
0.948	0.078	Clinical Model
0.948	0.079	Clinical Model
0.948	0.08	Clinical Model
0.948	0.082	Clinical Model
0.945	0.082	Clinical Model
0.945	0.083	Clinical Model
0.943	0.083	Clinical Model
0.943	0.085	Clinical Model
0.94	0.085	Clinical Model
0.94	0.086	Clinical Model
0.937	0.086	Clinical Model
0.933	0.086	Clinical Model
0.933	0.087	Clinical Model
0.933	0.089	Clinical Model
0.933	0.09	Clinical Model
0.93	0.09	Clinical Model
0.93	0.091	Clinical Model
0.93	0.092	Clinical Model
0.93	0.094	Clinical Model
0.93	0.095	Clinical Model
0.93	0.096	Clinical Model
0.93	0.098	Clinical Model
0.927	0.098	Clinical Model
0.927	0.099	Clinical Model
0.927	0.1	Clinical Model
0.927	0.102	Clinical Model
0.927	0.103	Clinical Model
0.927	0.104	Clinical Model
0.927	0.106	Clinical Model
0.924	0.106	Clinical Model
0.924	0.107	Clinical Model
0.924	0.108	Clinical Model
0.921	0.108	Clinical Model
0.921	0.109	Clinical Model
0.921	0.111	Clinical Model
0.921	0.113	Clinical Model
0.921	0.115	Clinical Model
0.921	0.116	Clinical Model
0.918	0.116	Clinical Model
0.918	0.117	Clinical Model
0.917	0.12	Clinical Model
0.917	0.121	Clinical Model
0.917	0.122	Clinical Model
0.917	0.124	Clinical Model
0.914	0.124	Clinical Model
0.913	0.125	Clinical Model
0.91	0.125	Clinical Model
0.907	0.125	Clinical Model
0.907	0.126	Clinical Model
0.904	0.126	Clinical Model
0.904	0.127	Clinical Model
0.9	0.127	Clinical Model
0.899	0.129	Clinical Model
0.899	0.13	Clinical Model
0.895	0.13	Clinical Model
0.895	0.132	Clinical Model
0.895	0.133	Clinical Model
0.895	0.134	Clinical Model
0.895	0.135	Clinical Model
0.895	0.137	Clinical Model
0.892	0.137	Clinical Model
0.889	0.137	Clinical Model
0.889	0.138	Clinical Model
0.889	0.139	Clinical Model
0.889	0.141	Clinical Model
0.889	0.142	Clinical Model
0.889	0.143	Clinical Model
0.889	0.145	Clinical Model
0.889	0.146	Clinical Model
0.886	0.146	Clinical Model
0.886	0.147	Clinical Model
0.886	0.149	Clinical Model
0.886	0.151	Clinical Model
0.886	0.152	Clinical Model
0.883	0.152	Clinical Model
0.88	0.152	Clinical Model
0.88	0.154	Clinical Model
0.88	0.155	Clinical Model
0.88	0.156	Clinical Model
0.876	0.156	Clinical Model
0.876	0.158	Clinical Model
0.876	0.159	Clinical Model
0.876	0.16	Clinical Model
0.876	0.162	Clinical Model
0.876	0.163	Clinical Model
0.876	0.164	Clinical Model
0.873	0.164	Clinical Model
0.873	0.165	Clinical Model
0.87	0.165	Clinical Model
0.87	0.167	Clinical Model
0.87	0.168	Clinical Model
0.87	0.169	Clinical Model
0.867	0.169	Clinical Model
0.867	0.171	Clinical Model
0.867	0.172	Clinical Model
0.867	0.173	Clinical Model
0.864	0.173	Clinical Model
0.86	0.175	Clinical Model
0.86	0.176	Clinical Model
0.86	0.177	Clinical Model
0.857	0.177	Clinical Model
0.857	0.178	Clinical Model
0.857	0.18	Clinical Model
0.854	0.18	Clinical Model
0.854	0.181	Clinical Model
0.854	0.182	Clinical Model
0.854	0.184	Clinical Model
0.854	0.185	Clinical Model
0.851	0.185	Clinical Model
0.851	0.186	Clinical Model
0.851	0.188	Clinical Model
0.851	0.189	Clinical Model
0.851	0.19	Clinical Model
0.851	0.192	Clinical Model
0.851	0.193	Clinical Model
0.851	0.194	Clinical Model
0.851	0.195	Clinical Model
0.85	0.196	Clinical Model
0.85	0.198	Clinical Model
0.85	0.199	Clinical Model
0.85	0.2	Clinical Model
0.847	0.2	Clinical Model
0.847	0.202	Clinical Model
0.847	0.204	Clinical Model
0.847	0.206	Clinical Model
0.847	0.207	Clinical Model
0.844	0.207	Clinical Model
0.844	0.208	Clinical Model
0.844	0.209	Clinical Model
0.844	0.211	Clinical Model
0.844	0.212	Clinical Model
0.844	0.213	Clinical Model
0.844	0.216	Clinical Model
0.841	0.216	Clinical Model
0.841	0.217	Clinical Model
0.838	0.217	Clinical Model
0.838	0.219	Clinical Model
0.838	0.22	Clinical Model
0.838	0.221	Clinical Model
0.836	0.222	Clinical Model
0.836	0.223	Clinical Model
0.833	0.223	Clinical Model
0.833	0.225	Clinical Model
0.83	0.225	Clinical Model
0.83	0.226	Clinical Model
0.827	0.226	Clinical Model
0.827	0.227	Clinical Model
0.824	0.227	Clinical Model
0.821	0.227	Clinical Model
0.821	0.229	Clinical Model
0.821	0.23	Clinical Model
0.821	0.232	Clinical Model
0.821	0.234	Clinical Model
0.817	0.234	Clinical Model
0.817	0.235	Clinical Model
0.817	0.236	Clinical Model
0.814	0.236	Clinical Model
0.814	0.238	Clinical Model
0.814	0.239	Clinical Model
0.814	0.24	Clinical Model
0.814	0.241	Clinical Model
0.81	0.241	Clinical Model
0.81	0.243	Clinical Model
0.81	0.244	Clinical Model
0.81	0.245	Clinical Model
0.81	0.246	Clinical Model
0.809	0.247	Clinical Model
0.809	0.249	Clinical Model
0.809	0.25	Clinical Model
0.806	0.25	Clinical Model
0.806	0.251	Clinical Model
0.806	0.252	Clinical Model
0.806	0.254	Clinical Model
0.806	0.255	Clinical Model
0.806	0.256	Clinical Model
0.806	0.258	Clinical Model
0.806	0.259	Clinical Model
0.803	0.259	Clinical Model
0.803	0.26	Clinical Model
0.803	0.262	Clinical Model
0.8	0.262	Clinical Model
0.8	0.263	Clinical Model
0.8	0.264	Clinical Model
0.8	0.266	Clinical Model
0.796	0.266	Clinical Model
0.796	0.267	Clinical Model
0.793	0.267	Clinical Model
0.79	0.267	Clinical Model
0.79	0.268	Clinical Model
0.787	0.268	Clinical Model
0.784	0.268	Clinical Model
0.781	0.268	Clinical Model
0.781	0.269	Clinical Model
0.777	0.269	Clinical Model
0.777	0.271	Clinical Model
0.777	0.272	Clinical Model
0.774	0.272	Clinical Model
0.774	0.273	Clinical Model
0.774	0.274	Clinical Model
0.774	0.276	Clinical Model
0.774	0.277	Clinical Model
0.774	0.278	Clinical Model
0.774	0.28	Clinical Model
0.774	0.281	Clinical Model
0.774	0.282	Clinical Model
0.774	0.283	Clinical Model
0.774	0.285	Clinical Model
0.77	0.285	Clinical Model
0.77	0.286	Clinical Model
0.77	0.287	Clinical Model
0.77	0.289	Clinical Model
0.767	0.289	Clinical Model
0.766	0.289	Clinical Model
0.763	0.289	Clinical Model
0.763	0.291	Clinical Model
0.763	0.292	Clinical Model
0.76	0.292	Clinical Model
0.76	0.293	Clinical Model
0.76	0.295	Clinical Model
0.756	0.295	Clinical Model
0.753	0.295	Clinical Model
0.75	0.295	Clinical Model
0.75	0.296	Clinical Model
0.747	0.296	Clinical Model
0.744	0.296	Clinical Model
0.744	0.297	Clinical Model
0.744	0.299	Clinical Model
0.744	0.3	Clinical Model
0.744	0.301	Clinical Model
0.741	0.301	Clinical Model
0.737	0.301	Clinical Model
0.737	0.303	Clinical Model
0.737	0.305	Clinical Model
0.734	0.305	Clinical Model
0.734	0.306	Clinical Model
0.731	0.306	Clinical Model
0.728	0.308	Clinical Model
0.725	0.308	Clinical Model
0.725	0.309	Clinical Model
0.725	0.31	Clinical Model
0.725	0.312	Clinical Model
0.725	0.313	Clinical Model
0.725	0.314	Clinical Model
0.725	0.316	Clinical Model
0.725	0.317	Clinical Model
0.725	0.318	Clinical Model
0.724	0.319	Clinical Model
0.722	0.32	Clinical Model
0.719	0.32	Clinical Model
0.716	0.32	Clinical Model
0.713	0.32	Clinical Model
0.71	0.32	Clinical Model
0.71	0.321	Clinical Model
0.71	0.322	Clinical Model
0.708	0.323	Clinical Model
0.705	0.323	Clinical Model
0.702	0.323	Clinical Model
0.701	0.324	Clinical Model
0.701	0.325	Clinical Model
0.701	0.326	Clinical Model
0.698	0.327	Clinical Model
0.695	0.327	Clinical Model
0.692	0.327	Clinical Model
0.692	0.328	Clinical Model
0.689	0.328	Clinical Model
0.689	0.329	Clinical Model
0.689	0.331	Clinical Model
0.689	0.332	Clinical Model
0.689	0.333	Clinical Model
0.689	0.335	Clinical Model
0.689	0.337	Clinical Model
0.685	0.337	Clinical Model
0.685	0.338	Clinical Model
0.682	0.338	Clinical Model
0.679	0.338	Clinical Model
0.676	0.338	Clinical Model
0.676	0.34	Clinical Model
0.673	0.34	Clinical Model
0.673	0.341	Clinical Model
0.673	0.342	Clinical Model
0.673	0.344	Clinical Model
0.67	0.344	Clinical Model
0.666	0.344	Clinical Model
0.666	0.345	Clinical Model
0.666	0.346	Clinical Model
0.666	0.348	Clinical Model
0.663	0.348	Clinical Model
0.663	0.349	Clinical Model
0.663	0.35	Clinical Model
0.663	0.351	Clinical Model
0.662	0.354	Clinical Model
0.662	0.355	Clinical Model
0.662	0.356	Clinical Model
0.662	0.357	Clinical Model
0.659	0.357	Clinical Model
0.659	0.359	Clinical Model
0.659	0.36	Clinical Model
0.659	0.361	Clinical Model
0.659	0.364	Clinical Model
0.659	0.365	Clinical Model
0.656	0.365	Clinical Model
0.656	0.367	Clinical Model
0.656	0.368	Clinical Model
0.653	0.369	Clinical Model
0.653	0.371	Clinical Model
0.651	0.373	Clinical Model
0.651	0.374	Clinical Model
0.65	0.375	Clinical Model
0.647	0.375	Clinical Model
0.647	0.376	Clinical Model
0.644	0.376	Clinical Model
0.644	0.377	Clinical Model
0.644	0.379	Clinical Model
0.644	0.38	Clinical Model
0.644	0.382	Clinical Model
0.64	0.382	Clinical Model
0.637	0.382	Clinical Model
0.637	0.385	Clinical Model
0.637	0.386	Clinical Model
0.634	0.386	Clinical Model
0.631	0.386	Clinical Model
0.628	0.386	Clinical Model
0.628	0.388	Clinical Model
0.627	0.388	Clinical Model
0.627	0.39	Clinical Model
0.627	0.391	Clinical Model
0.627	0.392	Clinical Model
0.625	0.393	Clinical Model
0.625	0.394	Clinical Model
0.622	0.394	Clinical Model
0.622	0.397	Clinical Model
0.622	0.398	Clinical Model
0.622	0.4	Clinical Model
0.619	0.4	Clinical Model
0.616	0.4	Clinical Model
0.616	0.401	Clinical Model
0.616	0.402	Clinical Model
0.613	0.403	Clinical Model
0.613	0.404	Clinical Model
0.613	0.405	Clinical Model
0.613	0.406	Clinical Model
0.613	0.408	Clinical Model
0.613	0.409	Clinical Model
0.613	0.412	Clinical Model
0.613	0.413	Clinical Model
0.613	0.414	Clinical Model
0.613	0.416	Clinical Model
0.613	0.417	Clinical Model
0.61	0.417	Clinical Model
0.61	0.418	Clinical Model
0.61	0.419	Clinical Model
0.607	0.419	Clinical Model
0.607	0.421	Clinical Model
0.607	0.422	Clinical Model
0.607	0.423	Clinical Model
0.606	0.425	Clinical Model
0.606	0.427	Clinical Model
0.606	0.428	Clinical Model
0.602	0.428	Clinical Model
0.602	0.429	Clinical Model
0.602	0.43	Clinical Model
0.602	0.432	Clinical Model
0.602	0.434	Clinical Model
0.602	0.436	Clinical Model
0.602	0.437	Clinical Model
0.602	0.438	Clinical Model
0.599	0.438	Clinical Model
0.598	0.439	Clinical Model
0.598	0.441	Clinical Model
0.595	0.441	Clinical Model
0.592	0.441	Clinical Model
0.59	0.441	Clinical Model
0.59	0.442	Clinical Model
0.59	0.444	Clinical Model
0.588	0.445	Clinical Model
0.585	0.445	Clinical Model
0.582	0.445	Clinical Model
0.579	0.445	Clinical Model
0.579	0.446	Clinical Model
0.579	0.447	Clinical Model
0.579	0.448	Clinical Model
0.579	0.45	Clinical Model
0.579	0.451	Clinical Model
0.576	0.451	Clinical Model
0.576	0.454	Clinical Model
0.576	0.455	Clinical Model
0.576	0.456	Clinical Model
0.576	0.458	Clinical Model
0.576	0.459	Clinical Model
0.576	0.46	Clinical Model
0.576	0.461	Clinical Model
0.576	0.463	Clinical Model
0.573	0.463	Clinical Model
0.573	0.464	Clinical Model
0.573	0.465	Clinical Model
0.573	0.467	Clinical Model
0.569	0.467	Clinical Model
0.569	0.468	Clinical Model
0.569	0.469	Clinical Model
0.569	0.471	Clinical Model
0.569	0.472	Clinical Model
0.569	0.473	Clinical Model
0.569	0.474	Clinical Model
0.568	0.475	Clinical Model
0.567	0.476	Clinical Model
0.567	0.477	Clinical Model
0.567	0.479	Clinical Model
0.564	0.479	Clinical Model
0.564	0.48	Clinical Model
0.564	0.481	Clinical Model
0.561	0.481	Clinical Model
0.557	0.481	Clinical Model
0.557	0.483	Clinical Model
0.557	0.484	Clinical Model
0.557	0.485	Clinical Model
0.557	0.486	Clinical Model
0.557	0.488	Clinical Model
0.557	0.489	Clinical Model
0.557	0.49	Clinical Model
0.557	0.492	Clinical Model
0.557	0.493	Clinical Model
0.557	0.494	Clinical Model
0.557	0.496	Clinical Model
0.554	0.496	Clinical Model
0.554	0.498	Clinical Model
0.554	0.499	Clinical Model
0.551	0.499	Clinical Model
0.551	0.501	Clinical Model
0.551	0.502	Clinical Model
0.548	0.502	Clinical Model
0.548	0.503	Clinical Model
0.548	0.505	Clinical Model
0.548	0.506	Clinical Model
0.548	0.507	Clinical Model
0.548	0.509	Clinical Model
0.548	0.51	Clinical Model
0.548	0.511	Clinical Model
0.548	0.513	Clinical Model
0.548	0.514	Clinical Model
0.548	0.515	Clinical Model
0.548	0.516	Clinical Model
0.545	0.516	Clinical Model
0.545	0.518	Clinical Model
0.545	0.519	Clinical Model
0.542	0.519	Clinical Model
0.542	0.52	Clinical Model
0.538	0.52	Clinical Model
0.535	0.52	Clinical Model
0.535	0.521	Clinical Model
0.535	0.523	Clinical Model
0.533	0.523	Clinical Model
0.529	0.523	Clinical Model
0.529	0.524	Clinical Model
0.529	0.526	Clinical Model
0.529	0.527	Clinical Model
0.529	0.528	Clinical Model
0.529	0.53	Clinical Model
0.529	0.531	Clinical Model
0.529	0.532	Clinical Model
0.529	0.534	Clinical Model
0.529	0.535	Clinical Model
0.526	0.535	Clinical Model
0.526	0.536	Clinical Model
0.523	0.536	Clinical Model
0.523	0.538	Clinical Model
0.52	0.538	Clinical Model
0.52	0.539	Clinical Model
0.517	0.539	Clinical Model
0.517	0.54	Clinical Model
0.517	0.542	Clinical Model
0.517	0.543	Clinical Model
0.517	0.544	Clinical Model
0.517	0.546	Clinical Model
0.514	0.546	Clinical Model
0.514	0.547	Clinical Model
0.512	0.547	Clinical Model
0.511	0.548	Clinical Model
0.511	0.55	Clinical Model
0.508	0.55	Clinical Model
0.508	0.551	Clinical Model
0.508	0.552	Clinical Model
0.508	0.553	Clinical Model
0.508	0.555	Clinical Model
0.508	0.556	Clinical Model
0.505	0.556	Clinical Model
0.505	0.557	Clinical Model
0.502	0.557	Clinical Model
0.501	0.558	Clinical Model
0.498	0.558	Clinical Model
0.498	0.56	Clinical Model
0.495	0.56	Clinical Model
0.495	0.561	Clinical Model
0.495	0.562	Clinical Model
0.491	0.562	Clinical Model
0.488	0.562	Clinical Model
0.488	0.564	Clinical Model
0.488	0.565	Clinical Model
0.488	0.566	Clinical Model
0.485	0.566	Clinical Model
0.482	0.566	Clinical Model
0.479	0.566	Clinical Model
0.479	0.567	Clinical Model
0.479	0.569	Clinical Model
0.479	0.57	Clinical Model
0.479	0.571	Clinical Model
0.479	0.573	Clinical Model
0.476	0.573	Clinical Model
0.472	0.573	Clinical Model
0.472	0.574	Clinical Model
0.472	0.575	Clinical Model
0.472	0.577	Clinical Model
0.472	0.579	Clinical Model
0.472	0.581	Clinical Model
0.472	0.582	Clinical Model
0.469	0.582	Clinical Model
0.469	0.583	Clinical Model
0.466	0.583	Clinical Model
0.466	0.584	Clinical Model
0.466	0.586	Clinical Model
0.466	0.587	Clinical Model
0.463	0.587	Clinical Model
0.46	0.587	Clinical Model
0.46	0.588	Clinical Model
0.457	0.588	Clinical Model
0.457	0.59	Clinical Model
0.457	0.591	Clinical Model
0.457	0.592	Clinical Model
0.457	0.594	Clinical Model
0.457	0.595	Clinical Model
0.457	0.596	Clinical Model
0.457	0.597	Clinical Model
0.457	0.599	Clinical Model
0.457	0.6	Clinical Model
0.456	0.601	Clinical Model
0.456	0.602	Clinical Model
0.453	0.602	Clinical Model
0.453	0.604	Clinical Model
0.453	0.605	Clinical Model
0.453	0.606	Clinical Model
0.453	0.608	Clinical Model
0.452	0.609	Clinical Model
0.452	0.61	Clinical Model
0.449	0.61	Clinical Model
0.449	0.611	Clinical Model
0.446	0.611	Clinical Model
0.446	0.614	Clinical Model
0.446	0.615	Clinical Model
0.446	0.616	Clinical Model
0.443	0.616	Clinical Model
0.443	0.618	Clinical Model
0.443	0.619	Clinical Model
0.443	0.62	Clinical Model
0.443	0.622	Clinical Model
0.443	0.623	Clinical Model
0.439	0.623	Clinical Model
0.439	0.624	Clinical Model
0.436	0.624	Clinical Model
0.433	0.624	Clinical Model
0.433	0.626	Clinical Model
0.43	0.627	Clinical Model
0.43	0.628	Clinical Model
0.427	0.629	Clinical Model
0.427	0.631	Clinical Model
0.427	0.632	Clinical Model
0.424	0.632	Clinical Model
0.424	0.633	Clinical Model
0.424	0.635	Clinical Model
0.424	0.636	Clinical Model
0.424	0.637	Clinical Model
0.424	0.639	Clinical Model
0.424	0.64	Clinical Model
0.42	0.64	Clinical Model
0.417	0.64	Clinical Model
0.417	0.641	Clinical Model
0.417	0.643	Clinical Model
0.414	0.643	Clinical Model
0.412	0.643	Clinical Model
0.412	0.644	Clinical Model
0.412	0.645	Clinical Model
0.412	0.647	Clinical Model
0.412	0.649	Clinical Model
0.412	0.651	Clinical Model
0.412	0.652	Clinical Model
0.412	0.653	Clinical Model
0.412	0.655	Clinical Model
0.412	0.656	Clinical Model
0.412	0.657	Clinical Model
0.408	0.657	Clinical Model
0.408	0.658	Clinical Model
0.408	0.66	Clinical Model
0.405	0.66	Clinical Model
0.402	0.66	Clinical Model
0.402	0.661	Clinical Model
0.402	0.662	Clinical Model
0.402	0.664	Clinical Model
0.402	0.665	Clinical Model
0.402	0.666	Clinical Model
0.399	0.666	Clinical Model
0.399	0.668	Clinical Model
0.396	0.668	Clinical Model
0.393	0.668	Clinical Model
0.389	0.668	Clinical Model
0.389	0.669	Clinical Model
0.387	0.669	Clinical Model
0.386	0.67	Clinical Model
0.386	0.673	Clinical Model
0.383	0.673	Clinical Model
0.383	0.674	Clinical Model
0.383	0.675	Clinical Model
0.383	0.677	Clinical Model
0.383	0.678	Clinical Model
0.383	0.679	Clinical Model
0.383	0.681	Clinical Model
0.38	0.682	Clinical Model
0.38	0.683	Clinical Model
0.377	0.683	Clinical Model
0.373	0.683	Clinical Model
0.373	0.684	Clinical Model
0.373	0.686	Clinical Model
0.373	0.687	Clinical Model
0.37	0.688	Clinical Model
0.367	0.688	Clinical Model
0.364	0.688	Clinical Model
0.361	0.688	Clinical Model
0.361	0.69	Clinical Model
0.361	0.691	Clinical Model
0.358	0.691	Clinical Model
0.358	0.694	Clinical Model
0.358	0.695	Clinical Model
0.358	0.696	Clinical Model
0.355	0.696	Clinical Model
0.352	0.696	Clinical Model
0.347	0.697	Clinical Model
0.344	0.697	Clinical Model
0.341	0.697	Clinical Model
0.341	0.699	Clinical Model
0.341	0.7	Clinical Model
0.341	0.701	Clinical Model
0.341	0.702	Clinical Model
0.339	0.703	Clinical Model
0.339	0.704	Clinical Model
0.339	0.705	Clinical Model
0.335	0.705	Clinical Model
0.335	0.706	Clinical Model
0.335	0.708	Clinical Model
0.335	0.709	Clinical Model
0.335	0.71	Clinical Model
0.332	0.71	Clinical Model
0.332	0.712	Clinical Model
0.331	0.713	Clinical Model
0.325	0.713	Clinical Model
0.322	0.713	Clinical Model
0.322	0.714	Clinical Model
0.322	0.715	Clinical Model
0.319	0.715	Clinical Model
0.319	0.717	Clinical Model
0.316	0.717	Clinical Model
0.316	0.718	Clinical Model
0.316	0.719	Clinical Model
0.313	0.719	Clinical Model
0.313	0.721	Clinical Model
0.313	0.722	Clinical Model
0.309	0.722	Clinical Model
0.306	0.722	Clinical Model
0.306	0.723	Clinical Model
0.306	0.725	Clinical Model
0.306	0.726	Clinical Model
0.305	0.727	Clinical Model
0.305	0.728	Clinical Model
0.304	0.729	Clinical Model
0.301	0.729	Clinical Model
0.298	0.729	Clinical Model
0.298	0.73	Clinical Model
0.295	0.731	Clinical Model
0.292	0.731	Clinical Model
0.292	0.732	Clinical Model
0.292	0.733	Clinical Model
0.289	0.733	Clinical Model
0.289	0.734	Clinical Model
0.286	0.734	Clinical Model
0.286	0.736	Clinical Model
0.286	0.737	Clinical Model
0.286	0.738	Clinical Model
0.286	0.74	Clinical Model
0.283	0.74	Clinical Model
0.281	0.74	Clinical Model
0.278	0.74	Clinical Model
0.275	0.74	Clinical Model
0.273	0.741	Clinical Model
0.271	0.741	Clinical Model
0.268	0.742	Clinical Model
0.265	0.742	Clinical Model
0.262	0.743	Clinical Model
0.259	0.743	Clinical Model
0.252	0.743	Clinical Model
0.249	0.744	Clinical Model
0.249	0.747	Clinical Model
0.249	0.748	Clinical Model
0.249	0.749	Clinical Model
0.249	0.751	Clinical Model
0.249	0.752	Clinical Model
0.249	0.753	Clinical Model
0.249	0.755	Clinical Model
0.246	0.755	Clinical Model
0.246	0.756	Clinical Model
0.246	0.757	Clinical Model
0.246	0.758	Clinical Model
0.243	0.758	Clinical Model
0.243	0.76	Clinical Model
0.243	0.761	Clinical Model
0.243	0.762	Clinical Model
0.243	0.764	Clinical Model
0.243	0.765	Clinical Model
0.243	0.768	Clinical Model
0.243	0.769	Clinical Model
0.242	0.77	Clinical Model
0.239	0.77	Clinical Model
0.238	0.771	Clinical Model
0.238	0.772	Clinical Model
0.235	0.772	Clinical Model
0.232	0.772	Clinical Model
0.232	0.774	Clinical Model
0.229	0.774	Clinical Model
0.226	0.775	Clinical Model
0.223	0.775	Clinical Model
0.221	0.776	Clinical Model
0.221	0.777	Clinical Model
0.221	0.778	Clinical Model
0.221	0.78	Clinical Model
0.221	0.781	Clinical Model
0.219	0.781	Clinical Model
0.219	0.782	Clinical Model
0.217	0.783	Clinical Model
0.217	0.784	Clinical Model
0.217	0.786	Clinical Model
0.217	0.787	Clinical Model
0.217	0.788	Clinical Model
0.217	0.789	Clinical Model
0.217	0.791	Clinical Model
0.217	0.792	Clinical Model
0.217	0.793	Clinical Model
0.217	0.795	Clinical Model
0.217	0.796	Clinical Model
0.217	0.797	Clinical Model
0.214	0.797	Clinical Model
0.211	0.797	Clinical Model
0.207	0.797	Clinical Model
0.207	0.799	Clinical Model
0.204	0.799	Clinical Model
0.201	0.799	Clinical Model
0.201	0.8	Clinical Model
0.201	0.801	Clinical Model
0.201	0.803	Clinical Model
0.201	0.804	Clinical Model
0.201	0.805	Clinical Model
0.198	0.805	Clinical Model
0.198	0.806	Clinical Model
0.198	0.808	Clinical Model
0.195	0.808	Clinical Model
0.195	0.809	Clinical Model
0.195	0.81	Clinical Model
0.195	0.812	Clinical Model
0.195	0.813	Clinical Model
0.193	0.814	Clinical Model
0.193	0.815	Clinical Model
0.193	0.816	Clinical Model
0.19	0.816	Clinical Model
0.19	0.818	Clinical Model
0.19	0.819	Clinical Model
0.19	0.82	Clinical Model
0.187	0.82	Clinical Model
0.187	0.822	Clinical Model
0.184	0.822	Clinical Model
0.184	0.823	Clinical Model
0.184	0.824	Clinical Model
0.184	0.825	Clinical Model
0.184	0.827	Clinical Model
0.181	0.827	Clinical Model
0.181	0.828	Clinical Model
0.181	0.829	Clinical Model
0.181	0.831	Clinical Model
0.179	0.831	Clinical Model
0.179	0.832	Clinical Model
0.179	0.834	Clinical Model
0.176	0.834	Clinical Model
0.176	0.835	Clinical Model
0.176	0.836	Clinical Model
0.172	0.836	Clinical Model
0.172	0.838	Clinical Model
0.172	0.839	Clinical Model
0.169	0.839	Clinical Model
0.169	0.84	Clinical Model
0.166	0.84	Clinical Model
0.166	0.842	Clinical Model
0.163	0.842	Clinical Model
0.161	0.842	Clinical Model
0.158	0.842	Clinical Model
0.158	0.843	Clinical Model
0.158	0.845	Clinical Model
0.155	0.845	Clinical Model
0.153	0.845	Clinical Model
0.15	0.845	Clinical Model
0.147	0.845	Clinical Model
0.147	0.847	Clinical Model
0.147	0.849	Clinical Model
0.147	0.851	Clinical Model
0.144	0.851	Clinical Model
0.144	0.852	Clinical Model
0.141	0.852	Clinical Model
0.141	0.853	Clinical Model
0.141	0.855	Clinical Model
0.141	0.856	Clinical Model
0.141	0.857	Clinical Model
0.138	0.857	Clinical Model
0.138	0.859	Clinical Model
0.138	0.86	Clinical Model
0.138	0.861	Clinical Model
0.138	0.862	Clinical Model
0.134	0.862	Clinical Model
0.134	0.864	Clinical Model
0.134	0.866	Clinical Model
0.134	0.867	Clinical Model
0.131	0.867	Clinical Model
0.131	0.869	Clinical Model
0.131	0.87	Clinical Model
0.127	0.87	Clinical Model
0.127	0.871	Clinical Model
0.124	0.871	Clinical Model
0.124	0.873	Clinical Model
0.124	0.874	Clinical Model
0.124	0.875	Clinical Model
0.121	0.875	Clinical Model
0.118	0.875	Clinical Model
0.118	0.876	Clinical Model
0.118	0.878	Clinical Model
0.118	0.88	Clinical Model
0.118	0.882	Clinical Model
0.118	0.883	Clinical Model
0.118	0.884	Clinical Model
0.118	0.886	Clinical Model
0.115	0.886	Clinical Model
0.114	0.887	Clinical Model
0.113	0.887	Clinical Model
0.113	0.889	Clinical Model
0.113	0.89	Clinical Model
0.11	0.89	Clinical Model
0.11	0.891	Clinical Model
0.107	0.891	Clinical Model
0.107	0.893	Clinical Model
0.103	0.893	Clinical Model
0.103	0.894	Clinical Model
0.103	0.895	Clinical Model
0.103	0.897	Clinical Model
0.103	0.898	Clinical Model
0.1	0.898	Clinical Model
0.1	0.899	Clinical Model
0.097	0.899	Clinical Model
0.097	0.9	Clinical Model
0.097	0.902	Clinical Model
0.097	0.903	Clinical Model
0.097	0.904	Clinical Model
0.096	0.905	Clinical Model
0.096	0.907	Clinical Model
0.096	0.908	Clinical Model
0.094	0.908	Clinical Model
0.094	0.91	Clinical Model
0.091	0.91	Clinical Model
0.086	0.91	Clinical Model
0.082	0.91	Clinical Model
0.079	0.91	Clinical Model
0.079	0.911	Clinical Model
0.079	0.913	Clinical Model
0.076	0.913	Clinical Model
0.076	0.915	Clinical Model
0.073	0.915	Clinical Model
0.073	0.917	Clinical Model
0.073	0.918	Clinical Model
0.073	0.919	Clinical Model
0.073	0.921	Clinical Model
0.073	0.922	Clinical Model
0.07	0.922	Clinical Model
0.067	0.922	Clinical Model
0.065	0.922	Clinical Model
0.062	0.922	Clinical Model
0.062	0.924	Clinical Model
0.062	0.925	Clinical Model
0.058	0.925	Clinical Model
0.058	0.926	Clinical Model
0.058	0.928	Clinical Model
0.058	0.929	Clinical Model
0.058	0.93	Clinical Model
0.058	0.931	Clinical Model
0.057	0.932	Clinical Model
0.057	0.934	Clinical Model
0.057	0.935	Clinical Model
0.057	0.936	Clinical Model
0.057	0.937	Clinical Model
0.057	0.939	Clinical Model
0.057	0.94	Clinical Model
0.057	0.941	Clinical Model
0.051	0.941	Clinical Model
0.051	0.943	Clinical Model
0.051	0.944	Clinical Model
0.051	0.945	Clinical Model
0.048	0.945	Clinical Model
0.048	0.947	Clinical Model
0.048	0.948	Clinical Model
0.046	0.95	Clinical Model
0.042	0.95	Clinical Model
0.042	0.951	Clinical Model
0.042	0.952	Clinical Model
0.039	0.952	Clinical Model
0.039	0.954	Clinical Model
0.039	0.955	Clinical Model
0.037	0.955	Clinical Model
0.037	0.957	Clinical Model
0.037	0.958	Clinical Model
0.037	0.959	Clinical Model
0.037	0.961	Clinical Model
0.037	0.962	Clinical Model
0.037	0.963	Clinical Model
0.036	0.964	Clinical Model
0.036	0.965	Clinical Model
0.036	0.966	Clinical Model
0.032	0.966	Clinical Model
0.032	0.968	Clinical Model
0.032	0.969	Clinical Model
0.032	0.97	Clinical Model
0.029	0.97	Clinical Model
0.029	0.972	Clinical Model
0.026	0.972	Clinical Model
0.023	0.972	Clinical Model
0.02	0.972	Clinical Model
0.02	0.973	Clinical Model
0.016	0.973	Clinical Model
0.016	0.974	Clinical Model
0.013	0.974	Clinical Model
0.013	0.976	Clinical Model
0.013	0.977	Clinical Model
0.013	0.978	Clinical Model
0.013	0.979	Clinical Model
0.013	0.981	Clinical Model
0.013	0.982	Clinical Model
0.013	0.983	Clinical Model
0.01	0.983	Clinical Model
0.01	0.985	Clinical Model
0.01	0.986	Clinical Model
0.01	0.987	Clinical Model
0.01	0.989	Clinical Model
0.007	0.989	Clinical Model
0.007	0.99	Clinical Model
0.007	0.991	Clinical Model
0.007	0.992	Clinical Model
0.006	0.993	Clinical Model
0.003	0.993	Clinical Model
0.003	0.995	Clinical Model
0.003	0.996	Clinical Model
0	0.996	Clinical Model
0	0.997	Clinical Model
0	0.999	Clinical Model
0	1	Clinical Model
1	0	Clinical Model + Biomarker
1	0.001	Clinical Model + Biomarker
1	0.002	Clinical Model + Biomarker
1	0.003	Clinical Model + Biomarker
1	0.003	Clinical Model + Biomarker
1	0.003	Clinical Model + Biomarker
1	0.005	Clinical Model + Biomarker
1	0.006	Clinical Model + Biomarker
1	0.006	Clinical Model + Biomarker
1	0.008	Clinical Model + Biomarker
1	0.008	Clinical Model + Biomarker
1	0.009	Clinical Model + Biomarker
1	0.009	Clinical Model + Biomarker
0.999	0.01	Clinical Model + Biomarker
0.999	0.011	Clinical Model + Biomarker
0.999	0.013	Clinical Model + Biomarker
0.999	0.014	Clinical Model + Biomarker
0.999	0.014	Clinical Model + Biomarker
0.999	0.016	Clinical Model + Biomarker
0.999	0.017	Clinical Model + Biomarker
0.999	0.018	Clinical Model + Biomarker
0.999	0.018	Clinical Model + Biomarker
0.999	0.02	Clinical Model + Biomarker
0.999	0.021	Clinical Model + Biomarker
0.999	0.022	Clinical Model + Biomarker
0.999	0.024	Clinical Model + Biomarker
0.999	0.025	Clinical Model + Biomarker
0.999	0.026	Clinical Model + Biomarker
0.999	0.028	Clinical Model + Biomarker
0.999	0.029	Clinical Model + Biomarker
0.999	0.029	Clinical Model + Biomarker
0.999	0.029	Clinical Model + Biomarker
0.999	0.031	Clinical Model + Biomarker
0.999	0.032	Clinical Model + Biomarker
0.999	0.033	Clinical Model + Biomarker
0.999	0.035	Clinical Model + Biomarker
0.999	0.036	Clinical Model + Biomarker
0.999	0.037	Clinical Model + Biomarker
0.999	0.039	Clinical Model + Biomarker
0.999	0.039	Clinical Model + Biomarker
0.999	0.04	Clinical Model + Biomarker
0.999	0.041	Clinical Model + Biomarker
0.999	0.043	Clinical Model + Biomarker
0.999	0.043	Clinical Model + Biomarker
0.999	0.044	Clinical Model + Biomarker
0.999	0.046	Clinical Model + Biomarker
0.999	0.047	Clinical Model + Biomarker
0.999	0.048	Clinical Model + Biomarker
0.999	0.05	Clinical Model + Biomarker
0.999	0.051	Clinical Model + Biomarker
0.999	0.052	Clinical Model + Biomarker
0.999	0.053	Clinical Model + Biomarker
0.999	0.055	Clinical Model + Biomarker
0.999	0.056	Clinical Model + Biomarker
0.998	0.056	Clinical Model + Biomarker
0.998	0.056	Clinical Model + Biomarker
0.998	0.058	Clinical Model + Biomarker
0.995	0.058	Clinical Model + Biomarker
0.995	0.058	Clinical Model + Biomarker
0.995	0.059	Clinical Model + Biomarker
0.995	0.06	Clinical Model + Biomarker
0.995	0.062	Clinical Model + Biomarker
0.995	0.063	Clinical Model + Biomarker
0.995	0.063	Clinical Model + Biomarker
0.995	0.065	Clinical Model + Biomarker
0.992	0.065	Clinical Model + Biomarker
0.992	0.066	Clinical Model + Biomarker
0.992	0.067	Clinical Model + Biomarker
0.992	0.069	Clinical Model + Biomarker
0.992	0.07	Clinical Model + Biomarker
0.992	0.071	Clinical Model + Biomarker
0.992	0.072	Clinical Model + Biomarker
0.991	0.072	Clinical Model + Biomarker
0.991	0.074	Clinical Model + Biomarker
0.991	0.075	Clinical Model + Biomarker
0.991	0.076	Clinical Model + Biomarker
0.991	0.078	Clinical Model + Biomarker
0.988	0.078	Clinical Model + Biomarker
0.988	0.079	Clinical Model + Biomarker
0.988	0.08	Clinical Model + Biomarker
0.988	0.081	Clinical Model + Biomarker
0.987	0.081	Clinical Model + Biomarker
0.984	0.081	Clinical Model + Biomarker
0.984	0.081	Clinical Model + Biomarker
0.984	0.082	Clinical Model + Biomarker
0.984	0.082	Clinical Model + Biomarker
0.984	0.083	Clinical Model + Biomarker
0.981	0.083	Clinical Model + Biomarker
0.981	0.084	Clinical Model + Biomarker
0.981	0.084	Clinical Model + Biomarker
0.981	0.085	Clinical Model + Biomarker
0.981	0.087	Clinical Model + Biomarker
0.981	0.088	Clinical Model + Biomarker
0.981	0.089	Clinical Model + Biomarker
0.981	0.091	Clinical Model + Biomarker
0.981	0.092	Clinical Model + Biomarker
0.981	0.092	Clinical Model + Biomarker
0.981	0.094	Clinical Model + Biomarker
0.981	0.095	Clinical Model + Biomarker
0.978	0.095	Clinical Model + Biomarker
0.978	0.096	Clinical Model + Biomarker
0.978	0.096	Clinical Model + Biomarker
0.978	0.098	Clinical Model + Biomarker
0.978	0.099	Clinical Model + Biomarker
0.978	0.099	Clinical Model + Biomarker
0.977	0.099	Clinical Model + Biomarker
0.977	0.101	Clinical Model + Biomarker
0.977	0.102	Clinical Model + Biomarker
0.977	0.103	Clinical Model + Biomarker
0.976	0.104	Clinical Model + Biomarker
0.973	0.104	Clinical Model + Biomarker
0.97	0.104	Clinical Model + Biomarker
0.97	0.105	Clinical Model + Biomarker
0.97	0.107	Clinical Model + Biomarker
0.97	0.108	Clinical Model + Biomarker
0.969	0.108	Clinical Model + Biomarker
0.968	0.108	Clinical Model + Biomarker
0.968	0.109	Clinical Model + Biomarker
0.968	0.109	Clinical Model + Biomarker
0.964	0.109	Clinical Model + Biomarker
0.964	0.11	Clinical Model + Biomarker
0.964	0.112	Clinical Model + Biomarker
0.961	0.112	Clinical Model + Biomarker
0.961	0.112	Clinical Model + Biomarker
0.961	0.113	Clinical Model + Biomarker
0.961	0.114	Clinical Model + Biomarker
0.961	0.115	Clinical Model + Biomarker
0.958	0.115	Clinical Model + Biomarker
0.958	0.116	Clinical Model + Biomarker
0.958	0.117	Clinical Model + Biomarker
0.954	0.117	Clinical Model + Biomarker
0.954	0.119	Clinical Model + Biomarker
0.954	0.12	Clinical Model + Biomarker
0.954	0.121	Clinical Model + Biomarker
0.954	0.122	Clinical Model + Biomarker
0.954	0.124	Clinical Model + Biomarker
0.954	0.125	Clinical Model + Biomarker
0.954	0.125	Clinical Model + Biomarker
0.954	0.125	Clinical Model + Biomarker
0.951	0.125	Clinical Model + Biomarker
0.951	0.126	Clinical Model + Biomarker
0.951	0.127	Clinical Model + Biomarker
0.951	0.128	Clinical Model + Biomarker
0.951	0.129	Clinical Model + Biomarker
0.947	0.129	Clinical Model + Biomarker
0.947	0.131	Clinical Model + Biomarker
0.947	0.132	Clinical Model + Biomarker
0.944	0.132	Clinical Model + Biomarker
0.944	0.132	Clinical Model + Biomarker
0.944	0.134	Clinical Model + Biomarker
0.944	0.134	Clinical Model + Biomarker
0.943	0.135	Clinical Model + Biomarker
0.943	0.136	Clinical Model + Biomarker
0.943	0.137	Clinical Model + Biomarker
0.943	0.139	Clinical Model + Biomarker
0.943	0.14	Clinical Model + Biomarker
0.943	0.141	Clinical Model + Biomarker
0.943	0.143	Clinical Model + Biomarker
0.942	0.143	Clinical Model + Biomarker
0.938	0.143	Clinical Model + Biomarker
0.938	0.144	Clinical Model + Biomarker
0.938	0.144	Clinical Model + Biomarker
0.938	0.145	Clinical Model + Biomarker
0.935	0.145	Clinical Model + Biomarker
0.935	0.146	Clinical Model + Biomarker
0.935	0.148	Clinical Model + Biomarker
0.935	0.149	Clinical Model + Biomarker
0.932	0.149	Clinical Model + Biomarker
0.932	0.15	Clinical Model + Biomarker
0.929	0.15	Clinical Model + Biomarker
0.929	0.152	Clinical Model + Biomarker
0.929	0.153	Clinical Model + Biomarker
0.929	0.153	Clinical Model + Biomarker
0.929	0.153	Clinical Model + Biomarker
0.927	0.154	Clinical Model + Biomarker
0.927	0.155	Clinical Model + Biomarker
0.927	0.157	Clinical Model + Biomarker
0.924	0.157	Clinical Model + Biomarker
0.924	0.157	Clinical Model + Biomarker
0.921	0.157	Clinical Model + Biomarker
0.921	0.158	Clinical Model + Biomarker
0.921	0.159	Clinical Model + Biomarker
0.921	0.161	Clinical Model + Biomarker
0.921	0.162	Clinical Model + Biomarker
0.921	0.163	Clinical Model + Biomarker
0.921	0.165	Clinical Model + Biomarker
0.92	0.165	Clinical Model + Biomarker
0.92	0.166	Clinical Model + Biomarker
0.92	0.167	Clinical Model + Biomarker
0.92	0.169	Clinical Model + Biomarker
0.92	0.169	Clinical Model + Biomarker
0.917	0.169	Clinical Model + Biomarker
0.917	0.169	Clinical Model + Biomarker
0.917	0.17	Clinical Model + Biomarker
0.917	0.171	Clinical Model + Biomarker
0.917	0.172	Clinical Model + Biomarker
0.914	0.172	Clinical Model + Biomarker
0.914	0.173	Clinical Model + Biomarker
0.914	0.174	Clinical Model + Biomarker
0.914	0.175	Clinical Model + Biomarker
0.911	0.175	Clinical Model + Biomarker
0.911	0.176	Clinical Model + Biomarker
0.911	0.176	Clinical Model + Biomarker
0.911	0.177	Clinical Model + Biomarker
0.911	0.178	Clinical Model + Biomarker
0.911	0.178	Clinical Model + Biomarker
0.91	0.178	Clinical Model + Biomarker
0.91	0.178	Clinical Model + Biomarker
0.91	0.18	Clinical Model + Biomarker
0.91	0.18	Clinical Model + Biomarker
0.909	0.181	Clinical Model + Biomarker
0.909	0.182	Clinical Model + Biomarker
0.909	0.183	Clinical Model + Biomarker
0.909	0.185	Clinical Model + Biomarker
0.909	0.185	Clinical Model + Biomarker
0.909	0.186	Clinical Model + Biomarker
0.909	0.188	Clinical Model + Biomarker
0.909	0.188	Clinical Model + Biomarker
0.909	0.189	Clinical Model + Biomarker
0.906	0.189	Clinical Model + Biomarker
0.906	0.19	Clinical Model + Biomarker
0.906	0.192	Clinical Model + Biomarker
0.906	0.193	Clinical Model + Biomarker
0.906	0.194	Clinical Model + Biomarker
0.902	0.194	Clinical Model + Biomarker
0.902	0.195	Clinical Model + Biomarker
0.902	0.195	Clinical Model + Biomarker
0.9	0.195	Clinical Model + Biomarker
0.9	0.197	Clinical Model + Biomarker
0.9	0.198	Clinical Model + Biomarker
0.9	0.199	Clinical Model + Biomarker
0.897	0.199	Clinical Model + Biomarker
0.897	0.2	Clinical Model + Biomarker
0.897	0.201	Clinical Model + Biomarker
0.897	0.201	Clinical Model + Biomarker
0.897	0.202	Clinical Model + Biomarker
0.897	0.203	Clinical Model + Biomarker
0.897	0.205	Clinical Model + Biomarker
0.893	0.205	Clinical Model + Biomarker
0.893	0.205	Clinical Model + Biomarker
0.893	0.206	Clinical Model + Biomarker
0.893	0.208	Clinical Model + Biomarker
0.893	0.209	Clinical Model + Biomarker
0.893	0.21	Clinical Model + Biomarker
0.89	0.21	Clinical Model + Biomarker
0.89	0.212	Clinical Model + Biomarker
0.887	0.212	Clinical Model + Biomarker
0.887	0.212	Clinical Model + Biomarker
0.887	0.212	Clinical Model + Biomarker
0.887	0.213	Clinical Model + Biomarker
0.887	0.215	Clinical Model + Biomarker
0.887	0.216	Clinical Model + Biomarker
0.887	0.217	Clinical Model + Biomarker
0.887	0.219	Clinical Model + Biomarker
0.886	0.219	Clinical Model + Biomarker
0.886	0.22	Clinical Model + Biomarker
0.886	0.22	Clinical Model + Biomarker
0.886	0.22	Clinical Model + Biomarker
0.885	0.22	Clinical Model + Biomarker
0.885	0.221	Clinical Model + Biomarker
0.885	0.223	Clinical Model + Biomarker
0.885	0.224	Clinical Model + Biomarker
0.885	0.225	Clinical Model + Biomarker
0.885	0.226	Clinical Model + Biomarker
0.885	0.227	Clinical Model + Biomarker
0.884	0.228	Clinical Model + Biomarker
0.881	0.228	Clinical Model + Biomarker
0.881	0.229	Clinical Model + Biomarker
0.881	0.23	Clinical Model + Biomarker
0.878	0.23	Clinical Model + Biomarker
0.878	0.232	Clinical Model + Biomarker
0.878	0.233	Clinical Model + Biomarker
0.878	0.234	Clinical Model + Biomarker
0.874	0.234	Clinical Model + Biomarker
0.871	0.234	Clinical Model + Biomarker
0.871	0.236	Clinical Model + Biomarker
0.871	0.237	Clinical Model + Biomarker
0.871	0.238	Clinical Model + Biomarker
0.868	0.238	Clinical Model + Biomarker
0.868	0.239	Clinical Model + Biomarker
0.868	0.241	Clinical Model + Biomarker
0.866	0.241	Clinical Model + Biomarker
0.866	0.241	Clinical Model + Biomarker
0.862	0.241	Clinical Model + Biomarker
0.862	0.243	Clinical Model + Biomarker
0.862	0.243	Clinical Model + Biomarker
0.862	0.244	Clinical Model + Biomarker
0.862	0.245	Clinical Model + Biomarker
0.862	0.245	Clinical Model + Biomarker
0.862	0.247	Clinical Model + Biomarker
0.862	0.247	Clinical Model + Biomarker
0.862	0.248	Clinical Model + Biomarker
0.862	0.25	Clinical Model + Biomarker
0.862	0.251	Clinical Model + Biomarker
0.862	0.252	Clinical Model + Biomarker
0.862	0.254	Clinical Model + Biomarker
0.862	0.255	Clinical Model + Biomarker
0.861	0.255	Clinical Model + Biomarker
0.858	0.255	Clinical Model + Biomarker
0.858	0.255	Clinical Model + Biomarker
0.857	0.255	Clinical Model + Biomarker
0.857	0.255	Clinical Model + Biomarker
0.857	0.256	Clinical Model + Biomarker
0.857	0.256	Clinical Model + Biomarker
0.856	0.256	Clinical Model + Biomarker
0.856	0.257	Clinical Model + Biomarker
0.856	0.258	Clinical Model + Biomarker
0.856	0.26	Clinical Model + Biomarker
0.856	0.261	Clinical Model + Biomarker
0.856	0.262	Clinical Model + Biomarker
0.853	0.262	Clinical Model + Biomarker
0.85	0.262	Clinical Model + Biomarker
0.85	0.262	Clinical Model + Biomarker
0.85	0.263	Clinical Model + Biomarker
0.85	0.264	Clinical Model + Biomarker
0.85	0.264	Clinical Model + Biomarker
0.85	0.266	Clinical Model + Biomarker
0.85	0.267	Clinical Model + Biomarker
0.85	0.268	Clinical Model + Biomarker
0.848	0.269	Clinical Model + Biomarker
0.848	0.27	Clinical Model + Biomarker
0.848	0.271	Clinical Model + Biomarker
0.848	0.272	Clinical Model + Biomarker
0.848	0.273	Clinical Model + Biomarker
0.848	0.274	Clinical Model + Biomarker
0.848	0.276	Clinical Model + Biomarker
0.848	0.277	Clinical Model + Biomarker
0.845	0.277	Clinical Model + Biomarker
0.845	0.278	Clinical Model + Biomarker
0.845	0.279	Clinical Model + Biomarker
0.845	0.279	Clinical Model + Biomarker
0.845	0.28	Clinical Model + Biomarker
0.841	0.28	Clinical Model + Biomarker
0.841	0.281	Clinical Model + Biomarker
0.841	0.281	Clinical Model + Biomarker
0.841	0.282	Clinical Model + Biomarker
0.841	0.284	Clinical Model + Biomarker
0.841	0.285	Clinical Model + Biomarker
0.841	0.286	Clinical Model + Biomarker
0.838	0.286	Clinical Model + Biomarker
0.838	0.287	Clinical Model + Biomarker
0.834	0.287	Clinical Model + Biomarker
0.831	0.287	Clinical Model + Biomarker
0.828	0.287	Clinical Model + Biomarker
0.828	0.287	Clinical Model + Biomarker
0.828	0.288	Clinical Model + Biomarker
0.828	0.289	Clinical Model + Biomarker
0.828	0.289	Clinical Model + Biomarker
0.828	0.29	Clinical Model + Biomarker
0.828	0.291	Clinical Model + Biomarker
0.828	0.292	Clinical Model + Biomarker
0.828	0.294	Clinical Model + Biomarker
0.828	0.295	Clinical Model + Biomarker
0.828	0.296	Clinical Model + Biomarker
0.828	0.298	Clinical Model + Biomarker
0.827	0.298	Clinical Model + Biomarker
0.827	0.299	Clinical Model + Biomarker
0.827	0.3	Clinical Model + Biomarker
0.824	0.3	Clinical Model + Biomarker
0.824	0.301	Clinical Model + Biomarker
0.824	0.302	Clinical Model + Biomarker
0.824	0.303	Clinical Model + Biomarker
0.824	0.303	Clinical Model + Biomarker
0.824	0.305	Clinical Model + Biomarker
0.824	0.306	Clinical Model + Biomarker
0.824	0.307	Clinical Model + Biomarker
0.821	0.307	Clinical Model + Biomarker
0.82	0.307	Clinical Model + Biomarker
0.82	0.308	Clinical Model + Biomarker
0.82	0.309	Clinical Model + Biomarker
0.817	0.309	Clinical Model + Biomarker
0.817	0.31	Clinical Model + Biomarker
0.817	0.311	Clinical Model + Biomarker
0.817	0.313	Clinical Model + Biomarker
0.817	0.314	Clinical Model + Biomarker
0.814	0.314	Clinical Model + Biomarker
0.814	0.314	Clinical Model + Biomarker
0.814	0.314	Clinical Model + Biomarker
0.813	0.316	Clinical Model + Biomarker
0.813	0.317	Clinical Model + Biomarker
0.813	0.317	Clinical Model + Biomarker
0.813	0.318	Clinical Model + Biomarker
0.813	0.32	Clinical Model + Biomarker
0.813	0.321	Clinical Model + Biomarker
0.813	0.322	Clinical Model + Biomarker
0.812	0.322	Clinical Model + Biomarker
0.812	0.324	Clinical Model + Biomarker
0.812	0.325	Clinical Model + Biomarker
0.811	0.326	Clinical Model + Biomarker
0.811	0.327	Clinical Model + Biomarker
0.811	0.328	Clinical Model + Biomarker
0.811	0.329	Clinical Model + Biomarker
0.811	0.33	Clinical Model + Biomarker
0.811	0.331	Clinical Model + Biomarker
0.808	0.331	Clinical Model + Biomarker
0.808	0.332	Clinical Model + Biomarker
0.808	0.334	Clinical Model + Biomarker
0.805	0.334	Clinical Model + Biomarker
0.805	0.334	Clinical Model + Biomarker
0.805	0.335	Clinical Model + Biomarker
0.805	0.337	Clinical Model + Biomarker
0.805	0.338	Clinical Model + Biomarker
0.805	0.338	Clinical Model + Biomarker
0.802	0.338	Clinical Model + Biomarker
0.802	0.338	Clinical Model + Biomarker
0.802	0.34	Clinical Model + Biomarker
0.802	0.341	Clinical Model + Biomarker
0.802	0.342	Clinical Model + Biomarker
0.802	0.343	Clinical Model + Biomarker
0.802	0.344	Clinical Model + Biomarker
0.802	0.345	Clinical Model + Biomarker
0.802	0.347	Clinical Model + Biomarker
0.801	0.347	Clinical Model + Biomarker
0.801	0.348	Clinical Model + Biomarker
0.801	0.349	Clinical Model + Biomarker
0.801	0.35	Clinical Model + Biomarker
0.801	0.352	Clinical Model + Biomarker
0.798	0.352	Clinical Model + Biomarker
0.795	0.352	Clinical Model + Biomarker
0.795	0.353	Clinical Model + Biomarker
0.795	0.353	Clinical Model + Biomarker
0.795	0.355	Clinical Model + Biomarker
0.791	0.355	Clinical Model + Biomarker
0.791	0.356	Clinical Model + Biomarker
0.791	0.357	Clinical Model + Biomarker
0.791	0.357	Clinical Model + Biomarker
0.791	0.359	Clinical Model + Biomarker
0.788	0.359	Clinical Model + Biomarker
0.788	0.36	Clinical Model + Biomarker
0.788	0.361	Clinical Model + Biomarker
0.788	0.363	Clinical Model + Biomarker
0.785	0.363	Clinical Model + Biomarker
0.785	0.364	Clinical Model + Biomarker
0.785	0.365	Clinical Model + Biomarker
0.782	0.365	Clinical Model + Biomarker
0.782	0.367	Clinical Model + Biomarker
0.782	0.368	Clinical Model + Biomarker
0.782	0.368	Clinical Model + Biomarker
0.779	0.368	Clinical Model + Biomarker
0.779	0.369	Clinical Model + Biomarker
0.779	0.371	Clinical Model + Biomarker
0.778	0.372	Clinical Model + Biomarker
0.778	0.373	Clinical Model + Biomarker
0.778	0.374	Clinical Model + Biomarker
0.778	0.376	Clinical Model + Biomarker
0.777	0.376	Clinical Model + Biomarker
0.777	0.376	Clinical Model + Biomarker
0.774	0.376	Clinical Model + Biomarker
0.774	0.376	Clinical Model + Biomarker
0.774	0.378	Clinical Model + Biomarker
0.771	0.378	Clinical Model + Biomarker
0.771	0.379	Clinical Model + Biomarker
0.769	0.379	Clinical Model + Biomarker
0.769	0.38	Clinical Model + Biomarker
0.769	0.381	Clinical Model + Biomarker
0.769	0.381	Clinical Model + Biomarker
0.769	0.382	Clinical Model + Biomarker
0.769	0.384	Clinical Model + Biomarker
0.769	0.385	Clinical Model + Biomarker
0.769	0.386	Clinical Model + Biomarker
0.769	0.387	Clinical Model + Biomarker
0.769	0.389	Clinical Model + Biomarker
0.768	0.389	Clinical Model + Biomarker
0.768	0.39	Clinical Model + Biomarker
0.768	0.391	Clinical Model + Biomarker
0.765	0.391	Clinical Model + Biomarker
0.765	0.393	Clinical Model + Biomarker
0.762	0.393	Clinical Model + Biomarker
0.761	0.393	Clinical Model + Biomarker
0.758	0.393	Clinical Model + Biomarker
0.758	0.394	Clinical Model + Biomarker
0.757	0.394	Clinical Model + Biomarker
0.757	0.395	Clinical Model + Biomarker
0.754	0.395	Clinical Model + Biomarker
0.754	0.396	Clinical Model + Biomarker
0.754	0.396	Clinical Model + Biomarker
0.754	0.397	Clinical Model + Biomarker
0.754	0.398	Clinical Model + Biomarker
0.754	0.4	Clinical Model + Biomarker
0.754	0.401	Clinical Model + Biomarker
0.754	0.402	Clinical Model + Biomarker
0.751	0.402	Clinical Model + Biomarker
0.748	0.402	Clinical Model + Biomarker
0.747	0.402	Clinical Model + Biomarker
0.747	0.404	Clinical Model + Biomarker
0.747	0.405	Clinical Model + Biomarker
0.747	0.406	Clinical Model + Biomarker
0.747	0.408	Clinical Model + Biomarker
0.747	0.409	Clinical Model + Biomarker
0.746	0.409	Clinical Model + Biomarker
0.746	0.41	Clinical Model + Biomarker
0.746	0.411	Clinical Model + Biomarker
0.746	0.413	Clinical Model + Biomarker
0.746	0.414	Clinical Model + Biomarker
0.746	0.414	Clinical Model + Biomarker
0.743	0.414	Clinical Model + Biomarker
0.743	0.415	Clinical Model + Biomarker
0.743	0.417	Clinical Model + Biomarker
0.743	0.418	Clinical Model + Biomarker
0.743	0.419	Clinical Model + Biomarker
0.743	0.421	Clinical Model + Biomarker
0.743	0.422	Clinical Model + Biomarker
0.742	0.422	Clinical Model + Biomarker
0.742	0.423	Clinical Model + Biomarker
0.741	0.423	Clinical Model + Biomarker
0.741	0.423	Clinical Model + Biomarker
0.741	0.423	Clinical Model + Biomarker
0.741	0.424	Clinical Model + Biomarker
0.741	0.424	Clinical Model + Biomarker
0.74	0.424	Clinical Model + Biomarker
0.74	0.425	Clinical Model + Biomarker
0.74	0.427	Clinical Model + Biomarker
0.74	0.428	Clinical Model + Biomarker
0.739	0.428	Clinical Model + Biomarker
0.739	0.429	Clinical Model + Biomarker
0.739	0.43	Clinical Model + Biomarker
0.739	0.432	Clinical Model + Biomarker
0.739	0.432	Clinical Model + Biomarker
0.739	0.432	Clinical Model + Biomarker
0.736	0.432	Clinical Model + Biomarker
0.736	0.432	Clinical Model + Biomarker
0.736	0.434	Clinical Model + Biomarker
0.736	0.434	Clinical Model + Biomarker
0.732	0.434	Clinical Model + Biomarker
0.729	0.434	Clinical Model + Biomarker
0.729	0.435	Clinical Model + Biomarker
0.729	0.436	Clinical Model + Biomarker
0.729	0.437	Clinical Model + Biomarker
0.729	0.439	Clinical Model + Biomarker
0.729	0.44	Clinical Model + Biomarker
0.729	0.441	Clinical Model + Biomarker
0.729	0.442	Clinical Model + Biomarker
0.725	0.442	Clinical Model + Biomarker
0.725	0.443	Clinical Model + Biomarker
0.725	0.444	Clinical Model + Biomarker
0.725	0.446	Clinical Model + Biomarker
0.725	0.447	Clinical Model + Biomarker
0.722	0.447	Clinical Model + Biomarker
0.719	0.447	Clinical Model + Biomarker
0.716	0.447	Clinical Model + Biomarker
0.715	0.448	Clinical Model + Biomarker
0.715	0.449	Clinical Model + Biomarker
0.715	0.45	Clinical Model + Biomarker
0.715	0.452	Clinical Model + Biomarker
0.715	0.452	Clinical Model + Biomarker
0.715	0.452	Clinical Model + Biomarker
0.711	0.452	Clinical Model + Biomarker
0.711	0.453	Clinical Model + Biomarker
0.711	0.455	Clinical Model + Biomarker
0.711	0.456	Clinical Model + Biomarker
0.711	0.456	Clinical Model + Biomarker
0.711	0.457	Clinical Model + Biomarker
0.708	0.457	Clinical Model + Biomarker
0.708	0.459	Clinical Model + Biomarker
0.708	0.46	Clinical Model + Biomarker
0.708	0.46	Clinical Model + Biomarker
0.705	0.46	Clinical Model + Biomarker
0.701	0.46	Clinical Model + Biomarker
0.701	0.46	Clinical Model + Biomarker
0.701	0.461	Clinical Model + Biomarker
0.701	0.461	Clinical Model + Biomarker
0.698	0.461	Clinical Model + Biomarker
0.698	0.462	Clinical Model + Biomarker
0.697	0.462	Clinical Model + Biomarker
0.697	0.463	Clinical Model + Biomarker
0.694	0.463	Clinical Model + Biomarker
0.691	0.464	Clinical Model + Biomarker
0.691	0.465	Clinical Model + Biomarker
0.691	0.465	Clinical Model + Biomarker
0.688	0.465	Clinical Model + Biomarker
0.688	0.465	Clinical Model + Biomarker
0.688	0.467	Clinical Model + Biomarker
0.688	0.467	Clinical Model + Biomarker
0.687	0.467	Clinical Model + Biomarker
0.687	0.467	Clinical Model + Biomarker
0.687	0.467	Clinical Model + Biomarker
0.687	0.469	Clinical Model + Biomarker
0.687	0.47	Clinical Model + Biomarker
0.685	0.47	Clinical Model + Biomarker
0.682	0.47	Clinical Model + Biomarker
0.682	0.471	Clinical Model + Biomarker
0.682	0.471	Clinical Model + Biomarker
0.682	0.472	Clinical Model + Biomarker
0.682	0.472	Clinical Model + Biomarker
0.679	0.473	Clinical Model + Biomarker
0.676	0.473	Clinical Model + Biomarker
0.676	0.474	Clinical Model + Biomarker
0.676	0.474	Clinical Model + Biomarker
0.676	0.474	Clinical Model + Biomarker
0.676	0.476	Clinical Model + Biomarker
0.676	0.477	Clinical Model + Biomarker
0.676	0.477	Clinical Model + Biomarker
0.676	0.479	Clinical Model + Biomarker
0.673	0.479	Clinical Model + Biomarker
0.673	0.48	Clinical Model + Biomarker
0.673	0.481	Clinical Model + Biomarker
0.671	0.482	Clinical Model + Biomarker
0.671	0.483	Clinical Model + Biomarker
0.67	0.484	Clinical Model + Biomarker
0.67	0.485	Clinical Model + Biomarker
0.67	0.487	Clinical Model + Biomarker
0.667	0.487	Clinical Model + Biomarker
0.667	0.488	Clinical Model + Biomarker
0.667	0.488	Clinical Model + Biomarker
0.664	0.488	Clinical Model + Biomarker
0.664	0.49	Clinical Model + Biomarker
0.661	0.49	Clinical Model + Biomarker
0.658	0.49	Clinical Model + Biomarker
0.658	0.491	Clinical Model + Biomarker
0.658	0.491	Clinical Model + Biomarker
0.658	0.491	Clinical Model + Biomarker
0.654	0.491	Clinical Model + Biomarker
0.654	0.493	Clinical Model + Biomarker
0.654	0.494	Clinical Model + Biomarker
0.654	0.494	Clinical Model + Biomarker
0.654	0.494	Clinical Model + Biomarker
0.654	0.495	Clinical Model + Biomarker
0.654	0.496	Clinical Model + Biomarker
0.654	0.497	Clinical Model + Biomarker
0.654	0.497	Clinical Model + Biomarker
0.654	0.498	Clinical Model + Biomarker
0.654	0.499	Clinical Model + Biomarker
0.653	0.499	Clinical Model + Biomarker
0.65	0.499	Clinical Model + Biomarker
0.65	0.5	Clinical Model + Biomarker
0.65	0.502	Clinical Model + Biomarker
0.647	0.502	Clinical Model + Biomarker
0.647	0.503	Clinical Model + Biomarker
0.647	0.504	Clinical Model + Biomarker
0.647	0.505	Clinical Model + Biomarker
0.647	0.506	Clinical Model + Biomarker
0.647	0.507	Clinical Model + Biomarker
0.644	0.507	Clinical Model + Biomarker
0.644	0.508	Clinical Model + Biomarker
0.644	0.51	Clinical Model + Biomarker
0.644	0.511	Clinical Model + Biomarker
0.644	0.512	Clinical Model + Biomarker
0.644	0.514	Clinical Model + Biomarker
0.64	0.514	Clinical Model + Biomarker
0.64	0.514	Clinical Model + Biomarker
0.64	0.515	Clinical Model + Biomarker
0.64	0.516	Clinical Model + Biomarker
0.637	0.516	Clinical Model + Biomarker
0.637	0.517	Clinical Model + Biomarker
0.637	0.518	Clinical Model + Biomarker
0.637	0.518	Clinical Model + Biomarker
0.637	0.52	Clinical Model + Biomarker
0.634	0.52	Clinical Model + Biomarker
0.634	0.521	Clinical Model + Biomarker
0.634	0.522	Clinical Model + Biomarker
0.633	0.523	Clinical Model + Biomarker
0.633	0.524	Clinical Model + Biomarker
0.63	0.524	Clinical Model + Biomarker
0.63	0.526	Clinical Model + Biomarker
0.63	0.527	Clinical Model + Biomarker
0.63	0.528	Clinical Model + Biomarker
0.627	0.528	Clinical Model + Biomarker
0.627	0.528	Clinical Model + Biomarker
0.627	0.53	Clinical Model + Biomarker
0.623	0.53	Clinical Model + Biomarker
0.623	0.53	Clinical Model + Biomarker
0.62	0.53	Clinical Model + Biomarker
0.617	0.53	Clinical Model + Biomarker
0.617	0.53	Clinical Model + Biomarker
0.616	0.53	Clinical Model + Biomarker
0.616	0.532	Clinical Model + Biomarker
0.613	0.532	Clinical Model + Biomarker
0.61	0.532	Clinical Model + Biomarker
0.61	0.533	Clinical Model + Biomarker
0.61	0.534	Clinical Model + Biomarker
0.61	0.535	Clinical Model + Biomarker
0.61	0.537	Clinical Model + Biomarker
0.61	0.538	Clinical Model + Biomarker
0.61	0.539	Clinical Model + Biomarker
0.61	0.54	Clinical Model + Biomarker
0.61	0.54	Clinical Model + Biomarker
0.607	0.54	Clinical Model + Biomarker
0.607	0.54	Clinical Model + Biomarker
0.604	0.54	Clinical Model + Biomarker
0.602	0.541	Clinical Model + Biomarker
0.602	0.542	Clinical Model + Biomarker
0.602	0.542	Clinical Model + Biomarker
0.602	0.544	Clinical Model + Biomarker
0.602	0.545	Clinical Model + Biomarker
0.602	0.546	Clinical Model + Biomarker
0.602	0.547	Clinical Model + Biomarker
0.602	0.548	Clinical Model + Biomarker
0.602	0.548	Clinical Model + Biomarker
0.602	0.549	Clinical Model + Biomarker
0.602	0.55	Clinical Model + Biomarker
0.602	0.55	Clinical Model + Biomarker
0.602	0.551	Clinical Model + Biomarker
0.601	0.551	Clinical Model + Biomarker
0.598	0.551	Clinical Model + Biomarker
0.595	0.551	Clinical Model + Biomarker
0.593	0.552	Clinical Model + Biomarker
0.593	0.553	Clinical Model + Biomarker
0.593	0.554	Clinical Model + Biomarker
0.593	0.555	Clinical Model + Biomarker
0.592	0.557	Clinical Model + Biomarker
0.592	0.558	Clinical Model + Biomarker
0.592	0.559	Clinical Model + Biomarker
0.592	0.56	Clinical Model + Biomarker
0.591	0.56	Clinical Model + Biomarker
0.59	0.56	Clinical Model + Biomarker
0.59	0.56	Clinical Model + Biomarker
0.59	0.561	Clinical Model + Biomarker
0.59	0.563	Clinical Model + Biomarker
0.587	0.563	Clinical Model + Biomarker
0.583	0.563	Clinical Model + Biomarker
0.58	0.563	Clinical Model + Biomarker
0.58	0.563	Clinical Model + Biomarker
0.576	0.563	Clinical Model + Biomarker
0.576	0.563	Clinical Model + Biomarker
0.575	0.564	Clinical Model + Biomarker
0.572	0.564	Clinical Model + Biomarker
0.572	0.565	Clinical Model + Biomarker
0.572	0.566	Clinical Model + Biomarker
0.572	0.568	Clinical Model + Biomarker
0.572	0.569	Clinical Model + Biomarker
0.572	0.57	Clinical Model + Biomarker
0.572	0.571	Clinical Model + Biomarker
0.569	0.571	Clinical Model + Biomarker
0.568	0.571	Clinical Model + Biomarker
0.568	0.571	Clinical Model + Biomarker
0.568	0.572	Clinical Model + Biomarker
0.568	0.573	Clinical Model + Biomarker
0.568	0.575	Clinical Model + Biomarker
0.568	0.575	Clinical Model + Biomarker
0.568	0.576	Clinical Model + Biomarker
0.568	0.576	Clinical Model + Biomarker
0.568	0.578	Clinical Model + Biomarker
0.568	0.579	Clinical Model + Biomarker
0.568	0.58	Clinical Model + Biomarker
0.568	0.581	Clinical Model + Biomarker
0.568	0.581	Clinical Model + Biomarker
0.568	0.582	Clinical Model + Biomarker
0.568	0.583	Clinical Model + Biomarker
0.568	0.584	Clinical Model + Biomarker
0.568	0.585	Clinical Model + Biomarker
0.568	0.585	Clinical Model + Biomarker
0.568	0.587	Clinical Model + Biomarker
0.564	0.587	Clinical Model + Biomarker
0.564	0.587	Clinical Model + Biomarker
0.564	0.587	Clinical Model + Biomarker
0.564	0.587	Clinical Model + Biomarker
0.564	0.588	Clinical Model + Biomarker
0.561	0.589	Clinical Model + Biomarker
0.561	0.59	Clinical Model + Biomarker
0.558	0.59	Clinical Model + Biomarker
0.558	0.591	Clinical Model + Biomarker
0.555	0.591	Clinical Model + Biomarker
0.555	0.592	Clinical Model + Biomarker
0.554	0.592	Clinical Model + Biomarker
0.551	0.592	Clinical Model + Biomarker
0.551	0.594	Clinical Model + Biomarker
0.551	0.595	Clinical Model + Biomarker
0.548	0.595	Clinical Model + Biomarker
0.545	0.595	Clinical Model + Biomarker
0.545	0.596	Clinical Model + Biomarker
0.545	0.598	Clinical Model + Biomarker
0.545	0.598	Clinical Model + Biomarker
0.542	0.598	Clinical Model + Biomarker
0.541	0.598	Clinical Model + Biomarker
0.541	0.599	Clinical Model + Biomarker
0.538	0.599	Clinical Model + Biomarker
0.538	0.601	Clinical Model + Biomarker
0.538	0.601	Clinical Model + Biomarker
0.538	0.602	Clinical Model + Biomarker
0.535	0.602	Clinical Model + Biomarker
0.535	0.603	Clinical Model + Biomarker
0.535	0.605	Clinical Model + Biomarker
0.535	0.606	Clinical Model + Biomarker
0.531	0.606	Clinical Model + Biomarker
0.531	0.607	Clinical Model + Biomarker
0.531	0.609	Clinical Model + Biomarker
0.531	0.609	Clinical Model + Biomarker
0.531	0.609	Clinical Model + Biomarker
0.528	0.609	Clinical Model + Biomarker
0.528	0.61	Clinical Model + Biomarker
0.528	0.612	Clinical Model + Biomarker
0.528	0.613	Clinical Model + Biomarker
0.526	0.613	Clinical Model + Biomarker
0.525	0.613	Clinical Model + Biomarker
0.525	0.615	Clinical Model + Biomarker
0.525	0.616	Clinical Model + Biomarker
0.522	0.616	Clinical Model + Biomarker
0.521	0.617	Clinical Model + Biomarker
0.521	0.618	Clinical Model + Biomarker
0.521	0.619	Clinical Model + Biomarker
0.521	0.621	Clinical Model + Biomarker
0.517	0.621	Clinical Model + Biomarker
0.517	0.622	Clinical Model + Biomarker
0.517	0.623	Clinical Model + Biomarker
0.517	0.623	Clinical Model + Biomarker
0.517	0.625	Clinical Model + Biomarker
0.515	0.625	Clinical Model + Biomarker
0.515	0.626	Clinical Model + Biomarker
0.515	0.628	Clinical Model + Biomarker
0.512	0.628	Clinical Model + Biomarker
0.512	0.629	Clinical Model + Biomarker
0.512	0.63	Clinical Model + Biomarker
0.512	0.631	Clinical Model + Biomarker
0.512	0.632	Clinical Model + Biomarker
0.509	0.632	Clinical Model + Biomarker
0.507	0.633	Clinical Model + Biomarker
0.506	0.633	Clinical Model + Biomarker
0.506	0.634	Clinical Model + Biomarker
0.503	0.634	Clinical Model + Biomarker
0.503	0.635	Clinical Model + Biomarker
0.503	0.636	Clinical Model + Biomarker
0.503	0.638	Clinical Model + Biomarker
0.503	0.639	Clinical Model + Biomarker
0.503	0.64	Clinical Model + Biomarker
0.503	0.641	Clinical Model + Biomarker
0.503	0.643	Clinical Model + Biomarker
0.503	0.644	Clinical Model + Biomarker
0.503	0.644	Clinical Model + Biomarker
0.502	0.644	Clinical Model + Biomarker
0.502	0.645	Clinical Model + Biomarker
0.502	0.645	Clinical Model + Biomarker
0.499	0.645	Clinical Model + Biomarker
0.499	0.646	Clinical Model + Biomarker
0.499	0.647	Clinical Model + Biomarker
0.499	0.649	Clinical Model + Biomarker
0.499	0.65	Clinical Model + Biomarker
0.499	0.651	Clinical Model + Biomarker
0.496	0.651	Clinical Model + Biomarker
0.496	0.653	Clinical Model + Biomarker
0.496	0.654	Clinical Model + Biomarker
0.496	0.655	Clinical Model + Biomarker
0.496	0.657	Clinical Model + Biomarker
0.493	0.657	Clinical Model + Biomarker
0.493	0.658	Clinical Model + Biomarker
0.493	0.659	Clinical Model + Biomarker
0.493	0.661	Clinical Model + Biomarker
0.493	0.661	Clinical Model + Biomarker
0.493	0.662	Clinical Model + Biomarker
0.493	0.663	Clinical Model + Biomarker
0.493	0.665	Clinical Model + Biomarker
0.493	0.666	Clinical Model + Biomarker
0.49	0.666	Clinical Model + Biomarker
0.49	0.667	Clinical Model + Biomarker
0.489	0.667	Clinical Model + Biomarker
0.489	0.669	Clinical Model + Biomarker
0.489	0.67	Clinical Model + Biomarker
0.489	0.671	Clinical Model + Biomarker
0.486	0.671	Clinical Model + Biomarker
0.486	0.672	Clinical Model + Biomarker
0.486	0.674	Clinical Model + Biomarker
0.483	0.674	Clinical Model + Biomarker
0.479	0.674	Clinical Model + Biomarker
0.479	0.675	Clinical Model + Biomarker
0.479	0.675	Clinical Model + Biomarker
0.479	0.677	Clinical Model + Biomarker
0.476	0.677	Clinical Model + Biomarker
0.476	0.677	Clinical Model + Biomarker
0.476	0.678	Clinical Model + Biomarker
0.476	0.678	Clinical Model + Biomarker
0.476	0.678	Clinical Model + Biomarker
0.472	0.678	Clinical Model + Biomarker
0.471	0.679	Clinical Model + Biomarker
0.471	0.681	Clinical Model + Biomarker
0.471	0.682	Clinical Model + Biomarker
0.468	0.682	Clinical Model + Biomarker
0.465	0.682	Clinical Model + Biomarker
0.465	0.682	Clinical Model + Biomarker
0.465	0.683	Clinical Model + Biomarker
0.465	0.685	Clinical Model + Biomarker
0.465	0.686	Clinical Model + Biomarker
0.465	0.687	Clinical Model + Biomarker
0.465	0.688	Clinical Model + Biomarker
0.464	0.688	Clinical Model + Biomarker
0.462	0.688	Clinical Model + Biomarker
0.461	0.688	Clinical Model + Biomarker
0.46	0.688	Clinical Model + Biomarker
0.46	0.689	Clinical Model + Biomarker
0.46	0.69	Clinical Model + Biomarker
0.46	0.691	Clinical Model + Biomarker
0.457	0.691	Clinical Model + Biomarker
0.457	0.692	Clinical Model + Biomarker
0.454	0.692	Clinical Model + Biomarker
0.453	0.693	Clinical Model + Biomarker
0.453	0.694	Clinical Model + Biomarker
0.453	0.695	Clinical Model + Biomarker
0.453	0.697	Clinical Model + Biomarker
0.453	0.698	Clinical Model + Biomarker
0.453	0.699	Clinical Model + Biomarker
0.453	0.701	Clinical Model + Biomarker
0.453	0.702	Clinical Model + Biomarker
0.452	0.702	Clinical Model + Biomarker
0.452	0.703	Clinical Model + Biomarker
0.452	0.705	Clinical Model + Biomarker
0.452	0.705	Clinical Model + Biomarker
0.452	0.706	Clinical Model + Biomarker
0.449	0.706	Clinical Model + Biomarker
0.449	0.707	Clinical Model + Biomarker
0.449	0.709	Clinical Model + Biomarker
0.449	0.71	Clinical Model + Biomarker
0.446	0.71	Clinical Model + Biomarker
0.446	0.711	Clinical Model + Biomarker
0.445	0.711	Clinical Model + Biomarker
0.445	0.713	Clinical Model + Biomarker
0.445	0.713	Clinical Model + Biomarker
0.444	0.714	Clinical Model + Biomarker
0.444	0.715	Clinical Model + Biomarker
0.441	0.715	Clinical Model + Biomarker
0.44	0.716	Clinical Model + Biomarker
0.439	0.717	Clinical Model + Biomarker
0.439	0.718	Clinical Model + Biomarker
0.439	0.719	Clinical Model + Biomarker
0.439	0.721	Clinical Model + Biomarker
0.439	0.722	Clinical Model + Biomarker
0.439	0.723	Clinical Model + Biomarker
0.436	0.723	Clinical Model + Biomarker
0.436	0.725	Clinical Model + Biomarker
0.432	0.725	Clinical Model + Biomarker
0.429	0.725	Clinical Model + Biomarker
0.429	0.725	Clinical Model + Biomarker
0.429	0.725	Clinical Model + Biomarker
0.429	0.726	Clinical Model + Biomarker
0.429	0.727	Clinical Model + Biomarker
0.425	0.727	Clinical Model + Biomarker
0.425	0.729	Clinical Model + Biomarker
0.425	0.729	Clinical Model + Biomarker
0.425	0.73	Clinical Model + Biomarker
0.425	0.73	Clinical Model + Biomarker
0.425	0.732	Clinical Model + Biomarker
0.425	0.733	Clinical Model + Biomarker
0.425	0.734	Clinical Model + Biomarker
0.422	0.734	Clinical Model + Biomarker
0.422	0.734	Clinical Model + Biomarker
0.422	0.736	Clinical Model + Biomarker
0.421	0.736	Clinical Model + Biomarker
0.42	0.736	Clinical Model + Biomarker
0.42	0.737	Clinical Model + Biomarker
0.42	0.738	Clinical Model + Biomarker
0.418	0.739	Clinical Model + Biomarker
0.416	0.739	Clinical Model + Biomarker
0.416	0.739	Clinical Model + Biomarker
0.413	0.739	Clinical Model + Biomarker
0.413	0.741	Clinical Model + Biomarker
0.413	0.742	Clinical Model + Biomarker
0.413	0.743	Clinical Model + Biomarker
0.413	0.745	Clinical Model + Biomarker
0.41	0.745	Clinical Model + Biomarker
0.41	0.746	Clinical Model + Biomarker
0.41	0.747	Clinical Model + Biomarker
0.41	0.749	Clinical Model + Biomarker
0.406	0.749	Clinical Model + Biomarker
0.406	0.749	Clinical Model + Biomarker
0.403	0.749	Clinical Model + Biomarker
0.403	0.749	Clinical Model + Biomarker
0.403	0.75	Clinical Model + Biomarker
0.403	0.752	Clinical Model + Biomarker
0.4	0.752	Clinical Model + Biomarker
0.4	0.752	Clinical Model + Biomarker
0.4	0.753	Clinical Model + Biomarker
0.4	0.755	Clinical Model + Biomarker
0.4	0.756	Clinical Model + Biomarker
0.4	0.757	Clinical Model + Biomarker
0.4	0.758	Clinical Model + Biomarker
0.4	0.76	Clinical Model + Biomarker
0.397	0.76	Clinical Model + Biomarker
[truncated: 372 more rows]

## Sheet: DCSI and ALI
specificity	sensitivity	name
1	0	Clinical Model
1	0.002	Clinical Model
1	0.003	Clinical Model
1	0.005	Clinical Model
1	0.007	Clinical Model
1	0.008	Clinical Model
1	0.01	Clinical Model
0.998	0.01	Clinical Model
0.998	0.012	Clinical Model
0.998	0.013	Clinical Model
0.998	0.015	Clinical Model
0.996	0.015	Clinical Model
0.996	0.017	Clinical Model
0.996	0.018	Clinical Model
0.994	0.018	Clinical Model
0.994	0.02	Clinical Model
0.992	0.02	Clinical Model
0.992	0.022	Clinical Model
0.99	0.022	Clinical Model
0.988	0.022	Clinical Model
0.986	0.022	Clinical Model
0.986	0.023	Clinical Model
0.986	0.025	Clinical Model
0.986	0.027	Clinical Model
0.986	0.029	Clinical Model
0.986	0.03	Clinical Model
0.986	0.032	Clinical Model
0.986	0.034	Clinical Model
0.984	0.034	Clinical Model
0.984	0.035	Clinical Model
0.984	0.037	Clinical Model
0.984	0.039	Clinical Model
0.982	0.039	Clinical Model
0.982	0.04	Clinical Model
0.979	0.04	Clinical Model
0.979	0.042	Clinical Model
0.979	0.044	Clinical Model
0.979	0.045	Clinical Model
0.979	0.047	Clinical Model
0.977	0.047	Clinical Model
0.977	0.049	Clinical Model
0.977	0.05	Clinical Model
0.977	0.052	Clinical Model
0.977	0.054	Clinical Model
0.975	0.054	Clinical Model
0.975	0.055	Clinical Model
0.973	0.055	Clinical Model
0.971	0.055	Clinical Model
0.971	0.057	Clinical Model
0.971	0.059	Clinical Model
0.971	0.06	Clinical Model
0.971	0.062	Clinical Model
0.969	0.062	Clinical Model
0.969	0.064	Clinical Model
0.969	0.065	Clinical Model
0.967	0.065	Clinical Model
0.967	0.067	Clinical Model
0.965	0.067	Clinical Model
0.965	0.069	Clinical Model
0.965	0.07	Clinical Model
0.963	0.07	Clinical Model
0.963	0.072	Clinical Model
0.963	0.074	Clinical Model
0.963	0.076	Clinical Model
0.961	0.076	Clinical Model
0.961	0.077	Clinical Model
0.959	0.077	Clinical Model
0.959	0.079	Clinical Model
0.959	0.081	Clinical Model
0.959	0.082	Clinical Model
0.959	0.084	Clinical Model
0.959	0.086	Clinical Model
0.957	0.086	Clinical Model
0.957	0.087	Clinical Model
0.957	0.089	Clinical Model
0.957	0.091	Clinical Model
0.955	0.091	Clinical Model
0.955	0.092	Clinical Model
0.955	0.094	Clinical Model
0.955	0.096	Clinical Model
0.955	0.097	Clinical Model
0.953	0.097	Clinical Model
0.953	0.099	Clinical Model
0.951	0.099	Clinical Model
0.951	0.101	Clinical Model
0.949	0.101	Clinical Model
0.947	0.101	Clinical Model
0.947	0.102	Clinical Model
0.945	0.102	Clinical Model
0.943	0.104	Clinical Model
0.943	0.106	Clinical Model
0.94	0.106	Clinical Model
0.94	0.107	Clinical Model
0.94	0.109	Clinical Model
0.94	0.111	Clinical Model
0.94	0.112	Clinical Model
0.938	0.112	Clinical Model
0.938	0.114	Clinical Model
0.936	0.116	Clinical Model
0.934	0.116	Clinical Model
0.932	0.116	Clinical Model
0.93	0.117	Clinical Model
0.928	0.117	Clinical Model
0.926	0.117	Clinical Model
0.924	0.117	Clinical Model
0.922	0.117	Clinical Model
0.922	0.119	Clinical Model
0.922	0.121	Clinical Model
0.92	0.121	Clinical Model
0.92	0.122	Clinical Model
0.92	0.124	Clinical Model
0.92	0.126	Clinical Model
0.92	0.128	Clinical Model
0.92	0.129	Clinical Model
0.918	0.129	Clinical Model
0.916	0.129	Clinical Model
0.916	0.131	Clinical Model
0.916	0.133	Clinical Model
0.916	0.134	Clinical Model
0.916	0.136	Clinical Model
0.916	0.138	Clinical Model
0.916	0.139	Clinical Model
0.914	0.139	Clinical Model
0.912	0.139	Clinical Model
0.91	0.139	Clinical Model
0.908	0.139	Clinical Model
0.908	0.141	Clinical Model
0.906	0.141	Clinical Model
0.906	0.143	Clinical Model
0.903	0.143	Clinical Model
0.903	0.144	Clinical Model
0.903	0.146	Clinical Model
0.903	0.148	Clinical Model
0.903	0.149	Clinical Model
0.901	0.149	Clinical Model
0.899	0.149	Clinical Model
0.899	0.151	Clinical Model
0.899	0.153	Clinical Model
0.899	0.154	Clinical Model
0.899	0.156	Clinical Model
0.897	0.156	Clinical Model
0.897	0.158	Clinical Model
0.895	0.158	Clinical Model
0.895	0.159	Clinical Model
0.893	0.159	Clinical Model
0.893	0.161	Clinical Model
0.893	0.164	Clinical Model
0.891	0.164	Clinical Model
0.889	0.164	Clinical Model
0.887	0.164	Clinical Model
0.887	0.166	Clinical Model
0.887	0.169	Clinical Model
0.885	0.169	Clinical Model
0.885	0.171	Clinical Model
0.885	0.173	Clinical Model
0.883	0.173	Clinical Model
0.881	0.173	Clinical Model
0.879	0.174	Clinical Model
0.877	0.174	Clinical Model
0.877	0.176	Clinical Model
0.877	0.178	Clinical Model
0.877	0.18	Clinical Model
0.875	0.18	Clinical Model
0.875	0.181	Clinical Model
0.875	0.183	Clinical Model
0.873	0.183	Clinical Model
0.871	0.185	Clinical Model
0.871	0.186	Clinical Model
0.871	0.188	Clinical Model
0.869	0.188	Clinical Model
0.869	0.19	Clinical Model
0.867	0.19	Clinical Model
0.867	0.191	Clinical Model
0.864	0.191	Clinical Model
0.862	0.191	Clinical Model
0.862	0.193	Clinical Model
0.862	0.195	Clinical Model
0.862	0.196	Clinical Model
0.86	0.196	Clinical Model
0.86	0.198	Clinical Model
0.858	0.198	Clinical Model
0.856	0.198	Clinical Model
0.856	0.2	Clinical Model
0.856	0.201	Clinical Model
0.854	0.201	Clinical Model
0.852	0.203	Clinical Model
0.852	0.205	Clinical Model
0.852	0.206	Clinical Model
0.852	0.208	Clinical Model
0.852	0.21	Clinical Model
0.852	0.211	Clinical Model
0.852	0.213	Clinical Model
0.85	0.213	Clinical Model
0.848	0.213	Clinical Model
0.846	0.213	Clinical Model
0.846	0.215	Clinical Model
0.846	0.216	Clinical Model
0.846	0.218	Clinical Model
0.844	0.218	Clinical Model
0.844	0.22	Clinical Model
0.844	0.221	Clinical Model
0.844	0.223	Clinical Model
0.842	0.223	Clinical Model
0.84	0.223	Clinical Model
0.838	0.223	Clinical Model
0.836	0.223	Clinical Model
0.834	0.223	Clinical Model
0.832	0.223	Clinical Model
0.832	0.225	Clinical Model
0.83	0.225	Clinical Model
0.828	0.225	Clinical Model
0.828	0.227	Clinical Model
0.828	0.23	Clinical Model
0.825	0.23	Clinical Model
0.825	0.232	Clinical Model
0.823	0.232	Clinical Model
0.821	0.232	Clinical Model
0.821	0.233	Clinical Model
0.819	0.233	Clinical Model
0.819	0.235	Clinical Model
0.819	0.237	Clinical Model
0.819	0.238	Clinical Model
0.817	0.238	Clinical Model
0.817	0.24	Clinical Model
0.817	0.243	Clinical Model
0.817	0.245	Clinical Model
0.815	0.245	Clinical Model
0.815	0.247	Clinical Model
0.813	0.247	Clinical Model
0.811	0.247	Clinical Model
0.811	0.248	Clinical Model
0.809	0.248	Clinical Model
0.807	0.248	Clinical Model
0.807	0.25	Clinical Model
0.805	0.25	Clinical Model
0.805	0.252	Clinical Model
0.805	0.253	Clinical Model
0.805	0.255	Clinical Model
0.805	0.257	Clinical Model
0.803	0.257	Clinical Model
0.801	0.257	Clinical Model
0.801	0.258	Clinical Model
0.801	0.26	Clinical Model
0.801	0.262	Clinical Model
0.801	0.263	Clinical Model
0.799	0.263	Clinical Model
0.799	0.267	Clinical Model
0.797	0.268	Clinical Model
0.797	0.27	Clinical Model
0.797	0.272	Clinical Model
0.797	0.273	Clinical Model
0.797	0.275	Clinical Model
0.797	0.277	Clinical Model
0.797	0.279	Clinical Model
0.795	0.28	Clinical Model
0.795	0.282	Clinical Model
0.795	0.284	Clinical Model
0.793	0.284	Clinical Model
0.791	0.284	Clinical Model
0.791	0.285	Clinical Model
0.791	0.287	Clinical Model
0.789	0.287	Clinical Model
0.789	0.289	Clinical Model
0.789	0.29	Clinical Model
0.789	0.292	Clinical Model
0.786	0.292	Clinical Model
0.784	0.292	Clinical Model
0.784	0.294	Clinical Model
0.782	0.294	Clinical Model
0.782	0.295	Clinical Model
0.782	0.297	Clinical Model
0.782	0.299	Clinical Model
0.78	0.3	Clinical Model
0.778	0.3	Clinical Model
0.778	0.302	Clinical Model
0.778	0.304	Clinical Model
0.778	0.307	Clinical Model
0.778	0.31	Clinical Model
0.776	0.31	Clinical Model
0.776	0.312	Clinical Model
0.774	0.312	Clinical Model
0.774	0.314	Clinical Model
0.774	0.315	Clinical Model
0.772	0.315	Clinical Model
0.77	0.315	Clinical Model
0.768	0.315	Clinical Model
0.764	0.315	Clinical Model
0.762	0.315	Clinical Model
0.76	0.315	Clinical Model
0.76	0.317	Clinical Model
0.76	0.319	Clinical Model
0.758	0.319	Clinical Model
0.756	0.319	Clinical Model
0.754	0.319	Clinical Model
0.754	0.32	Clinical Model
0.752	0.32	Clinical Model
0.749	0.32	Clinical Model
0.747	0.32	Clinical Model
0.745	0.32	Clinical Model
0.745	0.322	Clinical Model
0.745	0.324	Clinical Model
0.743	0.324	Clinical Model
0.743	0.326	Clinical Model
0.741	0.326	Clinical Model
0.739	0.326	Clinical Model
0.739	0.329	Clinical Model
0.739	0.331	Clinical Model
0.739	0.332	Clinical Model
0.739	0.334	Clinical Model
0.737	0.334	Clinical Model
0.737	0.336	Clinical Model
0.737	0.337	Clinical Model
0.735	0.337	Clinical Model
0.733	0.337	Clinical Model
0.733	0.339	Clinical Model
0.731	0.339	Clinical Model
0.731	0.341	Clinical Model
0.731	0.342	Clinical Model
0.731	0.344	Clinical Model
0.731	0.346	Clinical Model
0.731	0.347	Clinical Model
0.731	0.349	Clinical Model
0.729	0.349	Clinical Model
0.729	0.351	Clinical Model
0.729	0.352	Clinical Model
0.729	0.354	Clinical Model
0.729	0.356	Clinical Model
0.729	0.357	Clinical Model
0.727	0.357	Clinical Model
0.727	0.359	Clinical Model
0.727	0.361	Clinical Model
0.725	0.361	Clinical Model
0.725	0.362	Clinical Model
0.725	0.364	Clinical Model
0.725	0.366	Clinical Model
0.723	0.366	Clinical Model
0.721	0.366	Clinical Model
0.721	0.367	Clinical Model
0.721	0.369	Clinical Model
0.719	0.369	Clinical Model
0.719	0.371	Clinical Model
0.717	0.371	Clinical Model
0.715	0.371	Clinical Model
0.715	0.372	Clinical Model
0.715	0.374	Clinical Model
0.715	0.376	Clinical Model
0.713	0.376	Clinical Model
0.71	0.376	Clinical Model
0.708	0.376	Clinical Model
0.706	0.376	Clinical Model
0.706	0.378	Clinical Model
0.706	0.381	Clinical Model
0.706	0.383	Clinical Model
0.704	0.383	Clinical Model
0.704	0.384	Clinical Model
0.704	0.386	Clinical Model
0.704	0.388	Clinical Model
0.704	0.389	Clinical Model
0.704	0.391	Clinical Model
0.702	0.391	Clinical Model
0.702	0.393	Clinical Model
0.7	0.393	Clinical Model
0.7	0.394	Clinical Model
0.7	0.396	Clinical Model
0.7	0.398	Clinical Model
0.698	0.398	Clinical Model
0.698	0.399	Clinical Model
0.698	0.401	Clinical Model
0.696	0.401	Clinical Model
0.694	0.401	Clinical Model
0.692	0.401	Clinical Model
0.692	0.403	Clinical Model
0.692	0.404	Clinical Model
0.692	0.406	Clinical Model
0.69	0.406	Clinical Model
0.688	0.406	Clinical Model
0.686	0.406	Clinical Model
0.684	0.406	Clinical Model
0.682	0.406	Clinical Model
0.682	0.408	Clinical Model
0.68	0.408	Clinical Model
0.68	0.409	Clinical Model
0.68	0.411	Clinical Model
0.678	0.411	Clinical Model
0.678	0.413	Clinical Model
0.678	0.414	Clinical Model
0.678	0.416	Clinical Model
0.678	0.418	Clinical Model
0.678	0.419	Clinical Model
0.678	0.421	Clinical Model
0.676	0.421	Clinical Model
0.674	0.421	Clinical Model
0.674	0.423	Clinical Model
0.674	0.424	Clinical Model
0.671	0.424	Clinical Model
0.671	0.426	Clinical Model
0.671	0.428	Clinical Model
0.671	0.43	Clinical Model
0.669	0.43	Clinical Model
0.667	0.43	Clinical Model
0.667	0.431	Clinical Model
0.667	0.433	Clinical Model
0.667	0.435	Clinical Model
0.665	0.435	Clinical Model
0.663	0.435	Clinical Model
0.661	0.435	Clinical Model
0.661	0.436	Clinical Model
0.659	0.436	Clinical Model
0.659	0.438	Clinical Model
0.659	0.44	Clinical Model
0.659	0.441	Clinical Model
0.659	0.443	Clinical Model
0.659	0.445	Clinical Model
0.659	0.446	Clinical Model
0.659	0.448	Clinical Model
0.657	0.448	Clinical Model
0.655	0.45	Clinical Model
0.655	0.451	Clinical Model
0.655	0.453	Clinical Model
0.655	0.455	Clinical Model
0.655	0.456	Clinical Model
0.655	0.458	Clinical Model
0.655	0.46	Clinical Model
0.653	0.46	Clinical Model
0.653	0.461	Clinical Model
0.653	0.463	Clinical Model
0.651	0.463	Clinical Model
0.651	0.465	Clinical Model
0.651	0.468	Clinical Model
0.649	0.468	Clinical Model
0.649	0.47	Clinical Model
0.647	0.47	Clinical Model
0.647	0.471	Clinical Model
0.645	0.471	Clinical Model
0.643	0.471	Clinical Model
0.643	0.473	Clinical Model
0.641	0.473	Clinical Model
0.639	0.473	Clinical Model
0.637	0.475	Clinical Model
0.637	0.477	Clinical Model
0.637	0.48	Clinical Model
0.634	0.48	Clinical Model
0.634	0.482	Clinical Model
0.632	0.482	Clinical Model
0.632	0.483	Clinical Model
0.63	0.483	Clinical Model
0.63	0.485	Clinical Model
0.628	0.485	Clinical Model
0.628	0.487	Clinical Model
0.626	0.487	Clinical Model
0.624	0.487	Clinical Model
0.624	0.488	Clinical Model
0.622	0.488	Clinical Model
0.62	0.488	Clinical Model
0.62	0.49	Clinical Model
0.618	0.49	Clinical Model
0.616	0.49	Clinical Model
0.614	0.49	Clinical Model
0.614	0.492	Clinical Model
0.612	0.492	Clinical Model
0.61	0.492	Clinical Model
0.61	0.493	Clinical Model
0.608	0.493	Clinical Model
0.608	0.495	Clinical Model
0.608	0.497	Clinical Model
0.608	0.498	Clinical Model
0.606	0.498	Clinical Model
0.604	0.498	Clinical Model
0.604	0.5	Clinical Model
0.602	0.5	Clinical Model
0.6	0.502	Clinical Model
0.598	0.503	Clinical Model
0.593	0.503	Clinical Model
0.593	0.505	Clinical Model
0.593	0.507	Clinical Model
0.593	0.508	Clinical Model
0.591	0.508	Clinical Model
0.589	0.51	Clinical Model
0.589	0.512	Clinical Model
0.587	0.512	Clinical Model
0.587	0.513	Clinical Model
0.587	0.515	Clinical Model
0.585	0.515	Clinical Model
0.585	0.517	Clinical Model
0.585	0.518	Clinical Model
0.583	0.518	Clinical Model
0.581	0.518	Clinical Model
0.581	0.52	Clinical Model
0.581	0.522	Clinical Model
0.579	0.522	Clinical Model
0.577	0.522	Clinical Model
0.575	0.522	Clinical Model
0.575	0.523	Clinical Model
0.575	0.525	Clinical Model
0.573	0.525	Clinical Model
0.573	0.527	Clinical Model
0.571	0.527	Clinical Model
0.571	0.529	Clinical Model
0.571	0.53	Clinical Model
0.571	0.532	Clinical Model
0.569	0.532	Clinical Model
0.569	0.534	Clinical Model
0.567	0.534	Clinical Model
0.565	0.534	Clinical Model
0.565	0.535	Clinical Model
0.565	0.537	Clinical Model
0.565	0.539	Clinical Model
0.563	0.539	Clinical Model
0.563	0.54	Clinical Model
0.563	0.542	Clinical Model
0.563	0.544	Clinical Model
0.563	0.545	Clinical Model
0.561	0.545	Clinical Model
0.561	0.547	Clinical Model
0.561	0.549	Clinical Model
0.561	0.55	Clinical Model
0.561	0.552	Clinical Model
0.559	0.552	Clinical Model
0.556	0.552	Clinical Model
0.554	0.552	Clinical Model
0.552	0.552	Clinical Model
0.552	0.554	Clinical Model
0.55	0.554	Clinical Model
0.548	0.554	Clinical Model
0.548	0.555	Clinical Model
0.548	0.557	Clinical Model
0.546	0.557	Clinical Model
0.544	0.557	Clinical Model
0.544	0.559	Clinical Model
0.542	0.559	Clinical Model
0.542	0.56	Clinical Model
0.54	0.56	Clinical Model
0.54	0.562	Clinical Model
0.54	0.564	Clinical Model
0.54	0.565	Clinical Model
0.538	0.565	Clinical Model
0.538	0.567	Clinical Model
0.536	0.567	Clinical Model
0.536	0.569	Clinical Model
0.536	0.57	Clinical Model
0.534	0.57	Clinical Model
0.534	0.572	Clinical Model
0.534	0.574	Clinical Model
0.534	0.576	Clinical Model
0.534	0.577	Clinical Model
0.534	0.579	Clinical Model
0.534	0.581	Clinical Model
0.534	0.582	Clinical Model
0.532	0.582	Clinical Model
0.53	0.582	Clinical Model
0.528	0.582	Clinical Model
0.528	0.584	Clinical Model
0.528	0.586	Clinical Model
0.526	0.586	Clinical Model
0.526	0.587	Clinical Model
0.526	0.589	Clinical Model
0.524	0.591	Clinical Model
0.524	0.592	Clinical Model
0.524	0.594	Clinical Model
0.524	0.596	Clinical Model
0.522	0.596	Clinical Model
0.52	0.596	Clinical Model
0.517	0.596	Clinical Model
0.515	0.596	Clinical Model
0.515	0.597	Clinical Model
0.515	0.599	Clinical Model
0.515	0.601	Clinical Model
0.513	0.601	Clinical Model
0.511	0.601	Clinical Model
0.511	0.602	Clinical Model
0.511	0.604	Clinical Model
0.511	0.606	Clinical Model
0.511	0.607	Clinical Model
0.511	0.609	Clinical Model
0.509	0.609	Clinical Model
0.509	0.611	Clinical Model
0.507	0.611	Clinical Model
0.505	0.611	Clinical Model
0.505	0.612	Clinical Model
0.503	0.612	Clinical Model
0.503	0.614	Clinical Model
0.501	0.614	Clinical Model
0.499	0.614	Clinical Model
0.499	0.616	Clinical Model
0.499	0.617	Clinical Model
0.497	0.617	Clinical Model
0.497	0.619	Clinical Model
0.495	0.619	Clinical Model
0.495	0.621	Clinical Model
0.493	0.621	Clinical Model
0.493	0.622	Clinical Model
0.493	0.624	Clinical Model
0.493	0.626	Clinical Model
0.493	0.628	Clinical Model
0.493	0.631	Clinical Model
0.491	0.631	Clinical Model
0.491	0.633	Clinical Model
0.489	0.633	Clinical Model
0.487	0.633	Clinical Model
0.485	0.633	Clinical Model
0.485	0.634	Clinical Model
0.483	0.634	Clinical Model
0.483	0.636	Clinical Model
0.48	0.636	Clinical Model
0.478	0.636	Clinical Model
0.476	0.638	Clinical Model
0.474	0.639	Clinical Model
0.474	0.641	Clinical Model
0.474	0.643	Clinical Model
0.474	0.644	Clinical Model
0.472	0.644	Clinical Model
0.472	0.646	Clinical Model
0.47	0.646	Clinical Model
0.468	0.646	Clinical Model
0.466	0.646	Clinical Model
0.464	0.646	Clinical Model
0.462	0.648	Clinical Model
0.462	0.649	Clinical Model
0.462	0.651	Clinical Model
0.462	0.653	Clinical Model
0.46	0.653	Clinical Model
0.46	0.654	Clinical Model
0.46	0.656	Clinical Model
0.46	0.658	Clinical Model
0.46	0.659	Clinical Model
0.46	0.661	Clinical Model
0.46	0.663	Clinical Model
0.46	0.664	Clinical Model
0.458	0.664	Clinical Model
0.456	0.664	Clinical Model
0.454	0.664	Clinical Model
0.452	0.664	Clinical Model
0.448	0.664	Clinical Model
0.448	0.666	Clinical Model
0.448	0.668	Clinical Model
0.448	0.669	Clinical Model
0.448	0.671	Clinical Model
0.446	0.671	Clinical Model
0.444	0.671	Clinical Model
0.444	0.673	Clinical Model
0.441	0.673	Clinical Model
0.441	0.674	Clinical Model
0.439	0.674	Clinical Model
0.439	0.676	Clinical Model
0.439	0.678	Clinical Model
0.437	0.68	Clinical Model
0.437	0.681	Clinical Model
0.437	0.683	Clinical Model
0.435	0.683	Clinical Model
0.433	0.683	Clinical Model
0.433	0.686	Clinical Model
0.433	0.688	Clinical Model
0.431	0.688	Clinical Model
0.431	0.69	Clinical Model
0.431	0.691	Clinical Model
0.431	0.693	Clinical Model
0.431	0.695	Clinical Model
0.429	0.695	Clinical Model
0.429	0.696	Clinical Model
0.427	0.696	Clinical Model
0.425	0.696	Clinical Model
0.423	0.696	Clinical Model
0.423	0.698	Clinical Model
0.423	0.7	Clinical Model
0.423	0.701	Clinical Model
0.423	0.703	Clinical Model
0.423	0.705	Clinical Model
0.421	0.705	Clinical Model
0.421	0.708	Clinical Model
0.421	0.71	Clinical Model
0.421	0.711	Clinical Model
0.421	0.713	Clinical Model
0.419	0.713	Clinical Model
0.417	0.713	Clinical Model
0.415	0.713	Clinical Model
0.413	0.713	Clinical Model
0.411	0.713	Clinical Model
0.409	0.713	Clinical Model
0.409	0.715	Clinical Model
0.409	0.716	Clinical Model
0.407	0.716	Clinical Model
0.405	0.716	Clinical Model
0.405	0.718	Clinical Model
0.402	0.718	Clinical Model
0.402	0.72	Clinical Model
0.402	0.721	Clinical Model
0.402	0.723	Clinical Model
0.4	0.723	Clinical Model
0.4	0.725	Clinical Model
0.4	0.727	Clinical Model
0.4	0.728	Clinical Model
0.398	0.728	Clinical Model
0.398	0.73	Clinical Model
0.398	0.733	Clinical Model
0.398	0.735	Clinical Model
0.396	0.735	Clinical Model
0.396	0.737	Clinical Model
0.394	0.737	Clinical Model
0.392	0.737	Clinical Model
0.39	0.737	Clinical Model
0.388	0.737	Clinical Model
0.388	0.738	Clinical Model
0.388	0.74	Clinical Model
0.386	0.74	Clinical Model
0.386	0.742	Clinical Model
0.384	0.742	Clinical Model
0.382	0.742	Clinical Model
0.382	0.743	Clinical Model
0.38	0.743	Clinical Model
0.378	0.743	Clinical Model
0.376	0.743	Clinical Model
0.374	0.743	Clinical Model
0.374	0.745	Clinical Model
0.374	0.747	Clinical Model
0.372	0.747	Clinical Model
0.372	0.748	Clinical Model
0.37	0.748	Clinical Model
0.37	0.75	Clinical Model
0.37	0.752	Clinical Model
0.368	0.752	Clinical Model
0.366	0.752	Clinical Model
0.366	0.753	Clinical Model
0.363	0.753	Clinical Model
0.361	0.753	Clinical Model
0.361	0.755	Clinical Model
0.361	0.758	Clinical Model
0.359	0.758	Clinical Model
0.357	0.76	Clinical Model
0.353	0.76	Clinical Model
0.353	0.762	Clinical Model
0.351	0.762	Clinical Model
0.351	0.763	Clinical Model
0.351	0.765	Clinical Model
0.351	0.767	Clinical Model
0.349	0.767	Clinical Model
0.349	0.768	Clinical Model
0.347	0.768	Clinical Model
0.345	0.768	Clinical Model
0.343	0.768	Clinical Model
0.341	0.768	Clinical Model
0.341	0.77	Clinical Model
0.339	0.77	Clinical Model
0.337	0.77	Clinical Model
0.335	0.77	Clinical Model
0.335	0.772	Clinical Model
0.335	0.773	Clinical Model
0.335	0.775	Clinical Model
0.333	0.775	Clinical Model
0.333	0.777	Clinical Model
0.331	0.777	Clinical Model
0.329	0.777	Clinical Model
0.326	0.777	Clinical Model
0.324	0.777	Clinical Model
0.322	0.777	Clinical Model
0.32	0.777	Clinical Model
0.32	0.779	Clinical Model
0.32	0.78	Clinical Model
0.32	0.782	Clinical Model
0.32	0.784	Clinical Model
0.32	0.785	Clinical Model
0.316	0.785	Clinical Model
0.316	0.787	Clinical Model
0.314	0.787	Clinical Model
0.312	0.787	Clinical Model
0.312	0.789	Clinical Model
0.312	0.79	Clinical Model
0.312	0.792	Clinical Model
0.312	0.794	Clinical Model
0.312	0.795	Clinical Model
0.312	0.797	Clinical Model
0.31	0.797	Clinical Model
0.31	0.799	Clinical Model
0.308	0.799	Clinical Model
0.306	0.799	Clinical Model
0.304	0.799	Clinical Model
0.302	0.799	Clinical Model
0.3	0.799	Clinical Model
0.298	0.799	Clinical Model
0.294	0.799	Clinical Model
0.292	0.799	Clinical Model
0.292	0.8	Clinical Model
0.29	0.8	Clinical Model
0.29	0.802	Clinical Model
0.287	0.802	Clinical Model
0.285	0.802	Clinical Model
0.285	0.804	Clinical Model
0.285	0.805	Clinical Model
0.285	0.807	Clinical Model
0.285	0.809	Clinical Model
0.285	0.81	Clinical Model
0.285	0.812	Clinical Model
0.283	0.812	Clinical Model
0.283	0.814	Clinical Model
0.281	0.814	Clinical Model
0.279	0.814	Clinical Model
0.277	0.814	Clinical Model
0.275	0.814	Clinical Model
0.273	0.814	Clinical Model
0.271	0.814	Clinical Model
0.271	0.815	Clinical Model
0.269	0.815	Clinical Model
0.269	0.817	Clinical Model
0.269	0.819	Clinical Model
0.269	0.82	Clinical Model
0.267	0.82	Clinical Model
0.267	0.822	Clinical Model
0.265	0.822	Clinical Model
0.263	0.822	Clinical Model
0.263	0.824	Clinical Model
0.261	0.824	Clinical Model
0.259	0.824	Clinical Model
0.259	0.826	Clinical Model
0.257	0.826	Clinical Model
0.255	0.826	Clinical Model
0.251	0.826	Clinical Model
0.251	0.827	Clinical Model
0.251	0.829	Clinical Model
0.251	0.831	Clinical Model
0.248	0.831	Clinical Model
0.246	0.831	Clinical Model
0.244	0.831	Clinical Model
0.242	0.831	Clinical Model
0.242	0.832	Clinical Model
0.242	0.834	Clinical Model
0.242	0.837	Clinical Model
0.242	0.839	Clinical Model
0.242	0.841	Clinical Model
0.242	0.842	Clinical Model
0.242	0.844	Clinical Model
0.24	0.844	Clinical Model
0.238	0.844	Clinical Model
0.238	0.846	Clinical Model
0.238	0.847	Clinical Model
0.238	0.849	Clinical Model
0.236	0.849	Clinical Model
0.234	0.849	Clinical Model
0.232	0.849	Clinical Model
0.23	0.849	Clinical Model
0.228	0.849	Clinical Model
0.228	0.851	Clinical Model
0.226	0.851	Clinical Model
0.224	0.851	Clinical Model
0.224	0.852	Clinical Model
0.222	0.852	Clinical Model
0.22	0.852	Clinical Model
0.216	0.852	Clinical Model
0.216	0.854	Clinical Model
0.214	0.854	Clinical Model
0.211	0.854	Clinical Model
0.209	0.854	Clinical Model
0.207	0.854	Clinical Model
0.207	0.856	Clinical Model
0.205	0.856	Clinical Model
0.205	0.857	Clinical Model
0.203	0.859	Clinical Model
0.201	0.859	Clinical Model
0.201	0.861	Clinical Model
0.201	0.862	Clinical Model
0.199	0.862	Clinical Model
0.199	0.864	Clinical Model
0.199	0.866	Clinical Model
0.199	0.867	Clinical Model
0.197	0.867	Clinical Model
0.195	0.867	Clinical Model
0.195	0.869	Clinical Model
0.193	0.869	Clinical Model
0.193	0.871	Clinical Model
0.191	0.871	Clinical Model
0.189	0.871	Clinical Model
0.189	0.872	Clinical Model
0.187	0.872	Clinical Model
0.185	0.872	Clinical Model
0.183	0.872	Clinical Model
0.181	0.872	Clinical Model
0.179	0.872	Clinical Model
0.177	0.872	Clinical Model
0.175	0.872	Clinical Model
0.172	0.872	Clinical Model
0.17	0.872	Clinical Model
0.168	0.872	Clinical Model
0.166	0.872	Clinical Model
0.164	0.872	Clinical Model
0.164	0.874	Clinical Model
0.164	0.876	Clinical Model
0.162	0.876	Clinical Model
0.16	0.876	Clinical Model
0.16	0.878	Clinical Model
0.16	0.879	Clinical Model
0.158	0.879	Clinical Model
0.158	0.881	Clinical Model
0.158	0.883	Clinical Model
0.156	0.883	Clinical Model
0.154	0.883	Clinical Model
0.154	0.884	Clinical Model
0.152	0.884	Clinical Model
0.152	0.886	Clinical Model
0.15	0.886	Clinical Model
0.148	0.886	Clinical Model
0.148	0.888	Clinical Model
0.148	0.889	Clinical Model
0.148	0.891	Clinical Model
0.146	0.891	Clinical Model
0.146	0.893	Clinical Model
0.146	0.894	Clinical Model
0.146	0.896	Clinical Model
0.146	0.898	Clinical Model
0.146	0.899	Clinical Model
0.144	0.899	Clinical Model
0.144	0.901	Clinical Model
0.144	0.903	Clinical Model
0.144	0.904	Clinical Model
0.142	0.904	Clinical Model
0.14	0.904	Clinical Model
0.138	0.904	Clinical Model
0.136	0.904	Clinical Model
0.136	0.906	Clinical Model
0.136	0.908	Clinical Model
0.136	0.909	Clinical Model
0.136	0.911	Clinical Model
0.133	0.911	Clinical Model
0.131	0.911	Clinical Model
0.131	0.913	Clinical Model
0.129	0.913	Clinical Model
0.129	0.914	Clinical Model
0.129	0.916	Clinical Model
0.127	0.916	Clinical Model
0.127	0.918	Clinical Model
0.125	0.918	Clinical Model
0.123	0.918	Clinical Model
0.121	0.918	Clinical Model
0.121	0.919	Clinical Model
0.119	0.919	Clinical Model
0.119	0.921	Clinical Model
0.117	0.921	Clinical Model
0.115	0.921	Clinical Model
0.113	0.921	Clinical Model
0.111	0.921	Clinical Model
0.111	0.923	Clinical Model
0.109	0.923	Clinical Model
0.107	0.923	Clinical Model
0.107	0.924	Clinical Model
0.105	0.924	Clinical Model
0.105	0.926	Clinical Model
0.103	0.926	Clinical Model
0.103	0.928	Clinical Model
0.101	0.928	Clinical Model
0.099	0.928	Clinical Model
0.097	0.928	Clinical Model
0.097	0.93	Clinical Model
0.094	0.93	Clinical Model
0.092	0.93	Clinical Model
0.09	0.93	Clinical Model
0.088	0.93	Clinical Model
0.088	0.931	Clinical Model
0.088	0.933	Clinical Model
0.086	0.933	Clinical Model
0.084	0.933	Clinical Model
0.082	0.933	Clinical Model
0.082	0.935	Clinical Model
0.082	0.936	Clinical Model
0.082	0.938	Clinical Model
0.08	0.938	Clinical Model
0.076	0.938	Clinical Model
0.076	0.941	Clinical Model
0.074	0.941	Clinical Model
0.072	0.941	Clinical Model
0.07	0.941	Clinical Model
0.07	0.943	Clinical Model
0.07	0.945	Clinical Model
0.07	0.946	Clinical Model
0.07	0.948	Clinical Model
0.07	0.95	Clinical Model
0.068	0.95	Clinical Model
0.066	0.95	Clinical Model
0.066	0.951	Clinical Model
0.064	0.951	Clinical Model
0.064	0.953	Clinical Model
0.062	0.953	Clinical Model
0.062	0.955	Clinical Model
0.062	0.956	Clinical Model
0.06	0.956	Clinical Model
0.06	0.958	Clinical Model
0.06	0.96	Clinical Model
0.057	0.96	Clinical Model
0.055	0.96	Clinical Model
0.053	0.96	Clinical Model
0.051	0.96	Clinical Model
0.049	0.96	Clinical Model
0.047	0.96	Clinical Model
0.045	0.96	Clinical Model
0.045	0.961	Clinical Model
0.045	0.963	Clinical Model
0.045	0.965	Clinical Model
0.043	0.965	Clinical Model
0.041	0.965	Clinical Model
0.041	0.966	Clinical Model
0.039	0.966	Clinical Model
0.037	0.966	Clinical Model
0.037	0.968	Clinical Model
0.035	0.968	Clinical Model
0.033	0.968	Clinical Model
0.031	0.968	Clinical Model
0.031	0.97	Clinical Model
0.031	0.971	Clinical Model
0.031	0.973	Clinical Model
0.029	0.973	Clinical Model
0.029	0.975	Clinical Model
0.027	0.975	Clinical Model
0.025	0.975	Clinical Model
0.023	0.975	Clinical Model
0.023	0.977	Clinical Model
0.023	0.98	Clinical Model
0.023	0.982	Clinical Model
0.023	0.983	Clinical Model
0.021	0.983	Clinical Model
0.021	0.985	Clinical Model
0.021	0.987	Clinical Model
0.021	0.988	Clinical Model
0.021	0.99	Clinical Model
0.018	0.99	Clinical Model
0.016	0.99	Clinical Model
0.016	0.992	Clinical Model
0.014	0.992	Clinical Model
0.012	0.992	Clinical Model
0.01	0.992	Clinical Model
0.01	0.993	Clinical Model
0.01	0.995	Clinical Model
0.008	0.995	Clinical Model
0.008	0.997	Clinical Model
0.006	0.997	Clinical Model
0.004	0.997	Clinical Model
0.004	0.998	Clinical Model
0.002	0.998	Clinical Model
0.002	1	Clinical Model
0	1	Clinical Model
1	0	Clinical Model + Biomarker
1	0.002	Clinical Model + Biomarker
1	0.002	Clinical Model + Biomarker
1	0.002	Clinical Model + Biomarker
1	0.004	Clinical Model + Biomarker
1	0.006	Clinical Model + Biomarker
1	0.007	Clinical Model + Biomarker
1	0.008	Clinical Model + Biomarker
1	0.009	Clinical Model + Biomarker
1	0.011	Clinical Model + Biomarker
1	0.011	Clinical Model + Biomarker
1	0.013	Clinical Model + Biomarker
1	0.013	Clinical Model + Biomarker
1	0.013	Clinical Model + Biomarker
1	0.015	Clinical Model + Biomarker
1	0.017	Clinical Model + Biomarker
1	0.018	Clinical Model + Biomarker
1	0.019	Clinical Model + Biomarker
0.999	0.019	Clinical Model + Biomarker
0.999	0.02	Clinical Model + Biomarker
0.999	0.022	Clinical Model + Biomarker
0.997	0.022	Clinical Model + Biomarker
0.997	0.024	Clinical Model + Biomarker
0.997	0.026	Clinical Model + Biomarker
0.997	0.026	Clinical Model + Biomarker
0.997	0.026	Clinical Model + Biomarker
0.997	0.027	Clinical Model + Biomarker
0.997	0.028	Clinical Model + Biomarker
0.997	0.03	Clinical Model + Biomarker
0.997	0.032	Clinical Model + Biomarker
0.997	0.033	Clinical Model + Biomarker
0.995	0.033	Clinical Model + Biomarker
0.995	0.035	Clinical Model + Biomarker
0.993	0.035	Clinical Model + Biomarker
0.993	0.037	Clinical Model + Biomarker
0.992	0.037	Clinical Model + Biomarker
0.992	0.038	Clinical Model + Biomarker
0.992	0.04	Clinical Model + Biomarker
0.991	0.04	Clinical Model + Biomarker
0.991	0.04	Clinical Model + Biomarker
0.991	0.042	Clinical Model + Biomarker
0.991	0.044	Clinical Model + Biomarker
0.991	0.044	Clinical Model + Biomarker
0.991	0.046	Clinical Model + Biomarker
0.991	0.047	Clinical Model + Biomarker
0.991	0.047	Clinical Model + Biomarker
0.991	0.048	Clinical Model + Biomarker
0.991	0.049	Clinical Model + Biomarker
0.989	0.049	Clinical Model + Biomarker
0.989	0.05	Clinical Model + Biomarker
0.989	0.05	Clinical Model + Biomarker
0.989	0.052	Clinical Model + Biomarker
0.989	0.053	Clinical Model + Biomarker
0.989	0.054	Clinical Model + Biomarker
0.989	0.055	Clinical Model + Biomarker
0.989	0.055	Clinical Model + Biomarker
0.989	0.056	Clinical Model + Biomarker
0.989	0.057	Clinical Model + Biomarker
0.986	0.057	Clinical Model + Biomarker
0.984	0.057	Clinical Model + Biomarker
0.982	0.057	Clinical Model + Biomarker
0.98	0.057	Clinical Model + Biomarker
0.98	0.059	Clinical Model + Biomarker
0.98	0.061	Clinical Model + Biomarker
0.98	0.061	Clinical Model + Biomarker
0.98	0.062	Clinical Model + Biomarker
0.98	0.064	Clinical Model + Biomarker
0.979	0.064	Clinical Model + Biomarker
0.979	0.064	Clinical Model + Biomarker
0.979	0.066	Clinical Model + Biomarker
0.977	0.066	Clinical Model + Biomarker
0.977	0.068	Clinical Model + Biomarker
0.977	0.069	Clinical Model + Biomarker
0.977	0.07	Clinical Model + Biomarker
0.977	0.071	Clinical Model + Biomarker
0.977	0.072	Clinical Model + Biomarker
0.977	0.073	Clinical Model + Biomarker
0.977	0.075	Clinical Model + Biomarker
0.975	0.075	Clinical Model + Biomarker
0.975	0.076	Clinical Model + Biomarker
0.975	0.078	Clinical Model + Biomarker
0.973	0.078	Clinical Model + Biomarker
0.973	0.078	Clinical Model + Biomarker
0.973	0.078	Clinical Model + Biomarker
0.973	0.079	Clinical Model + Biomarker
0.973	0.08	Clinical Model + Biomarker
0.973	0.081	Clinical Model + Biomarker
0.973	0.083	Clinical Model + Biomarker
0.973	0.084	Clinical Model + Biomarker
0.973	0.084	Clinical Model + Biomarker
0.973	0.085	Clinical Model + Biomarker
0.973	0.085	Clinical Model + Biomarker
0.972	0.085	Clinical Model + Biomarker
0.972	0.086	Clinical Model + Biomarker
0.972	0.087	Clinical Model + Biomarker
0.972	0.089	Clinical Model + Biomarker
0.972	0.091	Clinical Model + Biomarker
0.972	0.092	Clinical Model + Biomarker
0.972	0.093	Clinical Model + Biomarker
0.972	0.094	Clinical Model + Biomarker
0.972	0.094	Clinical Model + Biomarker
0.972	0.096	Clinical Model + Biomarker
0.972	0.098	Clinical Model + Biomarker
0.972	0.099	Clinical Model + Biomarker
0.97	0.099	Clinical Model + Biomarker
0.97	0.1	Clinical Model + Biomarker
0.97	0.101	Clinical Model + Biomarker
0.969	0.101	Clinical Model + Biomarker
0.969	0.102	Clinical Model + Biomarker
0.969	0.104	Clinical Model + Biomarker
0.969	0.106	Clinical Model + Biomarker
0.969	0.106	Clinical Model + Biomarker
0.969	0.108	Clinical Model + Biomarker
0.967	0.108	Clinical Model + Biomarker
0.967	0.109	Clinical Model + Biomarker
0.967	0.111	Clinical Model + Biomarker
0.965	0.111	Clinical Model + Biomarker
0.963	0.111	Clinical Model + Biomarker
0.963	0.111	Clinical Model + Biomarker
0.961	0.111	Clinical Model + Biomarker
0.961	0.112	Clinical Model + Biomarker
0.959	0.113	Clinical Model + Biomarker
0.959	0.113	Clinical Model + Biomarker
0.956	0.113	Clinical Model + Biomarker
0.956	0.114	Clinical Model + Biomarker
0.956	0.116	Clinical Model + Biomarker
0.954	0.116	Clinical Model + Biomarker
0.954	0.118	Clinical Model + Biomarker
0.954	0.119	Clinical Model + Biomarker
0.954	0.121	Clinical Model + Biomarker
0.954	0.123	Clinical Model + Biomarker
0.954	0.124	Clinical Model + Biomarker
0.954	0.125	Clinical Model + Biomarker
0.952	0.125	Clinical Model + Biomarker
0.952	0.127	Clinical Model + Biomarker
0.952	0.128	Clinical Model + Biomarker
0.952	0.13	Clinical Model + Biomarker
0.952	0.13	Clinical Model + Biomarker
0.95	0.13	Clinical Model + Biomarker
0.948	0.13	Clinical Model + Biomarker
0.948	0.131	Clinical Model + Biomarker
0.946	0.131	Clinical Model + Biomarker
0.946	0.133	Clinical Model + Biomarker
0.946	0.134	Clinical Model + Biomarker
0.944	0.134	Clinical Model + Biomarker
0.944	0.135	Clinical Model + Biomarker
0.944	0.135	Clinical Model + Biomarker
0.944	0.137	Clinical Model + Biomarker
0.944	0.139	Clinical Model + Biomarker
0.944	0.139	Clinical Model + Biomarker
0.942	0.139	Clinical Model + Biomarker
0.942	0.14	Clinical Model + Biomarker
0.942	0.14	Clinical Model + Biomarker
0.941	0.14	Clinical Model + Biomarker
0.939	0.14	Clinical Model + Biomarker
0.939	0.14	Clinical Model + Biomarker
0.939	0.141	Clinical Model + Biomarker
0.939	0.141	Clinical Model + Biomarker
0.939	0.142	Clinical Model + Biomarker
0.939	0.143	Clinical Model + Biomarker
0.937	0.143	Clinical Model + Biomarker
0.937	0.144	Clinical Model + Biomarker
0.937	0.145	Clinical Model + Biomarker
0.937	0.147	Clinical Model + Biomarker
0.937	0.149	Clinical Model + Biomarker
0.937	0.15	Clinical Model + Biomarker
0.937	0.151	Clinical Model + Biomarker
0.936	0.151	Clinical Model + Biomarker
0.936	0.152	Clinical Model + Biomarker
0.934	0.152	Clinical Model + Biomarker
0.934	0.154	Clinical Model + Biomarker
0.934	0.156	Clinical Model + Biomarker
0.934	0.157	Clinical Model + Biomarker
0.934	0.159	Clinical Model + Biomarker
0.932	0.159	Clinical Model + Biomarker
0.932	0.161	Clinical Model + Biomarker
0.932	0.161	Clinical Model + Biomarker
0.93	0.161	Clinical Model + Biomarker
0.928	0.161	Clinical Model + Biomarker
0.928	0.163	Clinical Model + Biomarker
0.928	0.165	Clinical Model + Biomarker
0.926	0.165	Clinical Model + Biomarker
0.926	0.166	Clinical Model + Biomarker
0.926	0.168	Clinical Model + Biomarker
0.926	0.17	Clinical Model + Biomarker
0.926	0.17	Clinical Model + Biomarker
0.925	0.17	Clinical Model + Biomarker
0.925	0.172	Clinical Model + Biomarker
0.925	0.173	Clinical Model + Biomarker
0.924	0.173	Clinical Model + Biomarker
0.924	0.175	Clinical Model + Biomarker
0.924	0.177	Clinical Model + Biomarker
0.922	0.177	Clinical Model + Biomarker
0.922	0.179	Clinical Model + Biomarker
0.922	0.18	Clinical Model + Biomarker
0.922	0.182	Clinical Model + Biomarker
0.922	0.184	Clinical Model + Biomarker
0.922	0.185	Clinical Model + Biomarker
0.922	0.186	Clinical Model + Biomarker
0.922	0.187	Clinical Model + Biomarker
0.922	0.188	Clinical Model + Biomarker
0.92	0.188	Clinical Model + Biomarker
0.92	0.19	Clinical Model + Biomarker
0.92	0.19	Clinical Model + Biomarker
0.92	0.19	Clinical Model + Biomarker
0.92	0.192	Clinical Model + Biomarker
0.92	0.192	Clinical Model + Biomarker
0.92	0.194	Clinical Model + Biomarker
0.92	0.195	Clinical Model + Biomarker
0.917	0.195	Clinical Model + Biomarker
0.915	0.195	Clinical Model + Biomarker
0.913	0.195	Clinical Model + Biomarker
0.913	0.197	Clinical Model + Biomarker
0.913	0.199	Clinical Model + Biomarker
0.913	0.2	Clinical Model + Biomarker
0.913	0.201	Clinical Model + Biomarker
0.911	0.201	Clinical Model + Biomarker
0.911	0.203	Clinical Model + Biomarker
0.909	0.203	Clinical Model + Biomarker
0.909	0.203	Clinical Model + Biomarker
0.909	0.203	Clinical Model + Biomarker
0.909	0.205	Clinical Model + Biomarker
0.909	0.207	Clinical Model + Biomarker
0.907	0.207	Clinical Model + Biomarker
0.907	0.207	Clinical Model + Biomarker
0.907	0.209	Clinical Model + Biomarker
0.907	0.211	Clinical Model + Biomarker
0.907	0.211	Clinical Model + Biomarker
0.905	0.211	Clinical Model + Biomarker
0.905	0.212	Clinical Model + Biomarker
0.905	0.212	Clinical Model + Biomarker
0.905	0.214	Clinical Model + Biomarker
0.905	0.214	Clinical Model + Biomarker
0.903	0.214	Clinical Model + Biomarker
0.901	0.214	Clinical Model + Biomarker
0.901	0.216	Clinical Model + Biomarker
0.901	0.216	Clinical Model + Biomarker
0.901	0.216	Clinical Model + Biomarker
0.9	0.216	Clinical Model + Biomarker
0.9	0.217	Clinical Model + Biomarker
0.9	0.219	Clinical Model + Biomarker
0.898	0.219	Clinical Model + Biomarker
0.898	0.22	Clinical Model + Biomarker
0.898	0.222	Clinical Model + Biomarker
0.898	0.222	Clinical Model + Biomarker
0.898	0.223	Clinical Model + Biomarker
0.898	0.224	Clinical Model + Biomarker
0.898	0.225	Clinical Model + Biomarker
0.898	0.227	Clinical Model + Biomarker
0.898	0.228	Clinical Model + Biomarker
0.896	0.228	Clinical Model + Biomarker
0.896	0.228	Clinical Model + Biomarker
0.894	0.228	Clinical Model + Biomarker
0.894	0.229	Clinical Model + Biomarker
0.894	0.229	Clinical Model + Biomarker
0.894	0.231	Clinical Model + Biomarker
0.894	0.232	Clinical Model + Biomarker
0.892	0.232	Clinical Model + Biomarker
0.892	0.234	Clinical Model + Biomarker
0.89	0.234	Clinical Model + Biomarker
0.89	0.236	Clinical Model + Biomarker
0.89	0.237	Clinical Model + Biomarker
0.89	0.239	Clinical Model + Biomarker
0.89	0.241	Clinical Model + Biomarker
0.89	0.242	Clinical Model + Biomarker
0.89	0.244	Clinical Model + Biomarker
0.89	0.246	Clinical Model + Biomarker
0.887	0.246	Clinical Model + Biomarker
0.887	0.246	Clinical Model + Biomarker
0.887	0.247	Clinical Model + Biomarker
0.887	0.247	Clinical Model + Biomarker
0.885	0.247	Clinical Model + Biomarker
0.885	0.247	Clinical Model + Biomarker
0.883	0.247	Clinical Model + Biomarker
0.883	0.247	Clinical Model + Biomarker
0.883	0.247	Clinical Model + Biomarker
0.882	0.247	Clinical Model + Biomarker
0.882	0.249	Clinical Model + Biomarker
0.882	0.251	Clinical Model + Biomarker
0.88	0.251	Clinical Model + Biomarker
0.88	0.251	Clinical Model + Biomarker
0.878	0.251	Clinical Model + Biomarker
0.878	0.253	Clinical Model + Biomarker
0.878	0.254	Clinical Model + Biomarker
0.878	0.255	Clinical Model + Biomarker
0.878	0.255	Clinical Model + Biomarker
0.876	0.255	Clinical Model + Biomarker
0.876	0.256	Clinical Model + Biomarker
0.876	0.258	Clinical Model + Biomarker
0.876	0.259	Clinical Model + Biomarker
0.876	0.26	Clinical Model + Biomarker
0.876	0.261	Clinical Model + Biomarker
0.876	0.263	Clinical Model + Biomarker
0.876	0.265	Clinical Model + Biomarker
0.876	0.266	Clinical Model + Biomarker
0.876	0.268	Clinical Model + Biomarker
0.876	0.268	Clinical Model + Biomarker
0.874	0.268	Clinical Model + Biomarker
0.874	0.27	Clinical Model + Biomarker
0.872	0.27	Clinical Model + Biomarker
0.872	0.272	Clinical Model + Biomarker
0.872	0.273	Clinical Model + Biomarker
0.872	0.274	Clinical Model + Biomarker
0.87	0.274	Clinical Model + Biomarker
0.87	0.276	Clinical Model + Biomarker
0.87	0.278	Clinical Model + Biomarker
0.87	0.278	Clinical Model + Biomarker
0.868	0.278	Clinical Model + Biomarker
0.868	0.28	Clinical Model + Biomarker
0.868	0.281	Clinical Model + Biomarker
0.866	0.281	Clinical Model + Biomarker
0.864	0.281	Clinical Model + Biomarker
0.864	0.283	Clinical Model + Biomarker
0.863	0.283	Clinical Model + Biomarker
0.861	0.283	Clinical Model + Biomarker
0.861	0.283	Clinical Model + Biomarker
0.861	0.285	Clinical Model + Biomarker
0.861	0.287	Clinical Model + Biomarker
0.861	0.288	Clinical Model + Biomarker
0.859	0.288	Clinical Model + Biomarker
0.859	0.29	Clinical Model + Biomarker
0.859	0.292	Clinical Model + Biomarker
0.857	0.292	Clinical Model + Biomarker
0.855	0.292	Clinical Model + Biomarker
0.853	0.292	Clinical Model + Biomarker
0.851	0.292	Clinical Model + Biomarker
0.851	0.293	Clinical Model + Biomarker
0.851	0.295	Clinical Model + Biomarker
0.849	0.295	Clinical Model + Biomarker
0.847	0.295	Clinical Model + Biomarker
0.847	0.295	Clinical Model + Biomarker
0.845	0.295	Clinical Model + Biomarker
0.845	0.296	Clinical Model + Biomarker
0.845	0.297	Clinical Model + Biomarker
0.845	0.298	Clinical Model + Biomarker
0.845	0.3	Clinical Model + Biomarker
0.845	0.301	Clinical Model + Biomarker
0.845	0.302	Clinical Model + Biomarker
0.843	0.302	Clinical Model + Biomarker
0.841	0.302	Clinical Model + Biomarker
0.841	0.303	Clinical Model + Biomarker
0.841	0.305	Clinical Model + Biomarker
0.839	0.305	Clinical Model + Biomarker
0.839	0.307	Clinical Model + Biomarker
0.837	0.307	Clinical Model + Biomarker
0.836	0.307	Clinical Model + Biomarker
0.836	0.308	Clinical Model + Biomarker
0.836	0.31	Clinical Model + Biomarker
0.834	0.31	Clinical Model + Biomarker
0.834	0.312	Clinical Model + Biomarker
0.834	0.313	Clinical Model + Biomarker
0.832	0.313	Clinical Model + Biomarker
0.832	0.315	Clinical Model + Biomarker
0.83	0.315	Clinical Model + Biomarker
0.83	0.315	Clinical Model + Biomarker
0.83	0.317	Clinical Model + Biomarker
0.83	0.317	Clinical Model + Biomarker
0.83	0.319	Clinical Model + Biomarker
0.83	0.321	Clinical Model + Biomarker
0.828	0.321	Clinical Model + Biomarker
0.826	0.321	Clinical Model + Biomarker
0.826	0.321	Clinical Model + Biomarker
0.826	0.321	Clinical Model + Biomarker
0.826	0.323	Clinical Model + Biomarker
0.826	0.325	Clinical Model + Biomarker
0.826	0.327	Clinical Model + Biomarker
0.826	0.328	Clinical Model + Biomarker
0.826	0.329	Clinical Model + Biomarker
0.826	0.331	Clinical Model + Biomarker
0.824	0.331	Clinical Model + Biomarker
0.824	0.333	Clinical Model + Biomarker
0.822	0.333	Clinical Model + Biomarker
0.821	0.333	Clinical Model + Biomarker
0.821	0.333	Clinical Model + Biomarker
0.818	0.333	Clinical Model + Biomarker
0.818	0.334	Clinical Model + Biomarker
0.818	0.334	Clinical Model + Biomarker
0.818	0.335	Clinical Model + Biomarker
0.818	0.335	Clinical Model + Biomarker
0.816	0.335	Clinical Model + Biomarker
0.816	0.336	Clinical Model + Biomarker
0.814	0.336	Clinical Model + Biomarker
0.814	0.338	Clinical Model + Biomarker
0.811	0.338	Clinical Model + Biomarker
0.811	0.34	Clinical Model + Biomarker
0.809	0.34	Clinical Model + Biomarker
0.809	0.34	Clinical Model + Biomarker
0.809	0.341	Clinical Model + Biomarker
0.809	0.342	Clinical Model + Biomarker
0.809	0.343	Clinical Model + Biomarker
0.809	0.345	Clinical Model + Biomarker
0.809	0.347	Clinical Model + Biomarker
0.809	0.347	Clinical Model + Biomarker
0.809	0.349	Clinical Model + Biomarker
0.809	0.351	Clinical Model + Biomarker
0.809	0.352	Clinical Model + Biomarker
0.808	0.352	Clinical Model + Biomarker
0.806	0.352	Clinical Model + Biomarker
0.806	0.354	Clinical Model + Biomarker
0.805	0.354	Clinical Model + Biomarker
0.803	0.354	Clinical Model + Biomarker
0.803	0.356	Clinical Model + Biomarker
0.803	0.357	Clinical Model + Biomarker
0.803	0.358	Clinical Model + Biomarker
0.801	0.358	Clinical Model + Biomarker
0.801	0.36	Clinical Model + Biomarker
0.801	0.361	Clinical Model + Biomarker
0.799	0.361	Clinical Model + Biomarker
0.799	0.362	Clinical Model + Biomarker
0.799	0.364	Clinical Model + Biomarker
0.799	0.365	Clinical Model + Biomarker
0.799	0.366	Clinical Model + Biomarker
0.797	0.366	Clinical Model + Biomarker
0.797	0.368	Clinical Model + Biomarker
0.797	0.37	Clinical Model + Biomarker
0.797	0.371	Clinical Model + Biomarker
0.795	0.371	Clinical Model + Biomarker
0.794	0.371	Clinical Model + Biomarker
0.794	0.373	Clinical Model + Biomarker
0.794	0.375	Clinical Model + Biomarker
0.794	0.377	Clinical Model + Biomarker
0.794	0.378	Clinical Model + Biomarker
0.794	0.378	Clinical Model + Biomarker
0.794	0.38	Clinical Model + Biomarker
0.794	0.382	Clinical Model + Biomarker
0.794	0.382	Clinical Model + Biomarker
0.794	0.384	Clinical Model + Biomarker
0.794	0.384	Clinical Model + Biomarker
0.794	0.385	Clinical Model + Biomarker
0.792	0.385	Clinical Model + Biomarker
0.792	0.386	Clinical Model + Biomarker
0.792	0.387	Clinical Model + Biomarker
0.79	0.387	Clinical Model + Biomarker
0.79	0.388	Clinical Model + Biomarker
0.789	0.388	Clinical Model + Biomarker
0.787	0.388	Clinical Model + Biomarker
0.787	0.389	Clinical Model + Biomarker
0.787	0.39	Clinical Model + Biomarker
0.787	0.392	Clinical Model + Biomarker
0.787	0.392	Clinical Model + Biomarker
0.787	0.392	Clinical Model + Biomarker
0.787	0.394	Clinical Model + Biomarker
0.787	0.396	Clinical Model + Biomarker
0.787	0.396	Clinical Model + Biomarker
0.787	0.396	Clinical Model + Biomarker
0.787	0.397	Clinical Model + Biomarker
0.787	0.398	Clinical Model + Biomarker
0.785	0.398	Clinical Model + Biomarker
0.785	0.399	Clinical Model + Biomarker
0.785	0.399	Clinical Model + Biomarker
0.785	0.401	Clinical Model + Biomarker
0.785	0.402	Clinical Model + Biomarker
0.785	0.404	Clinical Model + Biomarker
0.783	0.404	Clinical Model + Biomarker
0.783	0.406	Clinical Model + Biomarker
0.781	0.406	Clinical Model + Biomarker
0.779	0.406	Clinical Model + Biomarker
0.777	0.406	Clinical Model + Biomarker
0.777	0.407	Clinical Model + Biomarker
0.776	0.407	Clinical Model + Biomarker
0.776	0.409	Clinical Model + Biomarker
0.776	0.411	Clinical Model + Biomarker
0.776	0.412	Clinical Model + Biomarker
0.774	0.412	Clinical Model + Biomarker
0.774	0.412	Clinical Model + Biomarker
0.774	0.414	Clinical Model + Biomarker
0.774	0.416	Clinical Model + Biomarker
0.774	0.417	Clinical Model + Biomarker
0.774	0.419	Clinical Model + Biomarker
0.774	0.419	Clinical Model + Biomarker
0.774	0.421	Clinical Model + Biomarker
0.774	0.423	Clinical Model + Biomarker
0.774	0.424	Clinical Model + Biomarker
0.772	0.424	Clinical Model + Biomarker
0.772	0.425	Clinical Model + Biomarker
0.771	0.425	Clinical Model + Biomarker
0.771	0.427	Clinical Model + Biomarker
0.771	0.428	Clinical Model + Biomarker
0.771	0.43	Clinical Model + Biomarker
0.769	0.43	Clinical Model + Biomarker
0.769	0.43	Clinical Model + Biomarker
0.769	0.431	Clinical Model + Biomarker
0.769	0.433	Clinical Model + Biomarker
0.769	0.434	Clinical Model + Biomarker
0.769	0.435	Clinical Model + Biomarker
0.769	0.436	Clinical Model + Biomarker
0.767	0.436	Clinical Model + Biomarker
0.767	0.436	Clinical Model + Biomarker
0.765	0.436	Clinical Model + Biomarker
0.765	0.438	Clinical Model + Biomarker
0.763	0.438	Clinical Model + Biomarker
0.763	0.44	Clinical Model + Biomarker
0.762	0.44	Clinical Model + Biomarker
0.76	0.44	Clinical Model + Biomarker
0.76	0.441	Clinical Model + Biomarker
0.758	0.441	Clinical Model + Biomarker
0.758	0.443	Clinical Model + Biomarker
0.758	0.445	Clinical Model + Biomarker
0.756	0.445	Clinical Model + Biomarker
0.756	0.446	Clinical Model + Biomarker
0.756	0.448	Clinical Model + Biomarker
0.756	0.45	Clinical Model + Biomarker
0.756	0.45	Clinical Model + Biomarker
0.754	0.45	Clinical Model + Biomarker
0.754	0.452	Clinical Model + Biomarker
0.754	0.452	Clinical Model + Biomarker
0.754	0.454	Clinical Model + Biomarker
0.754	0.455	Clinical Model + Biomarker
0.752	0.455	Clinical Model + Biomarker
0.752	0.456	Clinical Model + Biomarker
0.752	0.457	Clinical Model + Biomarker
0.75	0.457	Clinical Model + Biomarker
0.75	0.458	Clinical Model + Biomarker
0.75	0.459	Clinical Model + Biomarker
0.748	0.459	Clinical Model + Biomarker
0.748	0.461	Clinical Model + Biomarker
0.746	0.461	Clinical Model + Biomarker
0.744	0.461	Clinical Model + Biomarker
0.744	0.463	Clinical Model + Biomarker
0.744	0.463	Clinical Model + Biomarker
0.743	0.463	Clinical Model + Biomarker
0.743	0.464	Clinical Model + Biomarker
0.743	0.464	Clinical Model + Biomarker
0.741	0.464	Clinical Model + Biomarker
0.739	0.464	Clinical Model + Biomarker
0.737	0.464	Clinical Model + Biomarker
0.737	0.466	Clinical Model + Biomarker
0.735	0.466	Clinical Model + Biomarker
0.734	0.466	Clinical Model + Biomarker
0.734	0.467	Clinical Model + Biomarker
0.734	0.469	Clinical Model + Biomarker
0.734	0.469	Clinical Model + Biomarker
0.734	0.471	Clinical Model + Biomarker
0.734	0.471	Clinical Model + Biomarker
0.734	0.473	Clinical Model + Biomarker
0.734	0.475	Clinical Model + Biomarker
0.734	0.477	Clinical Model + Biomarker
0.734	0.478	Clinical Model + Biomarker
0.734	0.48	Clinical Model + Biomarker
0.732	0.48	Clinical Model + Biomarker
0.732	0.482	Clinical Model + Biomarker
0.732	0.483	Clinical Model + Biomarker
0.73	0.483	Clinical Model + Biomarker
0.73	0.484	Clinical Model + Biomarker
0.73	0.484	Clinical Model + Biomarker
0.728	0.484	Clinical Model + Biomarker
0.726	0.484	Clinical Model + Biomarker
0.724	0.484	Clinical Model + Biomarker
0.724	0.485	Clinical Model + Biomarker
0.723	0.485	Clinical Model + Biomarker
0.723	0.485	Clinical Model + Biomarker
0.723	0.485	Clinical Model + Biomarker
0.722	0.485	Clinical Model + Biomarker
0.72	0.485	Clinical Model + Biomarker
0.72	0.487	Clinical Model + Biomarker
0.718	0.487	Clinical Model + Biomarker
0.718	0.487	Clinical Model + Biomarker
0.718	0.489	Clinical Model + Biomarker
0.716	0.489	Clinical Model + Biomarker
0.714	0.489	Clinical Model + Biomarker
0.712	0.489	Clinical Model + Biomarker
0.71	0.489	Clinical Model + Biomarker
0.708	0.489	Clinical Model + Biomarker
0.708	0.491	Clinical Model + Biomarker
0.708	0.491	Clinical Model + Biomarker
0.708	0.493	Clinical Model + Biomarker
0.708	0.493	Clinical Model + Biomarker
0.706	0.493	Clinical Model + Biomarker
0.706	0.495	Clinical Model + Biomarker
0.704	0.495	Clinical Model + Biomarker
0.704	0.495	Clinical Model + Biomarker
0.703	0.495	Clinical Model + Biomarker
0.701	0.495	Clinical Model + Biomarker
0.699	0.495	Clinical Model + Biomarker
0.699	0.497	Clinical Model + Biomarker
0.699	0.499	Clinical Model + Biomarker
0.699	0.5	Clinical Model + Biomarker
0.697	0.5	Clinical Model + Biomarker
0.697	0.5	Clinical Model + Biomarker
0.694	0.5	Clinical Model + Biomarker
0.694	0.5	Clinical Model + Biomarker
0.694	0.501	Clinical Model + Biomarker
0.694	0.501	Clinical Model + Biomarker
0.694	0.503	Clinical Model + Biomarker
0.694	0.503	Clinical Model + Biomarker
0.694	0.505	Clinical Model + Biomarker
0.694	0.507	Clinical Model + Biomarker
0.694	0.508	Clinical Model + Biomarker
0.692	0.508	Clinical Model + Biomarker
0.69	0.508	Clinical Model + Biomarker
0.69	0.509	Clinical Model + Biomarker
0.69	0.511	Clinical Model + Biomarker
0.69	0.511	Clinical Model + Biomarker
0.69	0.512	Clinical Model + Biomarker
0.688	0.512	Clinical Model + Biomarker
0.688	0.514	Clinical Model + Biomarker
0.688	0.515	Clinical Model + Biomarker
0.688	0.516	Clinical Model + Biomarker
0.687	0.518	Clinical Model + Biomarker
0.685	0.518	Clinical Model + Biomarker
0.685	0.52	Clinical Model + Biomarker
0.683	0.52	Clinical Model + Biomarker
0.683	0.521	Clinical Model + Biomarker
0.68	0.521	Clinical Model + Biomarker
0.68	0.523	Clinical Model + Biomarker
0.678	0.523	Clinical Model + Biomarker
0.678	0.525	Clinical Model + Biomarker
0.678	0.527	Clinical Model + Biomarker
0.676	0.527	Clinical Model + Biomarker
0.676	0.527	Clinical Model + Biomarker
0.676	0.528	Clinical Model + Biomarker
0.674	0.528	Clinical Model + Biomarker
0.672	0.528	Clinical Model + Biomarker
0.672	0.528	Clinical Model + Biomarker
0.672	0.529	Clinical Model + Biomarker
0.672	0.531	Clinical Model + Biomarker
0.672	0.531	Clinical Model + Biomarker
0.672	0.533	Clinical Model + Biomarker
0.672	0.535	Clinical Model + Biomarker
0.67	0.535	Clinical Model + Biomarker
0.668	0.535	Clinical Model + Biomarker
0.666	0.535	Clinical Model + Biomarker
0.664	0.535	Clinical Model + Biomarker
0.662	0.535	Clinical Model + Biomarker
0.661	0.535	Clinical Model + Biomarker
0.661	0.536	Clinical Model + Biomarker
0.661	0.537	Clinical Model + Biomarker
0.66	0.537	Clinical Model + Biomarker
0.66	0.538	Clinical Model + Biomarker
0.66	0.539	Clinical Model + Biomarker
0.66	0.541	Clinical Model + Biomarker
0.66	0.542	Clinical Model + Biomarker
0.658	0.542	Clinical Model + Biomarker
0.658	0.544	Clinical Model + Biomarker
0.658	0.546	Clinical Model + Biomarker
0.658	0.547	Clinical Model + Biomarker
0.658	0.549	Clinical Model + Biomarker
0.658	0.551	Clinical Model + Biomarker
0.658	0.552	Clinical Model + Biomarker
0.658	0.554	Clinical Model + Biomarker
0.658	0.556	Clinical Model + Biomarker
0.656	0.556	Clinical Model + Biomarker
0.654	0.556	Clinical Model + Biomarker
0.654	0.556	Clinical Model + Biomarker
0.654	0.558	Clinical Model + Biomarker
0.654	0.56	Clinical Model + Biomarker
0.652	0.56	Clinical Model + Biomarker
0.651	0.56	Clinical Model + Biomarker
0.651	0.561	Clinical Model + Biomarker
0.651	0.562	Clinical Model + Biomarker
0.648	0.562	Clinical Model + Biomarker
0.646	0.562	Clinical Model + Biomarker
0.646	0.563	Clinical Model + Biomarker
0.646	0.565	Clinical Model + Biomarker
0.646	0.565	Clinical Model + Biomarker
0.646	0.567	Clinical Model + Biomarker
0.646	0.569	Clinical Model + Biomarker
0.646	0.57	Clinical Model + Biomarker
0.646	0.571	Clinical Model + Biomarker
0.646	0.572	Clinical Model + Biomarker
0.644	0.572	Clinical Model + Biomarker
0.644	0.572	Clinical Model + Biomarker
0.644	0.574	Clinical Model + Biomarker
0.644	0.576	Clinical Model + Biomarker
0.644	0.578	Clinical Model + Biomarker
0.642	0.578	Clinical Model + Biomarker
0.642	0.579	Clinical Model + Biomarker
0.64	0.579	Clinical Model + Biomarker
0.64	0.581	Clinical Model + Biomarker
0.64	0.583	Clinical Model + Biomarker
0.64	0.584	Clinical Model + Biomarker
0.639	0.584	Clinical Model + Biomarker
0.639	0.586	Clinical Model + Biomarker
0.639	0.588	Clinical Model + Biomarker
0.639	0.589	Clinical Model + Biomarker
0.639	0.591	Clinical Model + Biomarker
0.637	0.591	Clinical Model + Biomarker
0.637	0.591	Clinical Model + Biomarker
0.635	0.591	Clinical Model + Biomarker
0.635	0.593	Clinical Model + Biomarker
0.633	0.593	Clinical Model + Biomarker
0.633	0.593	Clinical Model + Biomarker
0.631	0.593	Clinical Model + Biomarker
0.631	0.595	Clinical Model + Biomarker
0.629	0.595	Clinical Model + Biomarker
0.629	0.597	Clinical Model + Biomarker
0.627	0.597	Clinical Model + Biomarker
0.627	0.598	Clinical Model + Biomarker
0.625	0.598	Clinical Model + Biomarker
0.623	0.598	Clinical Model + Biomarker
0.623	0.599	Clinical Model + Biomarker
0.623	0.599	Clinical Model + Biomarker
0.623	0.601	Clinical Model + Biomarker
0.623	0.601	Clinical Model + Biomarker
0.622	0.601	Clinical Model + Biomarker
0.62	0.601	Clinical Model + Biomarker
0.618	0.601	Clinical Model + Biomarker
0.618	0.601	Clinical Model + Biomarker
0.618	0.601	Clinical Model + Biomarker
0.618	0.603	Clinical Model + Biomarker
0.618	0.604	Clinical Model + Biomarker
0.616	0.604	Clinical Model + Biomarker
0.616	0.605	Clinical Model + Biomarker
0.616	0.607	Clinical Model + Biomarker
0.616	0.608	Clinical Model + Biomarker
0.616	0.61	Clinical Model + Biomarker
0.614	0.61	Clinical Model + Biomarker
0.611	0.61	Clinical Model + Biomarker
0.609	0.61	Clinical Model + Biomarker
0.609	0.612	Clinical Model + Biomarker
0.607	0.612	Clinical Model + Biomarker
0.607	0.613	Clinical Model + Biomarker
0.607	0.613	Clinical Model + Biomarker
0.605	0.613	Clinical Model + Biomarker
0.602	0.613	Clinical Model + Biomarker
0.6	0.613	Clinical Model + Biomarker
0.6	0.615	Clinical Model + Biomarker
0.6	0.617	Clinical Model + Biomarker
0.6	0.618	Clinical Model + Biomarker
0.6	0.62	Clinical Model + Biomarker
0.6	0.622	Clinical Model + Biomarker
0.598	0.622	Clinical Model + Biomarker
0.598	0.623	Clinical Model + Biomarker
0.598	0.625	Clinical Model + Biomarker
0.598	0.627	Clinical Model + Biomarker
0.598	0.627	Clinical Model + Biomarker
0.598	0.629	Clinical Model + Biomarker
0.595	0.629	Clinical Model + Biomarker
0.595	0.629	Clinical Model + Biomarker
0.593	0.629	Clinical Model + Biomarker
0.593	0.631	Clinical Model + Biomarker
0.593	0.632	Clinical Model + Biomarker
0.591	0.632	Clinical Model + Biomarker
0.589	0.632	Clinical Model + Biomarker
0.589	0.634	Clinical Model + Biomarker
0.587	0.634	Clinical Model + Biomarker
0.587	0.635	Clinical Model + Biomarker
0.587	0.636	Clinical Model + Biomarker
0.587	0.636	Clinical Model + Biomarker
0.585	0.636	Clinical Model + Biomarker
0.585	0.638	Clinical Model + Biomarker
0.585	0.64	Clinical Model + Biomarker
0.585	0.64	Clinical Model + Biomarker
0.585	0.64	Clinical Model + Biomarker
0.583	0.64	Clinical Model + Biomarker
0.581	0.64	Clinical Model + Biomarker
0.579	0.64	Clinical Model + Biomarker
0.578	0.64	Clinical Model + Biomarker
0.578	0.64	Clinical Model + Biomarker
0.578	0.642	Clinical Model + Biomarker
0.578	0.644	Clinical Model + Biomarker
0.578	0.644	Clinical Model + Biomarker
0.576	0.644	Clinical Model + Biomarker
0.576	0.646	Clinical Model + Biomarker
0.576	0.646	Clinical Model + Biomarker
0.576	0.648	Clinical Model + Biomarker
0.576	0.649	Clinical Model + Biomarker
0.576	0.651	Clinical Model + Biomarker
0.576	0.651	Clinical Model + Biomarker
0.576	0.653	Clinical Model + Biomarker
0.574	0.653	Clinical Model + Biomarker
0.572	0.653	Clinical Model + Biomarker
0.571	0.653	Clinical Model + Biomarker
0.571	0.655	Clinical Model + Biomarker
0.569	0.655	Clinical Model + Biomarker
0.569	0.656	Clinical Model + Biomarker
0.567	0.656	Clinical Model + Biomarker
0.565	0.656	Clinical Model + Biomarker
0.565	0.658	Clinical Model + Biomarker
0.565	0.66	Clinical Model + Biomarker
0.563	0.66	Clinical Model + Biomarker
0.563	0.661	Clinical Model + Biomarker
0.563	0.663	Clinical Model + Biomarker
0.561	0.663	Clinical Model + Biomarker
0.559	0.663	Clinical Model + Biomarker
0.559	0.663	Clinical Model + Biomarker
0.559	0.665	Clinical Model + Biomarker
0.559	0.667	Clinical Model + Biomarker
0.557	0.667	Clinical Model + Biomarker
0.557	0.667	Clinical Model + Biomarker
0.555	0.667	Clinical Model + Biomarker
0.553	0.667	Clinical Model + Biomarker
0.553	0.669	Clinical Model + Biomarker
0.552	0.669	Clinical Model + Biomarker
0.552	0.67	Clinical Model + Biomarker
0.55	0.67	Clinical Model + Biomarker
0.55	0.671	Clinical Model + Biomarker
0.55	0.672	Clinical Model + Biomarker
0.548	0.672	Clinical Model + Biomarker
0.548	0.673	Clinical Model + Biomarker
0.546	0.673	Clinical Model + Biomarker
0.546	0.675	Clinical Model + Biomarker
0.546	0.675	Clinical Model + Biomarker
0.544	0.675	Clinical Model + Biomarker
0.544	0.677	Clinical Model + Biomarker
0.542	0.677	Clinical Model + Biomarker
0.542	0.678	Clinical Model + Biomarker
0.542	0.68	Clinical Model + Biomarker
0.542	0.682	Clinical Model + Biomarker
0.54	0.682	Clinical Model + Biomarker
0.54	0.682	Clinical Model + Biomarker
0.54	0.683	Clinical Model + Biomarker
0.538	0.683	Clinical Model + Biomarker
0.536	0.683	Clinical Model + Biomarker
0.536	0.684	Clinical Model + Biomarker
0.536	0.685	Clinical Model + Biomarker
0.533	0.685	Clinical Model + Biomarker
0.531	0.685	Clinical Model + Biomarker
0.531	0.686	Clinical Model + Biomarker
0.531	0.688	Clinical Model + Biomarker
0.531	0.688	Clinical Model + Biomarker
0.529	0.688	Clinical Model + Biomarker
0.527	0.688	Clinical Model + Biomarker
0.525	0.688	Clinical Model + Biomarker
0.523	0.688	Clinical Model + Biomarker
0.523	0.688	Clinical Model + Biomarker
0.522	0.688	Clinical Model + Biomarker
0.52	0.688	Clinical Model + Biomarker
0.518	0.688	Clinical Model + Biomarker
0.516	0.688	Clinical Model + Biomarker
0.516	0.69	Clinical Model + Biomarker
0.514	0.69	Clinical Model + Biomarker
0.512	0.69	Clinical Model + Biomarker
0.512	0.692	Clinical Model + Biomarker
0.512	0.693	Clinical Model + Biomarker
0.51	0.693	Clinical Model + Biomarker
0.51	0.695	Clinical Model + Biomarker
0.51	0.695	Clinical Model + Biomarker
0.508	0.695	Clinical Model + Biomarker
0.507	0.695	Clinical Model + Biomarker
0.507	0.697	Clinical Model + Biomarker
0.507	0.698	Clinical Model + Biomarker
0.505	0.698	Clinical Model + Biomarker
0.505	0.7	Clinical Model + Biomarker
0.505	0.702	Clinical Model + Biomarker
0.505	0.703	Clinical Model + Biomarker
0.503	0.703	Clinical Model + Biomarker
0.503	0.704	Clinical Model + Biomarker
0.501	0.704	Clinical Model + Biomarker
0.501	0.706	Clinical Model + Biomarker
0.499	0.706	Clinical Model + Biomarker
0.499	0.707	Clinical Model + Biomarker
0.497	0.707	Clinical Model + Biomarker
0.497	0.709	Clinical Model + Biomarker
0.497	0.711	Clinical Model + Biomarker
0.497	0.711	Clinical Model + Biomarker
0.495	0.711	Clinical Model + Biomarker
0.493	0.711	Clinical Model + Biomarker
0.493	0.713	Clinical Model + Biomarker
0.493	0.714	Clinical Model + Biomarker
0.493	0.716	Clinical Model + Biomarker
0.491	0.716	Clinical Model + Biomarker
0.491	0.718	Clinical Model + Biomarker
0.491	0.718	Clinical Model + Biomarker
0.489	0.718	Clinical Model + Biomarker
0.489	0.72	Clinical Model + Biomarker
0.487	0.72	Clinical Model + Biomarker
0.486	0.72	Clinical Model + Biomarker
0.485	0.72	Clinical Model + Biomarker
0.485	0.722	Clinical Model + Biomarker
0.485	0.723	Clinical Model + Biomarker
0.484	0.723	Clinical Model + Biomarker
0.484	0.725	Clinical Model + Biomarker
0.482	0.725	Clinical Model + Biomarker
0.482	0.727	Clinical Model + Biomarker
0.48	0.727	Clinical Model + Biomarker
0.479	0.727	Clinical Model + Biomarker
0.479	0.729	Clinical Model + Biomarker
0.479	0.729	Clinical Model + Biomarker
0.479	0.731	Clinical Model + Biomarker
0.479	0.732	Clinical Model + Biomarker
0.479	0.734	Clinical Model + Biomarker
0.477	0.734	Clinical Model + Biomarker
0.477	0.736	Clinical Model + Biomarker
0.475	0.736	Clinical Model + Biomarker
0.473	0.736	Clinical Model + Biomarker
0.473	0.737	Clinical Model + Biomarker
0.473	0.738	Clinical Model + Biomarker
0.471	0.738	Clinical Model + Biomarker
0.471	0.739	Clinical Model + Biomarker
0.471	0.74	Clinical Model + Biomarker
0.471	0.741	Clinical Model + Biomarker
0.471	0.741	Clinical Model + Biomarker
0.469	0.741	Clinical Model + Biomarker
0.469	0.742	Clinical Model + Biomarker
0.469	0.743	Clinical Model + Biomarker
0.469	0.744	Clinical Model + Biomarker
0.469	0.746	Clinical Model + Biomarker
0.467	0.746	Clinical Model + Biomarker
0.464	0.746	Clinical Model + Biomarker
0.462	0.746	Clinical Model + Biomarker
0.462	0.748	Clinical Model + Biomarker
0.46	0.748	Clinical Model + Biomarker
0.458	0.748	Clinical Model + Biomarker
0.456	0.748	Clinical Model + Biomarker
0.454	0.748	Clinical Model + Biomarker
0.452	0.748	Clinical Model + Biomarker
0.452	0.749	Clinical Model + Biomarker
0.45	0.749	Clinical Model + Biomarker
0.448	0.749	Clinical Model + Biomarker
0.446	0.749	Clinical Model + Biomarker
0.446	0.751	Clinical Model + Biomarker
0.444	0.751	Clinical Model + Biomarker
0.443	0.751	Clinical Model + Biomarker
0.443	0.751	Clinical Model + Biomarker
0.441	0.751	Clinical Model + Biomarker
0.441	0.753	Clinical Model + Biomarker
0.439	0.753	Clinical Model + Biomarker
0.437	0.753	Clinical Model + Biomarker
0.437	0.755	Clinical Model + Biomarker
0.437	0.756	Clinical Model + Biomarker
0.437	0.758	Clinical Model + Biomarker
0.434	0.758	Clinical Model + Biomarker
0.434	0.76	Clinical Model + Biomarker
0.434	0.761	Clinical Model + Biomarker
0.434	0.763	Clinical Model + Biomarker
0.434	0.765	Clinical Model + Biomarker
0.434	0.766	Clinical Model + Biomarker
0.432	0.766	Clinical Model + Biomarker
0.43	0.766	Clinical Model + Biomarker
0.43	0.768	Clinical Model + Biomarker
0.428	0.768	Clinical Model + Biomarker
0.428	0.768	Clinical Model + Biomarker
0.426	0.768	Clinical Model + Biomarker
0.424	0.768	Clinical Model + Biomarker
0.424	0.77	Clinical Model + Biomarker
0.422	0.77	Clinical Model + Biomarker
0.42	0.77	Clinical Model + Biomarker
0.418	0.77	Clinical Model + Biomarker
0.418	0.771	Clinical Model + Biomarker
0.416	0.771	Clinical Model + Biomarker
0.414	0.771	Clinical Model + Biomarker
0.411	0.771	Clinical Model + Biomarker
0.411	0.773	Clinical Model + Biomarker
0.409	0.773	Clinical Model + Biomarker
0.409	0.775	Clinical Model + Biomarker
0.407	0.775	Clinical Model + Biomarker
0.405	0.775	Clinical Model + Biomarker
0.405	0.775	Clinical Model + Biomarker
0.403	0.775	Clinical Model + Biomarker
0.403	0.776	Clinical Model + Biomarker
0.402	0.776	Clinical Model + Biomarker
0.4	0.776	Clinical Model + Biomarker
0.4	0.777	Clinical Model + Biomarker
0.4	0.778	Clinical Model + Biomarker
0.4	0.778	Clinical Model + Biomarker
0.4	0.778	Clinical Model + Biomarker
0.4	0.78	Clinical Model + Biomarker
0.4	0.78	Clinical Model + Biomarker
0.398	0.78	Clinical Model + Biomarker
0.396	0.78	Clinical Model + Biomarker
0.394	0.78	Clinical Model + Biomarker
0.394	0.781	Clinical Model + Biomarker
0.394	0.782	Clinical Model + Biomarker
0.393	0.782	Clinical Model + Biomarker
0.391	0.782	Clinical Model + Biomarker
0.391	0.783	Clinical Model + Biomarker
0.389	0.783	Clinical Model + Biomarker
0.389	0.785	Clinical Model + Biomarker
0.389	0.785	Clinical Model + Biomarker
0.386	0.785	Clinical Model + Biomarker
0.384	0.785	Clinical Model + Biomarker
0.384	0.787	Clinical Model + Biomarker
0.384	0.787	Clinical Model + Biomarker
[truncated: 370 more rows]

## Sheet: LS7 and GrimAge DNAmAA
specificity	sensitivity	name
1	0	Clinical Model
1	0.001	Clinical Model
1	0.003	Clinical Model
1	0.004	Clinical Model
1	0.005	Clinical Model
0.999	0.006	Clinical Model
0.999	0.008	Clinical Model
0.996	0.008	Clinical Model
0.996	0.009	Clinical Model
0.996	0.01	Clinical Model
0.996	0.011	Clinical Model
0.996	0.013	Clinical Model
0.996	0.014	Clinical Model
0.996	0.015	Clinical Model
0.996	0.017	Clinical Model
0.993	0.017	Clinical Model
0.993	0.018	Clinical Model
0.993	0.019	Clinical Model
0.993	0.021	Clinical Model
0.993	0.022	Clinical Model
0.993	0.023	Clinical Model
0.993	0.024	Clinical Model
0.993	0.026	Clinical Model
0.993	0.027	Clinical Model
0.993	0.028	Clinical Model
0.993	0.03	Clinical Model
0.993	0.031	Clinical Model
0.993	0.032	Clinical Model
0.993	0.034	Clinical Model
0.993	0.035	Clinical Model
0.993	0.036	Clinical Model
0.993	0.038	Clinical Model
0.993	0.039	Clinical Model
0.99	0.039	Clinical Model
0.99	0.04	Clinical Model
0.987	0.04	Clinical Model
0.984	0.04	Clinical Model
0.984	0.041	Clinical Model
0.98	0.041	Clinical Model
0.977	0.041	Clinical Model
0.977	0.043	Clinical Model
0.977	0.044	Clinical Model
0.977	0.045	Clinical Model
0.977	0.047	Clinical Model
0.977	0.048	Clinical Model
0.977	0.049	Clinical Model
0.977	0.051	Clinical Model
0.977	0.052	Clinical Model
0.977	0.053	Clinical Model
0.974	0.053	Clinical Model
0.974	0.054	Clinical Model
0.974	0.056	Clinical Model
0.974	0.057	Clinical Model
0.971	0.057	Clinical Model
0.971	0.058	Clinical Model
0.971	0.06	Clinical Model
0.971	0.061	Clinical Model
0.971	0.062	Clinical Model
0.968	0.064	Clinical Model
0.961	0.064	Clinical Model
0.961	0.065	Clinical Model
0.961	0.066	Clinical Model
0.961	0.067	Clinical Model
0.958	0.067	Clinical Model
0.955	0.067	Clinical Model
0.955	0.069	Clinical Model
0.955	0.07	Clinical Model
0.955	0.071	Clinical Model
0.955	0.073	Clinical Model
0.955	0.074	Clinical Model
0.955	0.075	Clinical Model
0.952	0.075	Clinical Model
0.949	0.075	Clinical Model
0.949	0.077	Clinical Model
0.948	0.078	Clinical Model
0.948	0.079	Clinical Model
0.948	0.08	Clinical Model
0.948	0.082	Clinical Model
0.945	0.082	Clinical Model
0.945	0.083	Clinical Model
0.943	0.083	Clinical Model
0.943	0.085	Clinical Model
0.94	0.085	Clinical Model
0.94	0.086	Clinical Model
0.937	0.086	Clinical Model
0.933	0.086	Clinical Model
0.933	0.087	Clinical Model
0.933	0.089	Clinical Model
0.933	0.09	Clinical Model
0.93	0.09	Clinical Model
0.93	0.091	Clinical Model
0.93	0.092	Clinical Model
0.93	0.094	Clinical Model
0.93	0.095	Clinical Model
0.93	0.096	Clinical Model
0.93	0.098	Clinical Model
0.927	0.098	Clinical Model
0.927	0.099	Clinical Model
0.927	0.1	Clinical Model
0.927	0.102	Clinical Model
0.927	0.103	Clinical Model
0.927	0.104	Clinical Model
0.927	0.106	Clinical Model
0.924	0.106	Clinical Model
0.924	0.107	Clinical Model
0.924	0.108	Clinical Model
0.921	0.108	Clinical Model
0.921	0.109	Clinical Model
0.921	0.111	Clinical Model
0.921	0.113	Clinical Model
0.921	0.115	Clinical Model
0.921	0.116	Clinical Model
0.918	0.116	Clinical Model
0.918	0.117	Clinical Model
0.917	0.12	Clinical Model
0.917	0.121	Clinical Model
0.917	0.122	Clinical Model
0.917	0.124	Clinical Model
0.914	0.124	Clinical Model
0.913	0.125	Clinical Model
0.91	0.125	Clinical Model
0.907	0.125	Clinical Model
0.907	0.126	Clinical Model
0.904	0.126	Clinical Model
0.904	0.127	Clinical Model
0.9	0.127	Clinical Model
0.899	0.129	Clinical Model
0.899	0.13	Clinical Model
0.895	0.13	Clinical Model
0.895	0.132	Clinical Model
0.895	0.133	Clinical Model
0.895	0.134	Clinical Model
0.895	0.135	Clinical Model
0.895	0.137	Clinical Model
0.892	0.137	Clinical Model
0.889	0.137	Clinical Model
0.889	0.138	Clinical Model
0.889	0.139	Clinical Model
0.889	0.141	Clinical Model
0.889	0.142	Clinical Model
0.889	0.143	Clinical Model
0.889	0.145	Clinical Model
0.889	0.146	Clinical Model
0.886	0.146	Clinical Model
0.886	0.147	Clinical Model
0.886	0.149	Clinical Model
0.886	0.151	Clinical Model
0.886	0.152	Clinical Model
0.883	0.152	Clinical Model
0.88	0.152	Clinical Model
0.88	0.154	Clinical Model
0.88	0.155	Clinical Model
0.88	0.156	Clinical Model
0.876	0.156	Clinical Model
0.876	0.158	Clinical Model
0.876	0.159	Clinical Model
0.876	0.16	Clinical Model
0.876	0.162	Clinical Model
0.876	0.163	Clinical Model
0.876	0.164	Clinical Model
0.873	0.164	Clinical Model
0.873	0.165	Clinical Model
0.87	0.165	Clinical Model
0.87	0.167	Clinical Model
0.87	0.168	Clinical Model
0.87	0.169	Clinical Model
0.867	0.169	Clinical Model
0.867	0.171	Clinical Model
0.867	0.172	Clinical Model
0.867	0.173	Clinical Model
0.864	0.173	Clinical Model
0.86	0.175	Clinical Model
0.86	0.176	Clinical Model
0.86	0.177	Clinical Model
0.857	0.177	Clinical Model
0.857	0.178	Clinical Model
0.857	0.18	Clinical Model
0.854	0.18	Clinical Model
0.854	0.181	Clinical Model
0.854	0.182	Clinical Model
0.854	0.184	Clinical Model
0.854	0.185	Clinical Model
0.851	0.185	Clinical Model
0.851	0.186	Clinical Model
0.851	0.188	Clinical Model
0.851	0.189	Clinical Model
0.851	0.19	Clinical Model
0.851	0.192	Clinical Model
0.851	0.193	Clinical Model
0.851	0.194	Clinical Model
0.851	0.195	Clinical Model
0.85	0.196	Clinical Model
0.85	0.198	Clinical Model
0.85	0.199	Clinical Model
0.85	0.2	Clinical Model
0.847	0.2	Clinical Model
0.847	0.202	Clinical Model
0.847	0.204	Clinical Model
0.847	0.206	Clinical Model
0.847	0.207	Clinical Model
0.844	0.207	Clinical Model
0.844	0.208	Clinical Model
0.844	0.209	Clinical Model
0.844	0.211	Clinical Model
0.844	0.212	Clinical Model
0.844	0.213	Clinical Model
0.844	0.216	Clinical Model
0.841	0.216	Clinical Model
0.841	0.217	Clinical Model
0.838	0.217	Clinical Model
0.838	0.219	Clinical Model
0.838	0.22	Clinical Model
0.838	0.221	Clinical Model
0.836	0.222	Clinical Model
0.836	0.223	Clinical Model
0.833	0.223	Clinical Model
0.833	0.225	Clinical Model
0.83	0.225	Clinical Model
0.83	0.226	Clinical Model
0.827	0.226	Clinical Model
0.827	0.227	Clinical Model
0.824	0.227	Clinical Model
0.821	0.227	Clinical Model
0.821	0.229	Clinical Model
0.821	0.23	Clinical Model
0.821	0.232	Clinical Model
0.821	0.234	Clinical Model
0.817	0.234	Clinical Model
0.817	0.235	Clinical Model
0.817	0.236	Clinical Model
0.814	0.236	Clinical Model
0.814	0.238	Clinical Model
0.814	0.239	Clinical Model
0.814	0.24	Clinical Model
0.814	0.241	Clinical Model
0.81	0.241	Clinical Model
0.81	0.243	Clinical Model
0.81	0.244	Clinical Model
0.81	0.245	Clinical Model
0.81	0.246	Clinical Model
0.809	0.247	Clinical Model
0.809	0.249	Clinical Model
0.809	0.25	Clinical Model
0.806	0.25	Clinical Model
0.806	0.251	Clinical Model
0.806	0.252	Clinical Model
0.806	0.254	Clinical Model
0.806	0.255	Clinical Model
0.806	0.256	Clinical Model
0.806	0.258	Clinical Model
0.806	0.259	Clinical Model
0.803	0.259	Clinical Model
0.803	0.26	Clinical Model
0.803	0.262	Clinical Model
0.8	0.262	Clinical Model
0.8	0.263	Clinical Model
0.8	0.264	Clinical Model
0.8	0.266	Clinical Model
0.796	0.266	Clinical Model
0.796	0.267	Clinical Model
0.793	0.267	Clinical Model
0.79	0.267	Clinical Model
0.79	0.268	Clinical Model
0.787	0.268	Clinical Model
0.784	0.268	Clinical Model
0.781	0.268	Clinical Model
0.781	0.269	Clinical Model
0.777	0.269	Clinical Model
0.777	0.271	Clinical Model
0.777	0.272	Clinical Model
0.774	0.272	Clinical Model
0.774	0.273	Clinical Model
0.774	0.274	Clinical Model
0.774	0.276	Clinical Model
0.774	0.277	Clinical Model
0.774	0.278	Clinical Model
0.774	0.28	Clinical Model
0.774	0.281	Clinical Model
0.774	0.282	Clinical Model
0.774	0.283	Clinical Model
0.774	0.285	Clinical Model
0.77	0.285	Clinical Model
0.77	0.286	Clinical Model
0.77	0.287	Clinical Model
0.77	0.289	Clinical Model
0.767	0.289	Clinical Model
0.766	0.289	Clinical Model
0.763	0.289	Clinical Model
0.763	0.291	Clinical Model
0.763	0.292	Clinical Model
0.76	0.292	Clinical Model
0.76	0.293	Clinical Model
0.76	0.295	Clinical Model
0.756	0.295	Clinical Model
0.753	0.295	Clinical Model
0.75	0.295	Clinical Model
0.75	0.296	Clinical Model
0.747	0.296	Clinical Model
0.744	0.296	Clinical Model
0.744	0.297	Clinical Model
0.744	0.299	Clinical Model
0.744	0.3	Clinical Model
0.744	0.301	Clinical Model
0.741	0.301	Clinical Model
0.737	0.301	Clinical Model
0.737	0.303	Clinical Model
0.737	0.305	Clinical Model
0.734	0.305	Clinical Model
0.734	0.306	Clinical Model
0.731	0.306	Clinical Model
0.728	0.308	Clinical Model
0.725	0.308	Clinical Model
0.725	0.309	Clinical Model
0.725	0.31	Clinical Model
0.725	0.312	Clinical Model
0.725	0.313	Clinical Model
0.725	0.314	Clinical Model
0.725	0.316	Clinical Model
0.725	0.317	Clinical Model
0.725	0.318	Clinical Model
0.724	0.319	Clinical Model
0.722	0.32	Clinical Model
0.719	0.32	Clinical Model
0.716	0.32	Clinical Model
0.713	0.32	Clinical Model
0.71	0.32	Clinical Model
0.71	0.321	Clinical Model
0.71	0.322	Clinical Model
0.708	0.323	Clinical Model
0.705	0.323	Clinical Model
0.702	0.323	Clinical Model
0.701	0.324	Clinical Model
0.701	0.325	Clinical Model
0.701	0.326	Clinical Model
0.698	0.327	Clinical Model
0.695	0.327	Clinical Model
0.692	0.327	Clinical Model
0.692	0.328	Clinical Model
0.689	0.328	Clinical Model
0.689	0.329	Clinical Model
0.689	0.331	Clinical Model
0.689	0.332	Clinical Model
0.689	0.333	Clinical Model
0.689	0.335	Clinical Model
0.689	0.337	Clinical Model
0.685	0.337	Clinical Model
0.685	0.338	Clinical Model
0.682	0.338	Clinical Model
0.679	0.338	Clinical Model
0.676	0.338	Clinical Model
0.676	0.34	Clinical Model
0.673	0.34	Clinical Model
0.673	0.341	Clinical Model
0.673	0.342	Clinical Model
0.673	0.344	Clinical Model
0.67	0.344	Clinical Model
0.666	0.344	Clinical Model
0.666	0.345	Clinical Model
0.666	0.346	Clinical Model
0.666	0.348	Clinical Model
0.663	0.348	Clinical Model
0.663	0.349	Clinical Model
0.663	0.35	Clinical Model
0.663	0.351	Clinical Model
0.662	0.354	Clinical Model
0.662	0.355	Clinical Model
0.662	0.356	Clinical Model
0.662	0.357	Clinical Model
0.659	0.357	Clinical Model
0.659	0.359	Clinical Model
0.659	0.36	Clinical Model
0.659	0.361	Clinical Model
0.659	0.364	Clinical Model
0.659	0.365	Clinical Model
0.656	0.365	Clinical Model
0.656	0.367	Clinical Model
0.656	0.368	Clinical Model
0.653	0.369	Clinical Model
0.653	0.371	Clinical Model
0.651	0.373	Clinical Model
0.651	0.374	Clinical Model
0.65	0.375	Clinical Model
0.647	0.375	Clinical Model
0.647	0.376	Clinical Model
0.644	0.376	Clinical Model
0.644	0.377	Clinical Model
0.644	0.379	Clinical Model
0.644	0.38	Clinical Model
0.644	0.382	Clinical Model
0.64	0.382	Clinical Model
0.637	0.382	Clinical Model
0.637	0.385	Clinical Model
0.637	0.386	Clinical Model
0.634	0.386	Clinical Model
0.631	0.386	Clinical Model
0.628	0.386	Clinical Model
0.628	0.388	Clinical Model
0.627	0.388	Clinical Model
0.627	0.39	Clinical Model
0.627	0.391	Clinical Model
0.627	0.392	Clinical Model
0.625	0.393	Clinical Model
0.625	0.394	Clinical Model
0.622	0.394	Clinical Model
0.622	0.397	Clinical Model
0.622	0.398	Clinical Model
0.622	0.4	Clinical Model
0.619	0.4	Clinical Model
0.616	0.4	Clinical Model
0.616	0.401	Clinical Model
0.616	0.402	Clinical Model
0.613	0.403	Clinical Model
0.613	0.404	Clinical Model
0.613	0.405	Clinical Model
0.613	0.406	Clinical Model
0.613	0.408	Clinical Model
0.613	0.409	Clinical Model
0.613	0.412	Clinical Model
0.613	0.413	Clinical Model
0.613	0.414	Clinical Model
0.613	0.416	Clinical Model
0.613	0.417	Clinical Model
0.61	0.417	Clinical Model
0.61	0.418	Clinical Model
0.61	0.419	Clinical Model
0.607	0.419	Clinical Model
0.607	0.421	Clinical Model
0.607	0.422	Clinical Model
0.607	0.423	Clinical Model
0.606	0.425	Clinical Model
0.606	0.427	Clinical Model
0.606	0.428	Clinical Model
0.602	0.428	Clinical Model
0.602	0.429	Clinical Model
0.602	0.43	Clinical Model
0.602	0.432	Clinical Model
0.602	0.434	Clinical Model
0.602	0.436	Clinical Model
0.602	0.437	Clinical Model
0.602	0.438	Clinical Model
0.599	0.438	Clinical Model
0.598	0.439	Clinical Model
0.598	0.441	Clinical Model
0.595	0.441	Clinical Model
0.592	0.441	Clinical Model
0.59	0.441	Clinical Model
0.59	0.442	Clinical Model
0.59	0.444	Clinical Model
0.588	0.445	Clinical Model
0.585	0.445	Clinical Model
0.582	0.445	Clinical Model
0.579	0.445	Clinical Model
0.579	0.446	Clinical Model
0.579	0.447	Clinical Model
0.579	0.448	Clinical Model
0.579	0.45	Clinical Model
0.579	0.451	Clinical Model
0.576	0.451	Clinical Model
0.576	0.454	Clinical Model
0.576	0.455	Clinical Model
0.576	0.456	Clinical Model
0.576	0.458	Clinical Model
0.576	0.459	Clinical Model
0.576	0.46	Clinical Model
0.576	0.461	Clinical Model
0.576	0.463	Clinical Model
0.573	0.463	Clinical Model
0.573	0.464	Clinical Model
0.573	0.465	Clinical Model
0.573	0.467	Clinical Model
0.569	0.467	Clinical Model
0.569	0.468	Clinical Model
0.569	0.469	Clinical Model
0.569	0.471	Clinical Model
0.569	0.472	Clinical Model
0.569	0.473	Clinical Model
0.569	0.474	Clinical Model
0.568	0.475	Clinical Model
0.567	0.476	Clinical Model
0.567	0.477	Clinical Model
0.567	0.479	Clinical Model
0.564	0.479	Clinical Model
0.564	0.48	Clinical Model
0.564	0.481	Clinical Model
0.561	0.481	Clinical Model
0.557	0.481	Clinical Model
0.557	0.483	Clinical Model
0.557	0.484	Clinical Model
0.557	0.485	Clinical Model
0.557	0.486	Clinical Model
0.557	0.488	Clinical Model
0.557	0.489	Clinical Model
0.557	0.49	Clinical Model
0.557	0.492	Clinical Model
0.557	0.493	Clinical Model
0.557	0.494	Clinical Model
0.557	0.496	Clinical Model
0.554	0.496	Clinical Model
0.554	0.498	Clinical Model
0.554	0.499	Clinical Model
0.551	0.499	Clinical Model
0.551	0.501	Clinical Model
0.551	0.502	Clinical Model
0.548	0.502	Clinical Model
0.548	0.503	Clinical Model
0.548	0.505	Clinical Model
0.548	0.506	Clinical Model
0.548	0.507	Clinical Model
0.548	0.509	Clinical Model
0.548	0.51	Clinical Model
0.548	0.511	Clinical Model
0.548	0.513	Clinical Model
0.548	0.514	Clinical Model
0.548	0.515	Clinical Model
0.548	0.516	Clinical Model
0.545	0.516	Clinical Model
0.545	0.518	Clinical Model
0.545	0.519	Clinical Model
0.542	0.519	Clinical Model
0.542	0.52	Clinical Model
0.538	0.52	Clinical Model
0.535	0.52	Clinical Model
0.535	0.521	Clinical Model
0.535	0.523	Clinical Model
0.533	0.523	Clinical Model
0.529	0.523	Clinical Model
0.529	0.524	Clinical Model
0.529	0.526	Clinical Model
0.529	0.527	Clinical Model
0.529	0.528	Clinical Model
0.529	0.53	Clinical Model
0.529	0.531	Clinical Model
0.529	0.532	Clinical Model
0.529	0.534	Clinical Model
0.529	0.535	Clinical Model
0.526	0.535	Clinical Model
0.526	0.536	Clinical Model
0.523	0.536	Clinical Model
0.523	0.538	Clinical Model
0.52	0.538	Clinical Model
0.52	0.539	Clinical Model
0.517	0.539	Clinical Model
0.517	0.54	Clinical Model
0.517	0.542	Clinical Model
0.517	0.543	Clinical Model
0.517	0.544	Clinical Model
0.517	0.546	Clinical Model
0.514	0.546	Clinical Model
0.514	0.547	Clinical Model
0.512	0.547	Clinical Model
0.511	0.548	Clinical Model
0.511	0.55	Clinical Model
0.508	0.55	Clinical Model
0.508	0.551	Clinical Model
0.508	0.552	Clinical Model
0.508	0.553	Clinical Model
0.508	0.555	Clinical Model
0.508	0.556	Clinical Model
0.505	0.556	Clinical Model
0.505	0.557	Clinical Model
0.502	0.557	Clinical Model
0.501	0.558	Clinical Model
0.498	0.558	Clinical Model
0.498	0.56	Clinical Model
0.495	0.56	Clinical Model
0.495	0.561	Clinical Model
0.495	0.562	Clinical Model
0.491	0.562	Clinical Model
0.488	0.562	Clinical Model
0.488	0.564	Clinical Model
0.488	0.565	Clinical Model
0.488	0.566	Clinical Model
0.485	0.566	Clinical Model
0.482	0.566	Clinical Model
0.479	0.566	Clinical Model
0.479	0.567	Clinical Model
0.479	0.569	Clinical Model
0.479	0.57	Clinical Model
0.479	0.571	Clinical Model
0.479	0.573	Clinical Model
0.476	0.573	Clinical Model
0.472	0.573	Clinical Model
0.472	0.574	Clinical Model
0.472	0.575	Clinical Model
0.472	0.577	Clinical Model
0.472	0.579	Clinical Model
0.472	0.581	Clinical Model
0.472	0.582	Clinical Model
0.469	0.582	Clinical Model
0.469	0.583	Clinical Model
0.466	0.583	Clinical Model
0.466	0.584	Clinical Model
0.466	0.586	Clinical Model
0.466	0.587	Clinical Model
0.463	0.587	Clinical Model
0.46	0.587	Clinical Model
0.46	0.588	Clinical Model
0.457	0.588	Clinical Model
0.457	0.59	Clinical Model
0.457	0.591	Clinical Model
0.457	0.592	Clinical Model
0.457	0.594	Clinical Model
0.457	0.595	Clinical Model
0.457	0.596	Clinical Model
0.457	0.597	Clinical Model
0.457	0.599	Clinical Model
0.457	0.6	Clinical Model
0.456	0.601	Clinical Model
0.456	0.602	Clinical Model
0.453	0.602	Clinical Model
0.453	0.604	Clinical Model
0.453	0.605	Clinical Model
0.453	0.606	Clinical Model
0.453	0.608	Clinical Model
0.452	0.609	Clinical Model
0.452	0.61	Clinical Model
0.449	0.61	Clinical Model
0.449	0.611	Clinical Model
0.446	0.611	Clinical Model
0.446	0.614	Clinical Model
0.446	0.615	Clinical Model
0.446	0.616	Clinical Model
0.443	0.616	Clinical Model
0.443	0.618	Clinical Model
0.443	0.619	Clinical Model
0.443	0.62	Clinical Model
0.443	0.622	Clinical Model
0.443	0.623	Clinical Model
0.439	0.623	Clinical Model
0.439	0.624	Clinical Model
0.436	0.624	Clinical Model
0.433	0.624	Clinical Model
0.433	0.626	Clinical Model
0.43	0.627	Clinical Model
0.43	0.628	Clinical Model
0.427	0.629	Clinical Model
0.427	0.631	Clinical Model
0.427	0.632	Clinical Model
0.424	0.632	Clinical Model
0.424	0.633	Clinical Model
0.424	0.635	Clinical Model
0.424	0.636	Clinical Model
0.424	0.637	Clinical Model
0.424	0.639	Clinical Model
0.424	0.64	Clinical Model
0.42	0.64	Clinical Model
0.417	0.64	Clinical Model
0.417	0.641	Clinical Model
0.417	0.643	Clinical Model
0.414	0.643	Clinical Model
0.412	0.643	Clinical Model
0.412	0.644	Clinical Model
0.412	0.645	Clinical Model
0.412	0.647	Clinical Model
0.412	0.649	Clinical Model
0.412	0.651	Clinical Model
0.412	0.652	Clinical Model
0.412	0.653	Clinical Model
0.412	0.655	Clinical Model
0.412	0.656	Clinical Model
0.412	0.657	Clinical Model
0.408	0.657	Clinical Model
0.408	0.658	Clinical Model
0.408	0.66	Clinical Model
0.405	0.66	Clinical Model
0.402	0.66	Clinical Model
0.402	0.661	Clinical Model
0.402	0.662	Clinical Model
0.402	0.664	Clinical Model
0.402	0.665	Clinical Model
0.402	0.666	Clinical Model
0.399	0.666	Clinical Model
0.399	0.668	Clinical Model
0.396	0.668	Clinical Model
0.393	0.668	Clinical Model
0.389	0.668	Clinical Model
0.389	0.669	Clinical Model
0.387	0.669	Clinical Model
0.386	0.67	Clinical Model
0.386	0.673	Clinical Model
0.383	0.673	Clinical Model
0.383	0.674	Clinical Model
0.383	0.675	Clinical Model
0.383	0.677	Clinical Model
0.383	0.678	Clinical Model
0.383	0.679	Clinical Model
0.383	0.681	Clinical Model
0.38	0.682	Clinical Model
0.38	0.683	Clinical Model
0.377	0.683	Clinical Model
0.373	0.683	Clinical Model
0.373	0.684	Clinical Model
0.373	0.686	Clinical Model
0.373	0.687	Clinical Model
0.37	0.688	Clinical Model
0.367	0.688	Clinical Model
0.364	0.688	Clinical Model
0.361	0.688	Clinical Model
0.361	0.69	Clinical Model
0.361	0.691	Clinical Model
0.358	0.691	Clinical Model
0.358	0.694	Clinical Model
0.358	0.695	Clinical Model
0.358	0.696	Clinical Model
0.355	0.696	Clinical Model
0.352	0.696	Clinical Model
0.347	0.697	Clinical Model
0.344	0.697	Clinical Model
0.341	0.697	Clinical Model
0.341	0.699	Clinical Model
0.341	0.7	Clinical Model
0.341	0.701	Clinical Model
0.341	0.702	Clinical Model
0.339	0.703	Clinical Model
0.339	0.704	Clinical Model
0.339	0.705	Clinical Model
0.335	0.705	Clinical Model
0.335	0.706	Clinical Model
0.335	0.708	Clinical Model
0.335	0.709	Clinical Model
0.335	0.71	Clinical Model
0.332	0.71	Clinical Model
0.332	0.712	Clinical Model
0.331	0.713	Clinical Model
0.325	0.713	Clinical Model
0.322	0.713	Clinical Model
0.322	0.714	Clinical Model
0.322	0.715	Clinical Model
0.319	0.715	Clinical Model
0.319	0.717	Clinical Model
0.316	0.717	Clinical Model
0.316	0.718	Clinical Model
0.316	0.719	Clinical Model
0.313	0.719	Clinical Model
0.313	0.721	Clinical Model
0.313	0.722	Clinical Model
0.309	0.722	Clinical Model
0.306	0.722	Clinical Model
0.306	0.723	Clinical Model
0.306	0.725	Clinical Model
0.306	0.726	Clinical Model
0.305	0.727	Clinical Model
0.305	0.728	Clinical Model
0.304	0.729	Clinical Model
0.301	0.729	Clinical Model
0.298	0.729	Clinical Model
0.298	0.73	Clinical Model
0.295	0.731	Clinical Model
0.292	0.731	Clinical Model
0.292	0.732	Clinical Model
0.292	0.733	Clinical Model
0.289	0.733	Clinical Model
0.289	0.734	Clinical Model
0.286	0.734	Clinical Model
0.286	0.736	Clinical Model
0.286	0.737	Clinical Model
0.286	0.738	Clinical Model
0.286	0.74	Clinical Model
0.283	0.74	Clinical Model
0.281	0.74	Clinical Model
0.278	0.74	Clinical Model
0.275	0.74	Clinical Model
0.273	0.741	Clinical Model
0.271	0.741	Clinical Model
0.268	0.742	Clinical Model
0.265	0.742	Clinical Model
0.262	0.743	Clinical Model
0.259	0.743	Clinical Model
0.252	0.743	Clinical Model
0.249	0.744	Clinical Model
0.249	0.747	Clinical Model
0.249	0.748	Clinical Model
0.249	0.749	Clinical Model
0.249	0.751	Clinical Model
0.249	0.752	Clinical Model
0.249	0.753	Clinical Model
0.249	0.755	Clinical Model
0.246	0.755	Clinical Model
0.246	0.756	Clinical Model
0.246	0.757	Clinical Model
0.246	0.758	Clinical Model
0.243	0.758	Clinical Model
0.243	0.76	Clinical Model
0.243	0.761	Clinical Model
0.243	0.762	Clinical Model
0.243	0.764	Clinical Model
0.243	0.765	Clinical Model
0.243	0.768	Clinical Model
0.243	0.769	Clinical Model
0.242	0.77	Clinical Model
0.239	0.77	Clinical Model
0.238	0.771	Clinical Model
0.238	0.772	Clinical Model
0.235	0.772	Clinical Model
0.232	0.772	Clinical Model
0.232	0.774	Clinical Model
0.229	0.774	Clinical Model
0.226	0.775	Clinical Model
0.223	0.775	Clinical Model
0.221	0.776	Clinical Model
0.221	0.777	Clinical Model
0.221	0.778	Clinical Model
0.221	0.78	Clinical Model
0.221	0.781	Clinical Model
0.219	0.781	Clinical Model
0.219	0.782	Clinical Model
0.217	0.783	Clinical Model
0.217	0.784	Clinical Model
0.217	0.786	Clinical Model
0.217	0.787	Clinical Model
0.217	0.788	Clinical Model
0.217	0.789	Clinical Model
0.217	0.791	Clinical Model
0.217	0.792	Clinical Model
0.217	0.793	Clinical Model
0.217	0.795	Clinical Model
0.217	0.796	Clinical Model
0.217	0.797	Clinical Model
0.214	0.797	Clinical Model
0.211	0.797	Clinical Model
0.207	0.797	Clinical Model
0.207	0.799	Clinical Model
0.204	0.799	Clinical Model
0.201	0.799	Clinical Model
0.201	0.8	Clinical Model
0.201	0.801	Clinical Model
0.201	0.803	Clinical Model
0.201	0.804	Clinical Model
0.201	0.805	Clinical Model
0.198	0.805	Clinical Model
0.198	0.806	Clinical Model
0.198	0.808	Clinical Model
0.195	0.808	Clinical Model
0.195	0.809	Clinical Model
0.195	0.81	Clinical Model
0.195	0.812	Clinical Model
0.195	0.813	Clinical Model
0.193	0.814	Clinical Model
0.193	0.815	Clinical Model
0.193	0.816	Clinical Model
0.19	0.816	Clinical Model
0.19	0.818	Clinical Model
0.19	0.819	Clinical Model
0.19	0.82	Clinical Model
0.187	0.82	Clinical Model
0.187	0.822	Clinical Model
0.184	0.822	Clinical Model
0.184	0.823	Clinical Model
0.184	0.824	Clinical Model
0.184	0.825	Clinical Model
0.184	0.827	Clinical Model
0.181	0.827	Clinical Model
0.181	0.828	Clinical Model
0.181	0.829	Clinical Model
0.181	0.831	Clinical Model
0.179	0.831	Clinical Model
0.179	0.832	Clinical Model
0.179	0.834	Clinical Model
0.176	0.834	Clinical Model
0.176	0.835	Clinical Model
0.176	0.836	Clinical Model
0.172	0.836	Clinical Model
0.172	0.838	Clinical Model
0.172	0.839	Clinical Model
0.169	0.839	Clinical Model
0.169	0.84	Clinical Model
0.166	0.84	Clinical Model
0.166	0.842	Clinical Model
0.163	0.842	Clinical Model
0.161	0.842	Clinical Model
0.158	0.842	Clinical Model
0.158	0.843	Clinical Model
0.158	0.845	Clinical Model
0.155	0.845	Clinical Model
0.153	0.845	Clinical Model
0.15	0.845	Clinical Model
0.147	0.845	Clinical Model
0.147	0.847	Clinical Model
0.147	0.849	Clinical Model
0.147	0.851	Clinical Model
0.144	0.851	Clinical Model
0.144	0.852	Clinical Model
0.141	0.852	Clinical Model
0.141	0.853	Clinical Model
0.141	0.855	Clinical Model
0.141	0.856	Clinical Model
0.141	0.857	Clinical Model
0.138	0.857	Clinical Model
0.138	0.859	Clinical Model
0.138	0.86	Clinical Model
0.138	0.861	Clinical Model
0.138	0.862	Clinical Model
0.134	0.862	Clinical Model
0.134	0.864	Clinical Model
0.134	0.866	Clinical Model
0.134	0.867	Clinical Model
0.131	0.867	Clinical Model
0.131	0.869	Clinical Model
0.131	0.87	Clinical Model
0.127	0.87	Clinical Model
0.127	0.871	Clinical Model
0.124	0.871	Clinical Model
0.124	0.873	Clinical Model
0.124	0.874	Clinical Model
0.124	0.875	Clinical Model
0.121	0.875	Clinical Model
0.118	0.875	Clinical Model
0.118	0.876	Clinical Model
0.118	0.878	Clinical Model
0.118	0.88	Clinical Model
0.118	0.882	Clinical Model
0.118	0.883	Clinical Model
0.118	0.884	Clinical Model
0.118	0.886	Clinical Model
0.115	0.886	Clinical Model
0.114	0.887	Clinical Model
0.113	0.887	Clinical Model
0.113	0.889	Clinical Model
0.113	0.89	Clinical Model
0.11	0.89	Clinical Model
0.11	0.891	Clinical Model
0.107	0.891	Clinical Model
0.107	0.893	Clinical Model
0.103	0.893	Clinical Model
0.103	0.894	Clinical Model
0.103	0.895	Clinical Model
0.103	0.897	Clinical Model
0.103	0.898	Clinical Model
0.1	0.898	Clinical Model
0.1	0.899	Clinical Model
0.097	0.899	Clinical Model
0.097	0.9	Clinical Model
0.097	0.902	Clinical Model
0.097	0.903	Clinical Model
0.097	0.904	Clinical Model
0.096	0.905	Clinical Model
0.096	0.907	Clinical Model
0.096	0.908	Clinical Model
0.094	0.908	Clinical Model
0.094	0.91	Clinical Model
0.091	0.91	Clinical Model
0.086	0.91	Clinical Model
0.082	0.91	Clinical Model
0.079	0.91	Clinical Model
0.079	0.911	Clinical Model
0.079	0.913	Clinical Model
0.076	0.913	Clinical Model
0.076	0.915	Clinical Model
0.073	0.915	Clinical Model
0.073	0.917	Clinical Model
0.073	0.918	Clinical Model
0.073	0.919	Clinical Model
0.073	0.921	Clinical Model
0.073	0.922	Clinical Model
0.07	0.922	Clinical Model
0.067	0.922	Clinical Model
0.065	0.922	Clinical Model
0.062	0.922	Clinical Model
0.062	0.924	Clinical Model
0.062	0.925	Clinical Model
0.058	0.925	Clinical Model
0.058	0.926	Clinical Model
0.058	0.928	Clinical Model
0.058	0.929	Clinical Model
0.058	0.93	Clinical Model
0.058	0.931	Clinical Model
0.057	0.932	Clinical Model
0.057	0.934	Clinical Model
0.057	0.935	Clinical Model
0.057	0.936	Clinical Model
0.057	0.937	Clinical Model
0.057	0.939	Clinical Model
0.057	0.94	Clinical Model
0.057	0.941	Clinical Model
0.051	0.941	Clinical Model
0.051	0.943	Clinical Model
0.051	0.944	Clinical Model
0.051	0.945	Clinical Model
0.048	0.945	Clinical Model
0.048	0.947	Clinical Model
0.048	0.948	Clinical Model
0.046	0.95	Clinical Model
0.042	0.95	Clinical Model
0.042	0.951	Clinical Model
0.042	0.952	Clinical Model
0.039	0.952	Clinical Model
0.039	0.954	Clinical Model
0.039	0.955	Clinical Model
0.037	0.955	Clinical Model
0.037	0.957	Clinical Model
0.037	0.958	Clinical Model
0.037	0.959	Clinical Model
0.037	0.961	Clinical Model
0.037	0.962	Clinical Model
0.037	0.963	Clinical Model
0.036	0.964	Clinical Model
0.036	0.965	Clinical Model
0.036	0.966	Clinical Model
0.032	0.966	Clinical Model
0.032	0.968	Clinical Model
0.032	0.969	Clinical Model
0.032	0.97	Clinical Model
0.029	0.97	Clinical Model
0.029	0.972	Clinical Model
0.026	0.972	Clinical Model
0.023	0.972	Clinical Model
0.02	0.972	Clinical Model
0.02	0.973	Clinical Model
0.016	0.973	Clinical Model
0.016	0.974	Clinical Model
0.013	0.974	Clinical Model
0.013	0.976	Clinical Model
0.013	0.977	Clinical Model
0.013	0.978	Clinical Model
0.013	0.979	Clinical Model
0.013	0.981	Clinical Model
0.013	0.982	Clinical Model
0.013	0.983	Clinical Model
0.01	0.983	Clinical Model
0.01	0.985	Clinical Model
0.01	0.986	Clinical Model
0.01	0.987	Clinical Model
0.01	0.989	Clinical Model
0.007	0.989	Clinical Model
0.007	0.99	Clinical Model
0.007	0.991	Clinical Model
0.007	0.992	Clinical Model
0.006	0.993	Clinical Model
0.003	0.993	Clinical Model
0.003	0.995	Clinical Model
0.003	0.996	Clinical Model
0	0.996	Clinical Model
0	0.997	Clinical Model
0	0.999	Clinical Model
0	1	Clinical Model
1	0	Clinical Model + Biomarker
1	0	Clinical Model + Biomarker
1	0.002	Clinical Model + Biomarker
1	0.003	Clinical Model + Biomarker
1	0.003	Clinical Model + Biomarker
1	0.003	Clinical Model + Biomarker
1	0.005	Clinical Model + Biomarker
1	0.006	Clinical Model + Biomarker
1	0.006	Clinical Model + Biomarker
1	0.008	Clinical Model + Biomarker
0.999	0.008	Clinical Model + Biomarker
0.999	0.009	Clinical Model + Biomarker
0.999	0.01	Clinical Model + Biomarker
0.999	0.01	Clinical Model + Biomarker
0.999	0.011	Clinical Model + Biomarker
0.999	0.013	Clinical Model + Biomarker
0.998	0.013	Clinical Model + Biomarker
0.998	0.013	Clinical Model + Biomarker
0.997	0.013	Clinical Model + Biomarker
0.997	0.015	Clinical Model + Biomarker
0.997	0.016	Clinical Model + Biomarker
0.997	0.017	Clinical Model + Biomarker
0.997	0.017	Clinical Model + Biomarker
0.997	0.017	Clinical Model + Biomarker
0.997	0.018	Clinical Model + Biomarker
0.997	0.018	Clinical Model + Biomarker
0.994	0.018	Clinical Model + Biomarker
0.992	0.019	Clinical Model + Biomarker
0.992	0.019	Clinical Model + Biomarker
0.992	0.02	Clinical Model + Biomarker
0.992	0.02	Clinical Model + Biomarker
0.992	0.021	Clinical Model + Biomarker
0.992	0.021	Clinical Model + Biomarker
0.992	0.022	Clinical Model + Biomarker
0.992	0.022	Clinical Model + Biomarker
0.992	0.022	Clinical Model + Biomarker
0.992	0.023	Clinical Model + Biomarker
0.992	0.024	Clinical Model + Biomarker
0.992	0.025	Clinical Model + Biomarker
0.992	0.025	Clinical Model + Biomarker
0.992	0.026	Clinical Model + Biomarker
0.992	0.026	Clinical Model + Biomarker
0.992	0.026	Clinical Model + Biomarker
0.992	0.027	Clinical Model + Biomarker
0.992	0.027	Clinical Model + Biomarker
0.992	0.029	Clinical Model + Biomarker
0.992	0.029	Clinical Model + Biomarker
0.992	0.03	Clinical Model + Biomarker
0.992	0.03	Clinical Model + Biomarker
0.992	0.031	Clinical Model + Biomarker
0.992	0.032	Clinical Model + Biomarker
0.992	0.033	Clinical Model + Biomarker
0.989	0.033	Clinical Model + Biomarker
0.989	0.034	Clinical Model + Biomarker
0.989	0.035	Clinical Model + Biomarker
0.989	0.035	Clinical Model + Biomarker
0.985	0.035	Clinical Model + Biomarker
0.985	0.035	Clinical Model + Biomarker
0.982	0.035	Clinical Model + Biomarker
0.978	0.035	Clinical Model + Biomarker
0.978	0.036	Clinical Model + Biomarker
0.978	0.037	Clinical Model + Biomarker
0.978	0.038	Clinical Model + Biomarker
0.978	0.039	Clinical Model + Biomarker
0.978	0.04	Clinical Model + Biomarker
0.978	0.041	Clinical Model + Biomarker
0.978	0.041	Clinical Model + Biomarker
0.978	0.042	Clinical Model + Biomarker
0.978	0.042	Clinical Model + Biomarker
0.975	0.042	Clinical Model + Biomarker
0.974	0.042	Clinical Model + Biomarker
0.974	0.043	Clinical Model + Biomarker
0.974	0.044	Clinical Model + Biomarker
0.974	0.044	Clinical Model + Biomarker
0.971	0.044	Clinical Model + Biomarker
0.971	0.045	Clinical Model + Biomarker
0.971	0.046	Clinical Model + Biomarker
0.971	0.046	Clinical Model + Biomarker
0.971	0.047	Clinical Model + Biomarker
0.971	0.048	Clinical Model + Biomarker
0.971	0.048	Clinical Model + Biomarker
0.971	0.048	Clinical Model + Biomarker
0.971	0.05	Clinical Model + Biomarker
0.968	0.05	Clinical Model + Biomarker
0.968	0.05	Clinical Model + Biomarker
0.968	0.052	Clinical Model + Biomarker
0.968	0.053	Clinical Model + Biomarker
0.968	0.054	Clinical Model + Biomarker
0.965	0.054	Clinical Model + Biomarker
0.964	0.054	Clinical Model + Biomarker
0.964	0.054	Clinical Model + Biomarker
0.964	0.056	Clinical Model + Biomarker
0.964	0.056	Clinical Model + Biomarker
0.964	0.057	Clinical Model + Biomarker
0.964	0.058	Clinical Model + Biomarker
0.964	0.06	Clinical Model + Biomarker
0.964	0.06	Clinical Model + Biomarker
0.964	0.06	Clinical Model + Biomarker
0.964	0.061	Clinical Model + Biomarker
0.962	0.062	Clinical Model + Biomarker
0.962	0.062	Clinical Model + Biomarker
0.962	0.064	Clinical Model + Biomarker
0.962	0.064	Clinical Model + Biomarker
0.962	0.065	Clinical Model + Biomarker
0.962	0.066	Clinical Model + Biomarker
0.962	0.068	Clinical Model + Biomarker
0.962	0.068	Clinical Model + Biomarker
0.962	0.068	Clinical Model + Biomarker
0.962	0.069	Clinical Model + Biomarker
0.962	0.069	Clinical Model + Biomarker
0.962	0.07	Clinical Model + Biomarker
0.962	0.071	Clinical Model + Biomarker
0.962	0.073	Clinical Model + Biomarker
0.96	0.073	Clinical Model + Biomarker
0.959	0.073	Clinical Model + Biomarker
0.959	0.073	Clinical Model + Biomarker
0.959	0.075	Clinical Model + Biomarker
0.959	0.075	Clinical Model + Biomarker
0.956	0.075	Clinical Model + Biomarker
0.956	0.076	Clinical Model + Biomarker
0.956	0.077	Clinical Model + Biomarker
0.956	0.078	Clinical Model + Biomarker
0.956	0.079	Clinical Model + Biomarker
0.956	0.079	Clinical Model + Biomarker
0.956	0.079	Clinical Model + Biomarker
0.956	0.08	Clinical Model + Biomarker
0.956	0.08	Clinical Model + Biomarker
0.956	0.08	Clinical Model + Biomarker
0.956	0.081	Clinical Model + Biomarker
0.956	0.081	Clinical Model + Biomarker
0.956	0.082	Clinical Model + Biomarker
0.952	0.082	Clinical Model + Biomarker
0.952	0.083	Clinical Model + Biomarker
0.952	0.083	Clinical Model + Biomarker
0.952	0.084	Clinical Model + Biomarker
0.952	0.085	Clinical Model + Biomarker
0.952	0.085	Clinical Model + Biomarker
0.949	0.085	Clinical Model + Biomarker
0.949	0.087	Clinical Model + Biomarker
0.949	0.088	Clinical Model + Biomarker
0.949	0.088	Clinical Model + Biomarker
0.949	0.089	Clinical Model + Biomarker
0.949	0.09	Clinical Model + Biomarker
0.949	0.091	Clinical Model + Biomarker
0.945	0.091	Clinical Model + Biomarker
0.945	0.092	Clinical Model + Biomarker
0.945	0.092	Clinical Model + Biomarker
0.945	0.092	Clinical Model + Biomarker
0.945	0.094	Clinical Model + Biomarker
0.944	0.094	Clinical Model + Biomarker
0.944	0.094	Clinical Model + Biomarker
0.944	0.094	Clinical Model + Biomarker
0.944	0.095	Clinical Model + Biomarker
0.944	0.096	Clinical Model + Biomarker
0.944	0.096	Clinical Model + Biomarker
0.944	0.097	Clinical Model + Biomarker
0.944	0.098	Clinical Model + Biomarker
0.944	0.1	Clinical Model + Biomarker
0.944	0.1	Clinical Model + Biomarker
0.943	0.1	Clinical Model + Biomarker
0.943	0.101	Clinical Model + Biomarker
0.943	0.103	Clinical Model + Biomarker
0.943	0.104	Clinical Model + Biomarker
0.94	0.104	Clinical Model + Biomarker
0.94	0.104	Clinical Model + Biomarker
0.937	0.104	Clinical Model + Biomarker
0.933	0.104	Clinical Model + Biomarker
0.933	0.106	Clinical Model + Biomarker
0.933	0.106	Clinical Model + Biomarker
0.933	0.106	Clinical Model + Biomarker
0.933	0.106	Clinical Model + Biomarker
0.932	0.106	Clinical Model + Biomarker
0.932	0.106	Clinical Model + Biomarker
0.932	0.107	Clinical Model + Biomarker
0.932	0.107	Clinical Model + Biomarker
0.932	0.107	Clinical Model + Biomarker
0.932	0.108	Clinical Model + Biomarker
0.932	0.11	Clinical Model + Biomarker
0.932	0.11	Clinical Model + Biomarker
0.932	0.111	Clinical Model + Biomarker
0.932	0.113	Clinical Model + Biomarker
0.932	0.113	Clinical Model + Biomarker
0.932	0.113	Clinical Model + Biomarker
0.932	0.114	Clinical Model + Biomarker
0.932	0.116	Clinical Model + Biomarker
0.932	0.116	Clinical Model + Biomarker
0.929	0.116	Clinical Model + Biomarker
0.928	0.116	Clinical Model + Biomarker
0.928	0.117	Clinical Model + Biomarker
0.925	0.117	Clinical Model + Biomarker
0.925	0.118	Clinical Model + Biomarker
0.925	0.118	Clinical Model + Biomarker
0.925	0.119	Clinical Model + Biomarker
0.925	0.119	Clinical Model + Biomarker
0.922	0.119	Clinical Model + Biomarker
0.922	0.121	Clinical Model + Biomarker
0.922	0.122	Clinical Model + Biomarker
0.922	0.122	Clinical Model + Biomarker
0.922	0.124	Clinical Model + Biomarker
0.922	0.125	Clinical Model + Biomarker
0.922	0.125	Clinical Model + Biomarker
0.922	0.126	Clinical Model + Biomarker
0.922	0.127	Clinical Model + Biomarker
0.922	0.128	Clinical Model + Biomarker
0.922	0.128	Clinical Model + Biomarker
0.922	0.128	Clinical Model + Biomarker
0.922	0.129	Clinical Model + Biomarker
0.92	0.129	Clinical Model + Biomarker
0.92	0.129	Clinical Model + Biomarker
0.92	0.131	Clinical Model + Biomarker
0.92	0.131	Clinical Model + Biomarker
0.92	0.131	Clinical Model + Biomarker
0.919	0.132	Clinical Model + Biomarker
0.919	0.132	Clinical Model + Biomarker
0.916	0.132	Clinical Model + Biomarker
0.912	0.132	Clinical Model + Biomarker
0.912	0.134	Clinical Model + Biomarker
0.912	0.135	Clinical Model + Biomarker
0.909	0.135	Clinical Model + Biomarker
0.909	0.136	Clinical Model + Biomarker
0.909	0.137	Clinical Model + Biomarker
0.909	0.138	Clinical Model + Biomarker
0.906	0.138	Clinical Model + Biomarker
0.906	0.139	Clinical Model + Biomarker
0.906	0.14	Clinical Model + Biomarker
0.906	0.141	Clinical Model + Biomarker
0.906	0.142	Clinical Model + Biomarker
0.906	0.142	Clinical Model + Biomarker
0.906	0.142	Clinical Model + Biomarker
0.906	0.143	Clinical Model + Biomarker
0.906	0.143	Clinical Model + Biomarker
0.902	0.143	Clinical Model + Biomarker
0.902	0.143	Clinical Model + Biomarker
0.902	0.143	Clinical Model + Biomarker
0.902	0.145	Clinical Model + Biomarker
0.902	0.146	Clinical Model + Biomarker
0.899	0.146	Clinical Model + Biomarker
0.899	0.146	Clinical Model + Biomarker
0.896	0.146	Clinical Model + Biomarker
0.896	0.146	Clinical Model + Biomarker
0.893	0.146	Clinical Model + Biomarker
0.89	0.146	Clinical Model + Biomarker
0.89	0.148	Clinical Model + Biomarker
0.89	0.148	Clinical Model + Biomarker
0.89	0.149	Clinical Model + Biomarker
0.89	0.151	Clinical Model + Biomarker
0.886	0.151	Clinical Model + Biomarker
0.886	0.151	Clinical Model + Biomarker
0.886	0.152	Clinical Model + Biomarker
0.886	0.152	Clinical Model + Biomarker
0.886	0.153	Clinical Model + Biomarker
0.886	0.154	Clinical Model + Biomarker
0.886	0.155	Clinical Model + Biomarker
0.886	0.156	Clinical Model + Biomarker
0.886	0.156	Clinical Model + Biomarker
0.886	0.157	Clinical Model + Biomarker
0.886	0.157	Clinical Model + Biomarker
0.886	0.158	Clinical Model + Biomarker
0.886	0.159	Clinical Model + Biomarker
0.886	0.159	Clinical Model + Biomarker
0.886	0.161	Clinical Model + Biomarker
0.886	0.161	Clinical Model + Biomarker
0.886	0.161	Clinical Model + Biomarker
0.886	0.162	Clinical Model + Biomarker
0.886	0.163	Clinical Model + Biomarker
0.886	0.164	Clinical Model + Biomarker
0.886	0.165	Clinical Model + Biomarker
0.886	0.165	Clinical Model + Biomarker
0.886	0.165	Clinical Model + Biomarker
0.886	0.167	Clinical Model + Biomarker
0.886	0.168	Clinical Model + Biomarker
0.886	0.168	Clinical Model + Biomarker
0.886	0.17	Clinical Model + Biomarker
0.886	0.171	Clinical Model + Biomarker
0.886	0.172	Clinical Model + Biomarker
0.886	0.174	Clinical Model + Biomarker
0.886	0.174	Clinical Model + Biomarker
0.885	0.175	Clinical Model + Biomarker
0.885	0.176	Clinical Model + Biomarker
0.885	0.177	Clinical Model + Biomarker
0.881	0.177	Clinical Model + Biomarker
0.881	0.177	Clinical Model + Biomarker
0.878	0.177	Clinical Model + Biomarker
0.878	0.177	Clinical Model + Biomarker
0.878	0.178	Clinical Model + Biomarker
0.878	0.179	Clinical Model + Biomarker
0.878	0.179	Clinical Model + Biomarker
0.878	0.18	Clinical Model + Biomarker
0.876	0.18	Clinical Model + Biomarker
0.876	0.181	Clinical Model + Biomarker
0.876	0.181	Clinical Model + Biomarker
0.876	0.182	Clinical Model + Biomarker
0.876	0.183	Clinical Model + Biomarker
0.876	0.185	Clinical Model + Biomarker
0.876	0.186	Clinical Model + Biomarker
0.876	0.186	Clinical Model + Biomarker
0.876	0.187	Clinical Model + Biomarker
0.875	0.187	Clinical Model + Biomarker
0.872	0.187	Clinical Model + Biomarker
0.872	0.188	Clinical Model + Biomarker
0.872	0.188	Clinical Model + Biomarker
0.872	0.188	Clinical Model + Biomarker
0.872	0.189	Clinical Model + Biomarker
0.872	0.191	Clinical Model + Biomarker
0.872	0.191	Clinical Model + Biomarker
0.872	0.192	Clinical Model + Biomarker
0.872	0.194	Clinical Model + Biomarker
0.869	0.194	Clinical Model + Biomarker
0.869	0.195	Clinical Model + Biomarker
0.869	0.195	Clinical Model + Biomarker
0.869	0.195	Clinical Model + Biomarker
0.869	0.196	Clinical Model + Biomarker
0.869	0.197	Clinical Model + Biomarker
0.869	0.198	Clinical Model + Biomarker
0.869	0.199	Clinical Model + Biomarker
0.869	0.2	Clinical Model + Biomarker
0.868	0.2	Clinical Model + Biomarker
0.868	0.201	Clinical Model + Biomarker
0.868	0.201	Clinical Model + Biomarker
0.868	0.202	Clinical Model + Biomarker
0.868	0.203	Clinical Model + Biomarker
0.868	0.203	Clinical Model + Biomarker
0.868	0.205	Clinical Model + Biomarker
0.868	0.205	Clinical Model + Biomarker
0.868	0.206	Clinical Model + Biomarker
0.868	0.207	Clinical Model + Biomarker
0.865	0.207	Clinical Model + Biomarker
0.865	0.209	Clinical Model + Biomarker
0.864	0.209	Clinical Model + Biomarker
0.864	0.209	Clinical Model + Biomarker
0.864	0.209	Clinical Model + Biomarker
0.864	0.209	Clinical Model + Biomarker
0.864	0.209	Clinical Model + Biomarker
0.863	0.209	Clinical Model + Biomarker
0.863	0.21	Clinical Model + Biomarker
0.863	0.211	Clinical Model + Biomarker
0.863	0.212	Clinical Model + Biomarker
0.863	0.214	Clinical Model + Biomarker
0.863	0.215	Clinical Model + Biomarker
0.863	0.216	Clinical Model + Biomarker
0.863	0.218	Clinical Model + Biomarker
0.863	0.219	Clinical Model + Biomarker
0.863	0.22	Clinical Model + Biomarker
0.863	0.221	Clinical Model + Biomarker
0.86	0.221	Clinical Model + Biomarker
0.86	0.222	Clinical Model + Biomarker
0.86	0.223	Clinical Model + Biomarker
0.857	0.223	Clinical Model + Biomarker
0.857	0.224	Clinical Model + Biomarker
0.857	0.225	Clinical Model + Biomarker
0.857	0.225	Clinical Model + Biomarker
0.857	0.226	Clinical Model + Biomarker
0.857	0.227	Clinical Model + Biomarker
0.857	0.229	Clinical Model + Biomarker
0.857	0.23	Clinical Model + Biomarker
0.854	0.23	Clinical Model + Biomarker
0.854	0.231	Clinical Model + Biomarker
0.854	0.233	Clinical Model + Biomarker
0.854	0.233	Clinical Model + Biomarker
0.854	0.233	Clinical Model + Biomarker
0.854	0.233	Clinical Model + Biomarker
0.854	0.235	Clinical Model + Biomarker
0.853	0.235	Clinical Model + Biomarker
0.853	0.236	Clinical Model + Biomarker
0.853	0.236	Clinical Model + Biomarker
0.853	0.237	Clinical Model + Biomarker
0.853	0.238	Clinical Model + Biomarker
0.853	0.238	Clinical Model + Biomarker
0.853	0.239	Clinical Model + Biomarker
0.853	0.241	Clinical Model + Biomarker
0.853	0.242	Clinical Model + Biomarker
0.853	0.243	Clinical Model + Biomarker
0.852	0.243	Clinical Model + Biomarker
0.852	0.245	Clinical Model + Biomarker
0.852	0.246	Clinical Model + Biomarker
0.852	0.247	Clinical Model + Biomarker
0.852	0.249	Clinical Model + Biomarker
0.852	0.25	Clinical Model + Biomarker
0.852	0.25	Clinical Model + Biomarker
0.852	0.25	Clinical Model + Biomarker
0.849	0.25	Clinical Model + Biomarker
0.849	0.251	Clinical Model + Biomarker
0.849	0.251	Clinical Model + Biomarker
0.846	0.251	Clinical Model + Biomarker
0.846	0.251	Clinical Model + Biomarker
0.845	0.251	Clinical Model + Biomarker
0.844	0.252	Clinical Model + Biomarker
0.841	0.252	Clinical Model + Biomarker
0.838	0.252	Clinical Model + Biomarker
0.838	0.252	Clinical Model + Biomarker
0.836	0.253	Clinical Model + Biomarker
0.836	0.254	Clinical Model + Biomarker
0.836	0.254	Clinical Model + Biomarker
0.836	0.255	Clinical Model + Biomarker
0.836	0.256	Clinical Model + Biomarker
0.833	0.256	Clinical Model + Biomarker
0.831	0.257	Clinical Model + Biomarker
0.831	0.257	Clinical Model + Biomarker
0.831	0.258	Clinical Model + Biomarker
0.831	0.258	Clinical Model + Biomarker
0.831	0.26	Clinical Model + Biomarker
0.831	0.26	Clinical Model + Biomarker
0.831	0.26	Clinical Model + Biomarker
0.831	0.261	Clinical Model + Biomarker
0.831	0.263	Clinical Model + Biomarker
0.831	0.264	Clinical Model + Biomarker
0.828	0.264	Clinical Model + Biomarker
0.828	0.265	Clinical Model + Biomarker
0.828	0.267	Clinical Model + Biomarker
0.824	0.267	Clinical Model + Biomarker
0.821	0.267	Clinical Model + Biomarker
0.818	0.267	Clinical Model + Biomarker
0.818	0.268	Clinical Model + Biomarker
0.818	0.268	Clinical Model + Biomarker
0.818	0.268	Clinical Model + Biomarker
0.818	0.27	Clinical Model + Biomarker
0.818	0.27	Clinical Model + Biomarker
0.815	0.27	Clinical Model + Biomarker
0.815	0.271	Clinical Model + Biomarker
0.812	0.271	Clinical Model + Biomarker
0.812	0.271	Clinical Model + Biomarker
0.812	0.272	Clinical Model + Biomarker
0.812	0.272	Clinical Model + Biomarker
0.812	0.272	Clinical Model + Biomarker
0.812	0.274	Clinical Model + Biomarker
0.812	0.275	Clinical Model + Biomarker
0.811	0.275	Clinical Model + Biomarker
0.811	0.276	Clinical Model + Biomarker
0.808	0.276	Clinical Model + Biomarker
0.808	0.277	Clinical Model + Biomarker
0.808	0.278	Clinical Model + Biomarker
0.807	0.278	Clinical Model + Biomarker
0.807	0.278	Clinical Model + Biomarker
0.807	0.278	Clinical Model + Biomarker
0.805	0.279	Clinical Model + Biomarker
0.802	0.279	Clinical Model + Biomarker
0.801	0.279	Clinical Model + Biomarker
0.801	0.279	Clinical Model + Biomarker
0.8	0.279	Clinical Model + Biomarker
0.8	0.279	Clinical Model + Biomarker
0.8	0.279	Clinical Model + Biomarker
0.8	0.28	Clinical Model + Biomarker
0.8	0.282	Clinical Model + Biomarker
0.8	0.283	Clinical Model + Biomarker
0.8	0.284	Clinical Model + Biomarker
0.8	0.286	Clinical Model + Biomarker
0.8	0.287	Clinical Model + Biomarker
0.8	0.287	Clinical Model + Biomarker
0.8	0.287	Clinical Model + Biomarker
0.8	0.289	Clinical Model + Biomarker
0.8	0.289	Clinical Model + Biomarker
0.8	0.29	Clinical Model + Biomarker
0.8	0.291	Clinical Model + Biomarker
0.8	0.291	Clinical Model + Biomarker
0.8	0.292	Clinical Model + Biomarker
0.8	0.292	Clinical Model + Biomarker
0.8	0.294	Clinical Model + Biomarker
0.8	0.294	Clinical Model + Biomarker
0.8	0.295	Clinical Model + Biomarker
0.799	0.295	Clinical Model + Biomarker
0.799	0.297	Clinical Model + Biomarker
0.799	0.298	Clinical Model + Biomarker
0.799	0.299	Clinical Model + Biomarker
0.799	0.3	Clinical Model + Biomarker
0.799	0.301	Clinical Model + Biomarker
0.799	0.302	Clinical Model + Biomarker
0.799	0.302	Clinical Model + Biomarker
0.799	0.303	Clinical Model + Biomarker
0.799	0.303	Clinical Model + Biomarker
0.799	0.303	Clinical Model + Biomarker
0.799	0.303	Clinical Model + Biomarker
0.799	0.305	Clinical Model + Biomarker
0.798	0.305	Clinical Model + Biomarker
0.798	0.305	Clinical Model + Biomarker
0.798	0.306	Clinical Model + Biomarker
0.798	0.307	Clinical Model + Biomarker
0.798	0.307	Clinical Model + Biomarker
0.798	0.308	Clinical Model + Biomarker
0.795	0.308	Clinical Model + Biomarker
0.794	0.308	Clinical Model + Biomarker
0.794	0.309	Clinical Model + Biomarker
0.794	0.309	Clinical Model + Biomarker
0.794	0.31	Clinical Model + Biomarker
0.794	0.311	Clinical Model + Biomarker
0.794	0.312	Clinical Model + Biomarker
0.794	0.313	Clinical Model + Biomarker
0.794	0.314	Clinical Model + Biomarker
0.794	0.314	Clinical Model + Biomarker
0.791	0.314	Clinical Model + Biomarker
0.791	0.315	Clinical Model + Biomarker
0.791	0.317	Clinical Model + Biomarker
0.79	0.317	Clinical Model + Biomarker
0.79	0.318	Clinical Model + Biomarker
0.79	0.318	Clinical Model + Biomarker
0.787	0.318	Clinical Model + Biomarker
0.787	0.319	Clinical Model + Biomarker
0.784	0.319	Clinical Model + Biomarker
0.781	0.319	Clinical Model + Biomarker
0.78	0.319	Clinical Model + Biomarker
0.78	0.321	Clinical Model + Biomarker
0.777	0.321	Clinical Model + Biomarker
0.777	0.321	Clinical Model + Biomarker
0.777	0.321	Clinical Model + Biomarker
0.777	0.323	Clinical Model + Biomarker
0.777	0.324	Clinical Model + Biomarker
0.777	0.325	Clinical Model + Biomarker
0.777	0.326	Clinical Model + Biomarker
0.777	0.328	Clinical Model + Biomarker
0.777	0.328	Clinical Model + Biomarker
0.777	0.328	Clinical Model + Biomarker
0.776	0.328	Clinical Model + Biomarker
0.776	0.329	Clinical Model + Biomarker
0.776	0.329	Clinical Model + Biomarker
0.776	0.33	Clinical Model + Biomarker
0.776	0.33	Clinical Model + Biomarker
0.776	0.332	Clinical Model + Biomarker
0.776	0.332	Clinical Model + Biomarker
0.776	0.333	Clinical Model + Biomarker
0.773	0.333	Clinical Model + Biomarker
0.773	0.335	Clinical Model + Biomarker
0.77	0.335	Clinical Model + Biomarker
0.77	0.336	Clinical Model + Biomarker
0.77	0.336	Clinical Model + Biomarker
0.77	0.337	Clinical Model + Biomarker
0.767	0.337	Clinical Model + Biomarker
0.767	0.338	Clinical Model + Biomarker
0.767	0.338	Clinical Model + Biomarker
0.767	0.338	Clinical Model + Biomarker
0.767	0.339	Clinical Model + Biomarker
0.767	0.34	Clinical Model + Biomarker
0.767	0.34	Clinical Model + Biomarker
0.767	0.34	Clinical Model + Biomarker
0.767	0.341	Clinical Model + Biomarker
0.766	0.341	Clinical Model + Biomarker
0.766	0.342	Clinical Model + Biomarker
0.766	0.343	Clinical Model + Biomarker
0.766	0.344	Clinical Model + Biomarker
0.766	0.345	Clinical Model + Biomarker
0.766	0.346	Clinical Model + Biomarker
0.766	0.346	Clinical Model + Biomarker
0.766	0.347	Clinical Model + Biomarker
0.763	0.347	Clinical Model + Biomarker
0.763	0.348	Clinical Model + Biomarker
0.76	0.348	Clinical Model + Biomarker
0.76	0.349	Clinical Model + Biomarker
0.76	0.35	Clinical Model + Biomarker
0.758	0.351	Clinical Model + Biomarker
0.758	0.351	Clinical Model + Biomarker
0.758	0.352	Clinical Model + Biomarker
0.755	0.352	Clinical Model + Biomarker
0.755	0.352	Clinical Model + Biomarker
0.752	0.352	Clinical Model + Biomarker
0.752	0.352	Clinical Model + Biomarker
0.752	0.353	Clinical Model + Biomarker
0.752	0.354	Clinical Model + Biomarker
0.752	0.355	Clinical Model + Biomarker
0.752	0.355	Clinical Model + Biomarker
0.752	0.356	Clinical Model + Biomarker
0.751	0.356	Clinical Model + Biomarker
0.748	0.356	Clinical Model + Biomarker
0.748	0.356	Clinical Model + Biomarker
0.744	0.356	Clinical Model + Biomarker
0.741	0.356	Clinical Model + Biomarker
0.741	0.356	Clinical Model + Biomarker
0.741	0.356	Clinical Model + Biomarker
0.741	0.357	Clinical Model + Biomarker
0.741	0.357	Clinical Model + Biomarker
0.741	0.359	Clinical Model + Biomarker
0.741	0.359	Clinical Model + Biomarker
0.737	0.359	Clinical Model + Biomarker
0.737	0.36	Clinical Model + Biomarker
0.737	0.36	Clinical Model + Biomarker
0.734	0.36	Clinical Model + Biomarker
0.734	0.362	Clinical Model + Biomarker
0.734	0.363	Clinical Model + Biomarker
0.734	0.363	Clinical Model + Biomarker
0.734	0.363	Clinical Model + Biomarker
0.734	0.365	Clinical Model + Biomarker
0.734	0.366	Clinical Model + Biomarker
0.731	0.366	Clinical Model + Biomarker
0.73	0.366	Clinical Model + Biomarker
0.73	0.367	Clinical Model + Biomarker
0.73	0.368	Clinical Model + Biomarker
0.73	0.368	Clinical Model + Biomarker
0.73	0.368	Clinical Model + Biomarker
0.73	0.369	Clinical Model + Biomarker
0.73	0.37	Clinical Model + Biomarker
0.729	0.37	Clinical Model + Biomarker
0.729	0.37	Clinical Model + Biomarker
0.729	0.37	Clinical Model + Biomarker
0.729	0.371	Clinical Model + Biomarker
0.728	0.371	Clinical Model + Biomarker
0.728	0.372	Clinical Model + Biomarker
0.728	0.372	Clinical Model + Biomarker
0.728	0.372	Clinical Model + Biomarker
0.728	0.372	Clinical Model + Biomarker
0.728	0.374	Clinical Model + Biomarker
0.728	0.375	Clinical Model + Biomarker
0.728	0.375	Clinical Model + Biomarker
0.728	0.376	Clinical Model + Biomarker
0.725	0.376	Clinical Model + Biomarker
0.725	0.377	Clinical Model + Biomarker
0.722	0.377	Clinical Model + Biomarker
0.722	0.377	Clinical Model + Biomarker
0.722	0.378	Clinical Model + Biomarker
0.722	0.38	Clinical Model + Biomarker
0.722	0.38	Clinical Model + Biomarker
0.72	0.381	Clinical Model + Biomarker
0.72	0.382	Clinical Model + Biomarker
0.72	0.382	Clinical Model + Biomarker
0.717	0.382	Clinical Model + Biomarker
0.717	0.384	Clinical Model + Biomarker
0.717	0.384	Clinical Model + Biomarker
0.717	0.385	Clinical Model + Biomarker
0.717	0.385	Clinical Model + Biomarker
0.717	0.387	Clinical Model + Biomarker
0.717	0.387	Clinical Model + Biomarker
0.717	0.387	Clinical Model + Biomarker
0.717	0.387	Clinical Model + Biomarker
0.717	0.388	Clinical Model + Biomarker
0.717	0.389	Clinical Model + Biomarker
0.717	0.39	Clinical Model + Biomarker
0.717	0.391	Clinical Model + Biomarker
0.717	0.392	Clinical Model + Biomarker
0.717	0.393	Clinical Model + Biomarker
0.717	0.393	Clinical Model + Biomarker
0.717	0.394	Clinical Model + Biomarker
0.714	0.394	Clinical Model + Biomarker
0.713	0.394	Clinical Model + Biomarker
0.713	0.395	Clinical Model + Biomarker
0.713	0.396	Clinical Model + Biomarker
0.712	0.396	Clinical Model + Biomarker
0.709	0.396	Clinical Model + Biomarker
0.709	0.397	Clinical Model + Biomarker
0.709	0.399	Clinical Model + Biomarker
0.709	0.4	Clinical Model + Biomarker
0.709	0.4	Clinical Model + Biomarker
0.709	0.402	Clinical Model + Biomarker
0.709	0.403	Clinical Model + Biomarker
0.706	0.403	Clinical Model + Biomarker
0.706	0.404	Clinical Model + Biomarker
0.706	0.405	Clinical Model + Biomarker
0.706	0.407	Clinical Model + Biomarker
0.703	0.407	Clinical Model + Biomarker
0.702	0.407	Clinical Model + Biomarker
0.702	0.407	Clinical Model + Biomarker
0.702	0.408	Clinical Model + Biomarker
0.699	0.408	Clinical Model + Biomarker
0.699	0.409	Clinical Model + Biomarker
0.699	0.409	Clinical Model + Biomarker
0.699	0.41	Clinical Model + Biomarker
0.698	0.41	Clinical Model + Biomarker
0.698	0.41	Clinical Model + Biomarker
0.698	0.411	Clinical Model + Biomarker
0.698	0.413	Clinical Model + Biomarker
0.698	0.414	Clinical Model + Biomarker
0.698	0.414	Clinical Model + Biomarker
0.697	0.414	Clinical Model + Biomarker
0.697	0.416	Clinical Model + Biomarker
0.697	0.417	Clinical Model + Biomarker
0.697	0.418	Clinical Model + Biomarker
0.696	0.418	Clinical Model + Biomarker
0.696	0.418	Clinical Model + Biomarker
0.693	0.418	Clinical Model + Biomarker
0.693	0.42	Clinical Model + Biomarker
0.693	0.421	Clinical Model + Biomarker
0.693	0.422	Clinical Model + Biomarker
0.693	0.423	Clinical Model + Biomarker
0.693	0.423	Clinical Model + Biomarker
0.692	0.423	Clinical Model + Biomarker
0.689	0.423	Clinical Model + Biomarker
0.689	0.423	Clinical Model + Biomarker
0.689	0.424	Clinical Model + Biomarker
0.689	0.425	Clinical Model + Biomarker
0.689	0.426	Clinical Model + Biomarker
0.689	0.426	Clinical Model + Biomarker
0.689	0.428	Clinical Model + Biomarker
0.685	0.428	Clinical Model + Biomarker
0.685	0.429	Clinical Model + Biomarker
0.685	0.429	Clinical Model + Biomarker
0.685	0.429	Clinical Model + Biomarker
0.685	0.43	Clinical Model + Biomarker
0.685	0.43	Clinical Model + Biomarker
0.685	0.43	Clinical Model + Biomarker
0.685	0.431	Clinical Model + Biomarker
0.685	0.432	Clinical Model + Biomarker
0.685	0.433	Clinical Model + Biomarker
0.685	0.433	Clinical Model + Biomarker
0.685	0.434	Clinical Model + Biomarker
0.685	0.435	Clinical Model + Biomarker
0.682	0.435	Clinical Model + Biomarker
0.682	0.436	Clinical Model + Biomarker
0.682	0.437	Clinical Model + Biomarker
0.682	0.438	Clinical Model + Biomarker
0.682	0.438	Clinical Model + Biomarker
0.682	0.438	Clinical Model + Biomarker
0.682	0.438	Clinical Model + Biomarker
0.682	0.44	Clinical Model + Biomarker
0.682	0.44	Clinical Model + Biomarker
0.682	0.44	Clinical Model + Biomarker
0.682	0.441	Clinical Model + Biomarker
0.682	0.442	Clinical Model + Biomarker
0.681	0.442	Clinical Model + Biomarker
0.678	0.442	Clinical Model + Biomarker
0.678	0.442	Clinical Model + Biomarker
0.678	0.442	Clinical Model + Biomarker
0.678	0.443	Clinical Model + Biomarker
0.678	0.445	Clinical Model + Biomarker
0.678	0.446	Clinical Model + Biomarker
0.675	0.446	Clinical Model + Biomarker
0.675	0.446	Clinical Model + Biomarker
0.675	0.447	Clinical Model + Biomarker
0.672	0.447	Clinical Model + Biomarker
0.672	0.447	Clinical Model + Biomarker
0.668	0.447	Clinical Model + Biomarker
0.667	0.448	Clinical Model + Biomarker
0.666	0.448	Clinical Model + Biomarker
0.666	0.448	Clinical Model + Biomarker
0.666	0.448	Clinical Model + Biomarker
0.666	0.449	Clinical Model + Biomarker
0.666	0.45	Clinical Model + Biomarker
0.666	0.452	Clinical Model + Biomarker
0.666	0.452	Clinical Model + Biomarker
0.666	0.453	Clinical Model + Biomarker
0.666	0.455	Clinical Model + Biomarker
0.663	0.455	Clinical Model + Biomarker
0.663	0.456	Clinical Model + Biomarker
0.663	0.457	Clinical Model + Biomarker
0.663	0.459	Clinical Model + Biomarker
0.663	0.459	Clinical Model + Biomarker
0.663	0.459	Clinical Model + Biomarker
0.663	0.46	Clinical Model + Biomarker
0.663	0.461	Clinical Model + Biomarker
0.663	0.462	Clinical Model + Biomarker
0.663	0.462	Clinical Model + Biomarker
0.663	0.462	Clinical Model + Biomarker
0.663	0.463	Clinical Model + Biomarker
0.663	0.463	Clinical Model + Biomarker
0.663	0.463	Clinical Model + Biomarker
0.663	0.464	Clinical Model + Biomarker
0.663	0.464	Clinical Model + Biomarker
0.663	0.464	Clinical Model + Biomarker
0.663	0.464	Clinical Model + Biomarker
0.663	0.465	Clinical Model + Biomarker
0.663	0.465	Clinical Model + Biomarker
0.663	0.466	Clinical Model + Biomarker
0.663	0.467	Clinical Model + Biomarker
0.663	0.469	Clinical Model + Biomarker
0.659	0.469	Clinical Model + Biomarker
0.659	0.47	Clinical Model + Biomarker
0.659	0.47	Clinical Model + Biomarker
0.659	0.471	Clinical Model + Biomarker
0.656	0.471	Clinical Model + Biomarker
0.656	0.471	Clinical Model + Biomarker
0.653	0.471	Clinical Model + Biomarker
0.653	0.472	Clinical Model + Biomarker
0.653	0.472	Clinical Model + Biomarker
0.649	0.472	Clinical Model + Biomarker
0.649	0.473	Clinical Model + Biomarker
0.646	0.473	Clinical Model + Biomarker
0.646	0.473	Clinical Model + Biomarker
0.646	0.475	Clinical Model + Biomarker
0.642	0.475	Clinical Model + Biomarker
0.642	0.475	Clinical Model + Biomarker
0.642	0.475	Clinical Model + Biomarker
0.642	0.475	Clinical Model + Biomarker
0.642	0.476	Clinical Model + Biomarker
0.641	0.476	Clinical Model + Biomarker
0.641	0.476	Clinical Model + Biomarker
0.64	0.476	Clinical Model + Biomarker
0.64	0.476	Clinical Model + Biomarker
0.64	0.476	Clinical Model + Biomarker
0.639	0.477	Clinical Model + Biomarker
0.639	0.478	Clinical Model + Biomarker
0.639	0.479	Clinical Model + Biomarker
0.639	0.479	Clinical Model + Biomarker
0.639	0.48	Clinical Model + Biomarker
0.636	0.48	Clinical Model + Biomarker
0.636	0.482	Clinical Model + Biomarker
0.635	0.482	Clinical Model + Biomarker
0.635	0.482	Clinical Model + Biomarker
0.635	0.482	Clinical Model + Biomarker
0.633	0.482	Clinical Model + Biomarker
0.633	0.483	Clinical Model + Biomarker
0.63	0.483	Clinical Model + Biomarker
0.63	0.484	Clinical Model + Biomarker
0.63	0.484	Clinical Model + Biomarker
0.63	0.485	Clinical Model + Biomarker
0.63	0.486	Clinical Model + Biomarker
0.63	0.486	Clinical Model + Biomarker
0.63	0.486	Clinical Model + Biomarker
0.627	0.486	Clinical Model + Biomarker
0.627	0.486	Clinical Model + Biomarker
0.627	0.488	Clinical Model + Biomarker
0.625	0.488	Clinical Model + Biomarker
0.625	0.489	Clinical Model + Biomarker
0.625	0.49	Clinical Model + Biomarker
0.625	0.491	Clinical Model + Biomarker
0.625	0.491	Clinical Model + Biomarker
0.625	0.492	Clinical Model + Biomarker
0.625	0.493	Clinical Model + Biomarker
0.625	0.493	Clinical Model + Biomarker
0.625	0.493	Clinical Model + Biomarker
0.625	0.494	Clinical Model + Biomarker
0.625	0.494	Clinical Model + Biomarker
0.621	0.494	Clinical Model + Biomarker
0.621	0.495	Clinical Model + Biomarker
0.621	0.496	Clinical Model + Biomarker
0.621	0.497	Clinical Model + Biomarker
0.621	0.497	Clinical Model + Biomarker
0.618	0.497	Clinical Model + Biomarker
0.617	0.497	Clinical Model + Biomarker
0.617	0.498	Clinical Model + Biomarker
0.617	0.498	Clinical Model + Biomarker
0.617	0.499	Clinical Model + Biomarker
0.617	0.5	Clinical Model + Biomarker
0.617	0.501	Clinical Model + Biomarker
0.617	0.503	Clinical Model + Biomarker
0.614	0.503	Clinical Model + Biomarker
0.614	0.504	Clinical Model + Biomarker
0.611	0.504	Clinical Model + Biomarker
0.607	0.504	Clinical Model + Biomarker
0.607	0.504	Clinical Model + Biomarker
0.607	0.505	Clinical Model + Biomarker
0.607	0.505	Clinical Model + Biomarker
0.607	0.507	Clinical Model + Biomarker
0.607	0.508	Clinical Model + Biomarker
0.607	0.508	Clinical Model + Biomarker
0.606	0.508	Clinical Model + Biomarker
0.606	0.509	Clinical Model + Biomarker
0.603	0.509	Clinical Model + Biomarker
0.603	0.509	Clinical Model + Biomarker
0.603	0.51	Clinical Model + Biomarker
0.603	0.511	Clinical Model + Biomarker
0.603	0.513	Clinical Model + Biomarker
0.603	0.514	Clinical Model + Biomarker
0.603	0.514	Clinical Model + Biomarker
0.603	0.515	Clinical Model + Biomarker
0.603	0.516	Clinical Model + Biomarker
0.6	0.516	Clinical Model + Biomarker
0.6	0.516	Clinical Model + Biomarker
0.6	0.517	Clinical Model + Biomarker
0.6	0.518	Clinical Model + Biomarker
0.6	0.518	Clinical Model + Biomarker
0.6	0.518	Clinical Model + Biomarker
0.599	0.518	Clinical Model + Biomarker
0.599	0.52	Clinical Model + Biomarker
0.599	0.52	Clinical Model + Biomarker
0.599	0.52	Clinical Model + Biomarker
0.599	0.52	Clinical Model + Biomarker
0.599	0.52	Clinical Model + Biomarker
0.599	0.521	Clinical Model + Biomarker
0.599	0.522	Clinical Model + Biomarker
0.599	0.522	Clinical Model + Biomarker
0.599	0.522	Clinical Model + Biomarker
0.598	0.522	Clinical Model + Biomarker
0.598	0.524	Clinical Model + Biomarker
0.595	0.524	Clinical Model + Biomarker
0.594	0.525	Clinical Model + Biomarker
0.594	0.525	Clinical Model + Biomarker
0.594	0.526	Clinical Model + Biomarker
0.592	0.527	Clinical Model + Biomarker
0.592	0.528	Clinical Model + Biomarker
0.589	0.528	Clinical Model + Biomarker
0.589	0.528	Clinical Model + Biomarker
0.589	0.53	Clinical Model + Biomarker
0.589	0.531	Clinical Model + Biomarker
0.589	0.532	Clinical Model + Biomarker
0.589	0.533	Clinical Model + Biomarker
0.588	0.534	Clinical Model + Biomarker
0.585	0.534	Clinical Model + Biomarker
0.584	0.534	Clinical Model + Biomarker
0.584	0.535	Clinical Model + Biomarker
0.583	0.535	Clinical Model + Biomarker
0.583	0.536	Clinical Model + Biomarker
0.583	0.537	Clinical Model + Biomarker
0.583	0.539	Clinical Model + Biomarker
0.58	0.539	Clinical Model + Biomarker
0.58	0.54	Clinical Model + Biomarker
0.58	0.541	Clinical Model + Biomarker
0.58	0.541	Clinical Model + Biomarker
0.577	0.541	Clinical Model + Biomarker
0.577	0.543	Clinical Model + Biomarker
0.577	0.543	Clinical Model + Biomarker
0.574	0.543	Clinical Model + Biomarker
0.571	0.543	Clinical Model + Biomarker
0.571	0.543	Clinical Model + Biomarker
0.57	0.544	Clinical Model + Biomarker
0.57	0.545	Clinical Model + Biomarker
0.57	0.545	Clinical Model + Biomarker
0.57	0.546	Clinical Model + Biomarker
0.57	0.547	Clinical Model + Biomarker
0.569	0.547	Clinical Model + Biomarker
0.569	0.549	Clinical Model + Biomarker
0.569	0.55	Clinical Model + Biomarker
0.569	0.55	Clinical Model + Biomarker
0.569	0.551	Clinical Model + Biomarker
0.569	0.551	Clinical Model + Biomarker
0.569	0.552	Clinical Model + Biomarker
0.569	0.552	Clinical Model + Biomarker
0.569	0.553	Clinical Model + Biomarker
0.569	0.554	Clinical Model + Biomarker
0.569	0.554	Clinical Model + Biomarker
0.568	0.554	Clinical Model + Biomarker
0.568	0.555	Clinical Model + Biomarker
0.568	0.557	Clinical Model + Biomarker
0.568	0.558	Clinical Model + Biomarker
0.568	0.559	Clinical Model + Biomarker
0.568	0.559	Clinical Model + Biomarker
0.568	0.56	Clinical Model + Biomarker
0.568	0.562	Clinical Model + Biomarker
0.568	0.563	Clinical Model + Biomarker
0.568	0.564	Clinical Model + Biomarker
0.568	0.565	Clinical Model + Biomarker
0.568	0.566	Clinical Model + Biomarker
0.567	0.566	Clinical Model + Biomarker
0.567	0.566	Clinical Model + Biomarker
0.566	0.566	Clinical Model + Biomarker
0.566	0.566	Clinical Model + Biomarker
0.566	0.566	Clinical Model + Biomarker
0.562	0.566	Clinical Model + Biomarker
0.562	0.568	Clinical Model + Biomarker
0.562	0.568	Clinical Model + Biomarker
0.562	0.568	Clinical Model + Biomarker
0.562	0.568	Clinical Model + Biomarker
0.562	0.569	Clinical Model + Biomarker
0.562	0.569	Clinical Model + Biomarker
0.561	0.57	Clinical Model + Biomarker
0.561	0.57	Clinical Model + Biomarker
0.558	0.57	Clinical Model + Biomarker
0.558	0.571	Clinical Model + Biomarker
0.558	0.573	Clinical Model + Biomarker
0.558	0.574	Clinical Model + Biomarker
0.557	0.574	Clinical Model + Biomarker
0.557	0.574	Clinical Model + Biomarker
0.557	0.576	Clinical Model + Biomarker
0.557	0.577	Clinical Model + Biomarker
0.557	0.578	Clinical Model + Biomarker
0.557	0.579	Clinical Model + Biomarker
0.557	0.581	Clinical Model + Biomarker
0.557	0.581	Clinical Model + Biomarker
0.557	0.582	Clinical Model + Biomarker
0.557	0.584	Clinical Model + Biomarker
0.557	0.585	Clinical Model + Biomarker
0.557	0.585	Clinical Model + Biomarker
0.557	0.585	Clinical Model + Biomarker
0.557	0.587	Clinical Model + Biomarker
0.557	0.587	Clinical Model + Biomarker
0.557	0.587	Clinical Model + Biomarker
0.557	0.589	Clinical Model + Biomarker
0.557	0.589	Clinical Model + Biomarker
0.554	0.589	Clinical Model + Biomarker
0.55	0.589	Clinical Model + Biomarker
0.55	0.589	Clinical Model + Biomarker
0.549	0.589	Clinical Model + Biomarker
0.549	0.589	Clinical Model + Biomarker
0.549	0.589	Clinical Model + Biomarker
0.549	0.59	Clinical Model + Biomarker
0.546	0.59	Clinical Model + Biomarker
0.543	0.59	Clinical Model + Biomarker
0.54	0.59	Clinical Model + Biomarker
0.539	0.59	Clinical Model + Biomarker
0.539	0.591	Clinical Model + Biomarker
0.538	0.591	Clinical Model + Biomarker
[truncated: 812 more rows]
